# Supplementary material for: Folate can promote the methionine-dependent reprogramming of glioblastoma cells towards pluripotency
Source: Cell Death Dis. 2019 Aug 8;10(8):596. doi: 10.1038/s41419-019-1836-2 (PMC6687714; doi:10.1038/s41419-019-1836-2)
Supplement: Supplementary file 10 — Supplemental Table SI1 [file 41419_2019_1836_MOESM10_ESM.xlsx]

## Sheet: transcripts_C-TS_stats.txt
symbol	Fold Change	pvalue	FDR	mean ML	sd ML	mean TS	sd TS
CPNE5//ENST00000244751//ENSG00000124772	99.169	0.0215019397568258	0.203589691760171	0.023	0.031	2.307	0.355
PROS1//ENST00000407433//trID.21735	98.878	0.218032159322349	0.544226284300786	0.67	0.134	66.205	57.823
FOXJ3//ENST00000545068//trID.841	98.563	0.00143140707253218	0.0575711527304615	0.14	0.058	13.837	1.501
RP11-454H19.2//ENST00000624239//ENSG00000279675	98.454	0.00202148090786566	0.066824512726029	0.067	0.031	6.615	0.649
ZEB1//ENST00000559858//trID.3475	975.783	0.00034589489765413	0.0304379004828729	0.01	0.006	9.668	2.84
SHROOM2//ENST00000452575//trID.32592	97.874	0.0128538828208371	0.161505160380081	0.02	0.023	1.997	0.551
FADS1//ENST00000542506//trID.5191	97.083	0.00104418055249565	0.0494337718430892	0.01	0.005	0.958	0.708
CTNND1//ENST00000399050//trID.5123	961.767	0.201684810962625	0.530947900426088	0.006	0.002	6.11	5.489
trID.19199.1	960.437	0.00437805721393793	0.0960353815581374	0.032	0.009	30.507	29.245
trID.32932.16	96.766	0.0042325269345321	0.0947112262901506	0.318	0.166	30.767	5.702
SYNE1//ENST00000448038//trID.27683	96.732	0.0007209277834872	0.0419480008529057	0.098	0.022	9.503	4.694
trID.2179.4	96.193	2.12778010209095e-05	0.0092215799262752	0.093	0.018	8.903	2.145
UNC80//ENST00000272845//trID.18772	9564.165	0.000192003621691736	0.0242294163314562	0.006	0.002	60.759	2.968
GRIA3//ENST00000620581//trID.33384	95.635	0.0222724529283865	0.206609182902034	0.029	0.041	2.764	1.028
PABPC4//ENST00000372856//trID.754	95.516	0.000881853961309213	0.0458705797328534	0.013	0.004	1.282	0.784
trID.18172.4	95.434	0.052080268931486	0.306573021278224	0.375	0.423	35.787	37.435
trID.26840.1	95.396	0.00462456226774142	0.0987350261594045	0.777	0.456	74.077	3.982
TOM1L2//ENST00000318094//trID.12805	939.547	0.18495856100073	0.519340306037758	0.006	0.002	5.969	5.244
trID.5801.4	925.521	0.00698329419979902	0.120386763214494	0.006	0.002	5.88	6.583
SLC1A3//ENST00000505376//trID.24501	92.78	0.0957689018294976	0.402819870315594	0.025	0.015	2.291	3.592
SSFA2//ENST00000431877//trID.18460	92.676	0.00660660070488815	0.117112677337387	0.21	0.108	19.476	16.723
RBM4//ENST00000396053//trID.5368	92.536	0.0294250331126798	0.235676162072899	0.028	0.013	2.61	2.083
trID.27241.3	92.136	0.0857336522631739	0.384543938948049	0.15	0.068	13.846	11.534
trID.2068.8	916.806	0.225548179742066	0.551588954488902	0.006	0.002	5.824	9.392
trID.8201.1	91.07	0.00600604103386647	0.111356421697743	0.021	0.015	1.87	0.339
MSMO1//ENST00000393766//trID.24113	906.082	6.89719620820845e-06	0.00760017215434133	0.006	0.002	5.756	1.626
NPNT//ENST00000379987//trID.23718	901.874	1.59953371215182e-05	0.00857073786617641	0.048	0.011	43.312	6.08
LRIG1//ENST00000496559//trID.21661	901.743	0.00382363264827676	0.0907559660601046	0.081	0.06	72.786	35.427
PRX//ENST00000324001//ENSG00000105227	90.868	0.214508218548908	0.541354267158688	0.01	0.006	0.9	0.778
GLOD4//ENST00000536578//trID.12382	9.992	0.110900843948439	0.430139098679646	0.147	0.242	1.467	1.686
PBLD//ENST00000336578//trID.3751	9.98	0.0916003889524847	0.395119504870605	0.154	0.027	1.535	1.398
FN1//ENST00000492816//trID.18808	9.979	0.00123394786884294	0.0535744343658358	13.857	1.526	138.277	35.92
MLC1//ENST00000395876//trID.20844	9.97	0.00449073362810844	0.0972993635427647	5.506	2.723	54.889	23.272
GALNT10//ENST00000519571//trID.25755	9.951	0.0276998052196849	0.229713266564683	0.149	0.116	1.479	0.981
GIGYF2//ENST00000426102//trID.19013	9.943	0.586221880148527	0.793453138857656	0.159	0.133	1.581	2.595
CD44//ENST00000525685//trID.4977	9.942	0.225670208213072	0.551666365654127	0.313	0.474	3.116	2.798
USMG5//ENST00000369825//trID.4319	9.941	0.436299352887439	0.707471530817622	0.149	0.23	1.478	2.413
DIABLO//ENST00000474004//trID.7763	9.929	0.00591852274425508	0.110603566604039	0.383	0.169	3.8	1.755
AMIGO2//ENST00000266581//trID.6769	9.926	0.186315844837994	0.51989027176993	1.171	1.034	11.628	1.441
trID.11914.1	9.922	0.0011320441184106	0.0517238855684024	0.134	0.047	1.329	0.352
LAMB1//ENST00000479448//trID.29101	9.909	0.00274444486829383	0.0774665306458032	0.071	0.03	0.701	0.312
HSPA1A//ENST00000608703//trID.26529	9.901	0.4060989397796	0.690419243975901	0.481	0.82	4.758	4.471
trID.22619.6	9.9	0.0960092389330655	0.403305229113261	0.12	0.129	1.186	0.217
LMNA//ENST00000496738//trID.2246	9.894	0.117718194140808	0.440730074084375	0.143	0.236	1.418	1.744
RP11-155G14.5//ENST00000478818//trID.29245	9.892	0.0946172405358266	0.400776900973162	1.267	1.014	12.536	3.914
SUMO3//ENST00000411651//trID.20254	9.89	0.149750484699823	0.482388508230972	0.274	0.311	2.711	2.773
LMNA//ENST00000361308//trID.2246	9.887	0.844454147636026	0.937202905698105	0.188	0.313	1.855	3.205
ZNF226//ENST00000590089//trID.16167	9.88	0.663838811711082	0.839239761075696	0.812	0.957	8.02	10.453
HIBCH//ENST00000392333//trID.18544	9.856	0.149628718530666	0.482296089845563	0.102	0.104	1.006	0.962
AKR1C2//ENST00000380753//ENSG00000151632	9.833	0.160990142287474	0.494497888194592	0.15	0.128	1.477	1.172
trID.8410.1	9.823	0.00928914445965697	0.137531138808501	0.138	0.071	1.358	0.238
trID.11215.8	9.82	0.958327159370899	0.985067679998442	1.696	2.916	16.656	28.84
trID.13983.27	9.808	0.11185170488803	0.431624062267026	0.178	0.297	1.75	1.963
trID.24668.1	9.807	0.000342920449773198	0.0304379004828729	0.82	0.132	8.041	0.613
METTL7A//ENST00000548553//trID.6886	9.784	0.093953220159977	0.399285943431336	0.436	0.114	4.264	4.157
SGK3//ENST00000521198//trID.30198	9.782	0.176295129177388	0.51242993053499	0.509	0.363	4.98	6.871
CDC42BPA//ENST00000448940//trID.3025	9.746	0.301225372161495	0.614837130654145	0.183	0.042	1.781	2.619
KIAA0319L//ENST00000474856//trID.674	9.745	0.793144680966828	0.911352554602032	0.085	0.068	0.824	1.384
FAM86C1//ENST00000510443//trID.5478	9.737	0.0497929077693572	0.300207149609618	0.155	0.195	1.51	0.616
AC005592.2//ENST00000515288//trID.25585	9.725	0.0832323508733546	0.379840835250421	0.08	0.067	0.783	0.196
SEC31A//ENST00000348405//trID.23574	9.703	0.217699655440828	0.543962892363794	1.098	0.861	10.654	15.379
PTGIS//ENST00000244043//ENSG00000124212	9.69	0.00409287074507516	0.093575599140991	0.276	0.091	2.679	0.21
NAT8L//ENST00000423729//ENSG00000185818	9.69	0.0395915154037513	0.271995229816232	0.604	0.18	5.857	3.581
CLINT1//ENST00000530742//trID.25797	9.684	0.120710174711243	0.444861046738121	0.625	1.071	6.052	4.027
NPAS2//ENST00000474550//trID.17780	9.68	0.0401519946572108	0.273577753283601	0.311	0.213	3.007	0.74
BDNF//ENST00000533246//trID.4882	9.679	0.108364932436626	0.425827924331442	0.235	0.395	2.272	1.234
ENPP5//ENST00000371383//trID.26831	9.675	0.0125473956509256	0.159318407380699	1.885	1.004	18.236	2.936
FAM198B//ENST00000589306//trID.24069	9.67	0.0946868488391227	0.400958226699241	0.108	0.176	1.047	0.675
USP48//ENST00000529637//trID.378	9.664	0.449534684356269	0.71469263801336	0.341	0.351	3.292	5.079
trID.24671.1	9.663	0.00532730796410184	0.105590520000048	0.214	0.095	2.065	0.431
RP11-513G19.1//ENST00000535324//trID.6605	9.653	0.0833102352332282	0.379884618202205	0.08	0.085	0.775	0.05
SCN1A//ENST00000507401//trID.18266	9.642	0.0711631407368727	0.354537490008297	0.073	0.073	0.707	0.365
LPAR1//ENST00000374431//trID.32020	9.639	0.000186751272304859	0.0239810604377357	0.828	0.171	7.983	1.401
ZNF286A//ENST00000585194//trID.12735	9.637	0.0195711863498537	0.195743760457285	0.068	0.037	0.659	0.449
BMP5//ENST00000370830//ENSG00000112175	9.636	0.0883612142101155	0.389041482539659	0.088	0.069	0.845	0.205
MYO10//ENST00000274203//trID.24404	9.636	0.426953983375452	0.701705251841119	1.709	0.262	16.467	25.603
TSKU//ENST00000333090//trID.5613	9.632	0.191694256325632	0.522746884523416	0.953	0.848	9.175	6.679
DAPK1//ENST00000408954//trID.31774	9.63	0.190288262570454	0.521906955987209	1.973	1.787	18.995	5.823
STEAP3//ENST00000393107//trID.17933	9.628	0.121470043475185	0.446058124791329	0.354	0.601	3.41	3.705
PAPSS1//ENST00000502431//trID.23728	9.619	0.0979682446337746	0.406727841679795	0.115	0.188	1.109	0.833
trID.23207.1	9.615	1.5586963919591e-05	0.00857073786617641	0.685	0.069	6.588	0.767
ADM//ENST00000278175//trID.4732	9.612	0.0799045482905624	0.373222441937292	1.265	1.116	12.159	2.995
SNTB1//ENST00000395601//trID.30681	9.606	0.000139384643096009	0.0203643800196251	6.96	1.04	66.853	12.431
ZMAT4//ENST00000297737//trID.30013	9.593	0.00198598078066324	0.0664334240596323	0.395	0.057	3.791	1.091
SLC1A3//ENST00000513903//trID.24501	9.588	0.0465453265825473	0.291873052574464	0.351	0.264	3.365	1.144
CALCRL//ENST00000485973//trID.18507	9.578	0.0613786976776647	0.330945140247862	0.094	0.079	0.903	0.235
NOVA1//ENST00000344429//trID.8734	9.564	0.0075897302553672	0.125236923567077	0.252	0.105	2.406	0.472
KLC4//ENST00000394056//trID.26738	9.555	0.396083754552411	0.683386808863099	0.333	0.565	3.182	2.904
AC009166.7//ENST00000624410//ENSG00000280344	9.55	0.00821623378725198	0.129957292071076	0.134	0.049	1.283	0.027
PLK3//ENST00000476731//trID.913	9.538	0.0374344732749227	0.2654151410674	0.14	0.102	1.337	0.401
trID.14798.2	9.537	0.130010586000771	0.458036697517718	1.556	2.684	14.844	9.928
ITPR1//ENST00000456211//trID.20884	9.536	0.126682908751608	0.453799521376474	2.29	3.945	21.834	3.836
trID.24665.21	9.513	2.10501095702782e-05	0.0092215799262752	1.083	0.125	10.305	1.259
EPHA5//ENST00000432638//trID.23427	9.508	0.105846302981367	0.421390539954392	0.164	0.273	1.563	0.292
CNOT8//ENST00000521583//trID.25771	9.487	0.0725365242979313	0.357472849384981	0.115	0.135	1.088	0.755
SLC16A12//ENST00000371790//ENSG00000152779	9.481	0.00301686589357263	0.0813435922383644	0.167	0.057	1.584	0.331
trID.17783.1	9.479	0.0129168219785111	0.161868744375563	0.255	0.161	2.418	0.51
trID.17782.1	9.469	0.0030217075179299	0.081436882859765	0.213	0.069	2.02	0.273
FAM181B//ENST00000329203//trID.5675	9.459	0.000277560606437606	0.0282702407787588	1.201	0.124	11.365	2.083
YIPF5//ENST00000513112//trID.25602	9.456	0.83615164648409	0.933348752825005	0.122	0.2	1.156	1.994
MTURN//ENST00000324489//trID.28171	9.418	0.719559806877299	0.871141237294099	0.069	0.028	0.653	1.08
PIGN//ENST00000638858//trID.14874	9.406	0.187317885095692	0.520837034881837	0.438	0.747	4.124	5.768
trID.7452.1	9.388	0.00958557106120399	0.140403365784897	0.315	0.155	2.96	0.365
PCF11//ENST00000530304//trID.5688	9.377	0.0758786917809493	0.36535952718413	0.248	0.356	2.321	1.59
TARSL2//ENST00000539112//trID.11067	9.373	0.135528834792165	0.465377515379259	1.288	1.945	12.071	7.894
GLCCI1//ENST00000482540//trID.27976	9.367	0.00745993924149363	0.123858106713486	0.187	0.094	1.752	0.826
EBF1//ENST00000622875//trID.25799	9.338	0.398632152534502	0.684976107427419	0.149	0.236	1.387	2.197
FN1//ENST00000421182//trID.18808	9.334	0.0885297762247191	0.389318327274578	0.505	0.729	4.713	1.704
trID.5880.3	9.326	0.00152508966564536	0.0590518221592999	4.125	0.109	38.47	6.551
PIK3C3//ENST00000398870//trID.14744	9.305	0.13488546348153	0.464459253938683	4.781	8.269	44.487	3.45
PTPRE//ENST00000254667//trID.4505	9.302	0.00355800281937871	0.0878559883439466	5.809	1.561	54.035	3.299
SYTL2//ENST00000533892//trID.5704	9.275	0.0103429230082725	0.145286516928167	0.1	0.057	0.926	0.614
TEX2//ENST00000258991//trID.13914	9.238	0.123139440097166	0.448440730053675	0.44	0.377	4.065	3.353
LIFR//ENST00000511561//trID.24532	9.203	0.0934555958872593	0.398654607336005	0.091	0.145	0.834	0.427
SPRY4-IT1//ENST00000630558//trID.25581	9.185	0.0710635520566298	0.354259664472534	0.175	0.129	1.61	0.257
trID.16720.1	9.168	0.443366291309611	0.711367111811379	1.916	3.306	17.562	15.21
AC092168.2//ENST00000430586//trID.17781	9.155	0.00108975168116364	0.050514538806486	0.102	0.024	0.937	0.098
trID.8738.1	9.143	0.000210938447699882	0.0251139024783417	0.617	0.103	5.645	0.561
SDHD//ENST00000526592//trID.5935	9.136	0.454636098668318	0.716991823557877	0.099	0.076	0.907	1.345
MEX3B//ENST00000558133//ENSG00000183496	9.135	0.0444936190427451	0.286036063633232	0.104	0.085	0.949	0.655
BTBD19//ENST00000485668//trID.915	9.132	0.0477475032216389	0.294843958867115	0.707	0.592	6.457	1.228
ATP5A1//ENST00000590406//trID.14752	9.124	0.104695516592134	0.419593635485104	0.131	0.215	1.193	0.193
PPP2R2B//ENST00000394413//trID.25641	9.121	0.459200939099868	0.719241915899991	0.458	0.781	4.176	6.293
CSPP1//ENST00000521168//trID.30208	9.105	0.0324863986563352	0.248092876807858	0.12	0.028	1.094	0.628
trID.13854.1	9.098	0.00713233012721172	0.121420557109253	0.501	0.221	4.56	1.021
trID.31574.1	9.09	0.115499900266945	0.437378601146542	0.158	0.142	1.437	0.397
CROT//ENST00000442291//trID.28759	9.075	0.0847728256092481	0.382608312008839	0.077	0.079	0.697	0.646
TARDBP//ENST00000621573//trID.221	9.075	0.939950088694731	0.978477304044693	0.407	0.379	3.69	6.185
RTEL1//ENST00000370018//trID.19836	9.069	0.164679698794846	0.499170273972055	0.216	0.362	1.96	2.684
trID.14911.1	9.053	0.0421436305377005	0.279600677252781	0.299	0.267	2.705	0.403
trID.32526.11	9.048	0.508425864869074	0.746063407803622	10.654	13.39	96.401	162.039
trID.29957.1	9.021	0.108175499915825	0.425547096078131	0.13	0.121	1.175	0.175
GALNT6//ENST00000543196//trID.6899	9.017	0.419612926277018	0.697753804198627	0.824	1.418	7.428	6.505
trID.1773.5	898.04	0.189113167174253	0.521199629758063	0.006	0.002	5.705	5.761
PLXNB3//ENST00000361971//trID.33586	895.2	9.50084515305071e-06	0.00760017215434133	0.006	0.002	5.687	1.668
PIEZO2//ENST00000580640//trID.14509	893.063	0.00486889303224172	0.101083981758844	0.013	0.004	11.986	8.414
trID.1448.11	89.938	0.0139421959408428	0.167746044181292	0.033	0.032	2.974	3.446
AFAP1L2//ENST00000491814//ENSG00000169129	89.802	0.0178057126773448	0.187945292069373	0.024	0.03	2.148	0.462
CXCL14//ENST00000512158//trID.25422	89.098	0.000607328286857234	0.039079188379533	0.023	0.006	2.011	1.026
trID.12766.1	887.446	0.000143948263359184	0.0207075092453682	0.01	0.006	8.793	4.634
FAM228B//ENST00000469867//trID.16865	88.749	0.706332153330556	0.863653517489645	0.044	0.058	3.881	6.714
trID.33073.1	88.538	0.00501160788785421	0.102636963348859	0.199	0.19	17.575	8.138
PORCN//ENST00000359882//trID.32848	88.399	0.101582039661853	0.413719389145196	0.01	0.005	0.872	1.239
POSTN//ENST00000379747//trID.8096	874.36	1.42458008685315e-05	0.00857073786617641	0.813	0.099	710.863	35.052
ASXL2//ENST00000336112//trID.16903	872.546	0.0842888598913803	0.381697888755445	0.031	0.042	27.258	23.636
GNAS//ENST00000464624//trID.19773	872.209	0.184900473048756	0.519340306037758	0.006	0.002	5.541	4.806
FGFR1//ENST00000532791//trID.29995	872.147	0.00387313980710203	0.091351233841697	0.012	0.012	10.457	2.021
ADAMTS9//ENST00000475557//trID.21639	87.284	0.0497021337963037	0.30002751589365	0.284	0.367	24.825	2.278
MYBPC1//ENST00000549145//trID.7472	87.139	0.0150767754650732	0.174427156627984	0.031	0.042	2.722	1.555
FAM160B2//ENST00000450006//ENSG00000158863	87.095	0.146108713188254	0.478114238509265	0.01	0.005	0.859	0.732
JMJD6//ENST00000591460//trID.14168	87.06	0.0160428090269134	0.179188782803733	0.018	0.021	1.535	0.338
trID.16814.1	87.035	0.0171613532498363	0.184514287102992	0.042	0.029	3.629	0.343
trID.29889.3	869.032	0.00284835513964485	0.0788562237133899	0.006	0.002	5.521	3.854
trID.10315.6	868.929	0.407996435376667	0.691169557802921	0.041	0.031	35.478	61.253
SOX6//ENST00000316399//trID.4778	868.69	0.00407737259925252	0.093329871212638	0.023	0.031	20.211	10.959
IKZF2//ENST00000451136//ENSG00000030419	868.038	3.13141007366334e-05	0.00984088049320694	0.006	0.002	5.514	0.777
REV3L//ENST00000434009//trID.27296	864.725	0.0559124782550849	0.316756764785944	0.03	0.027	26.194	43.918
SEMA6D//ENST00000389425//trID.10136	86.773	0.000808810325116044	0.0448434016750076	0.017	0.009	1.469	0.546
BNIP3L//ENST00000520409//trID.29863	86.088	0.00111402255860631	0.051213450159635	0.01	0.006	0.853	0.615
CNTNAP3//ENST00000377656//trID.31421	857.885	0.189469730188584	0.521360781463321	0.006	0.002	5.45	5.687
PLPPR4//ENST00000457765//ENSG00000117600	852.899	7.69132673286438e-06	0.00760017215434133	0.006	0.002	5.418	1.607
NCAM1//ENST00000528158//trID.5951	852.143	0.00078994693725453	0.0443431070749707	0.006	0.002	5.414	2.935
ZMYM1//ENST00000611874//trID.664	846.136	0.202031708995512	0.531012305904324	0.006	0.002	5.375	8.422
TPD52//ENST00000379097//trID.30312	8448.055	1.20307086073781e-05	0.00844169042889847	0.006	0.002	53.669	8.069
KRIT1//ENST00000340022//trID.28792	8414.224	4.44861517324316e-05	0.0117598023952597	0.006	0.002	53.454	5.629
ARHGAP6//ENST00000303025//trID.32606	841.521	6.94660288073841e-06	0.00760017215434133	0.006	0.002	5.346	1.449
SEPT14//ENST00000388975//ENSG00000154997	84.525	0.0102905228630299	0.144999691147465	0.017	0.017	1.428	0.395
PTPN21//ENST00000556564//trID.9430	838.347	0.190690884199572	0.522233593792722	0.006	0.002	5.326	6.114
KCNN4//ENST00000615047//trID.16133	836.797	0.00649574393072035	0.116360568174135	0.006	0.002	5.316	5.544
trID.18907.4	835.38	0.00555593483872653	0.107198169680981	0.031	0.02	25.955	2.548
trID.4320.4	833.055	0.19429218139448	0.524243331136093	0.006	0.002	5.292	7.098
ZNF829//ENST00000520965//trID.15942	83.638	0.221774682917931	0.547707958852452	0.063	0.056	5.25	8.869
ACACA//ENST00000612895//trID.13232	83.43	0.0666187025336877	0.343442048984351	0.159	0.153	13.262	20.003
RRAGD//ENST00000359203//trID.27124	828.53	0.188708679017344	0.521182403546143	0.006	0.002	5.264	5.019
trID.32624.2	822.824	0.000189567055239622	0.0241323365072971	0.006	0.002	5.227	2.697
SMIM12//ENST00000456842//trID.655	82.624	0.0454930039391911	0.289443344686946	0.012	0.012	0.991	1.466
trID.27361.4	82.165	0.0476307878338284	0.294647538146715	0.161	0.267	13.222	3.748
PMS2//ENST00000441476//trID.27937	818.267	0.0137446996047941	0.166799840485858	0.006	0.002	5.198	6.783
DDX19B//ENST00000568625//trID.12082	817.974	0.210132731886022	0.537895077442131	0.006	0.002	5.196	8.335
HRH1//ENST00000397056//trID.20972	814.848	8.07979059272323e-05	0.0151665903606911	0.006	0.002	5.177	2.019
NFIA//ENST00000357977//trID.1124	81.934	0.00913015420637954	0.136410752618052	0.018	0.021	1.444	0.747
trID.22604.1	81.373	0.00338265171651116	0.0858782315725647	0.141	0.08	11.467	2.031
USP54//ENST00000498143//trID.3868	81.257	0.0283027145725655	0.231488706889877	0.325	0.319	26.385	1.377
ADGRL2//ENST00000472424//trID.1332	81.234	0.00579196850050439	0.109246487050438	0.013	0.011	1.087	0.309
PAPSS2//ENST00000456849//trID.4065	8097.25	4.94420297508031e-06	0.00760017215434133	0.006	0.002	51.44	9.589
POSTN//ENST00000541481//trID.8096	809.628	0.000524281772396499	0.0365239461954987	0.006	0.002	5.143	2.436
trID.29389.1	805.359	0.105748622708779	0.421343173871299	0.006	0.002	5.116	4.914
SOX6//ENST00000396356//trID.4778	804.46	0.0035924485998593	0.0882089908281988	0.006	0.002	5.111	3.166
AGL//ENST00000294724//trID.1539	80.891	0.272760815970487	0.592430823381969	0.038	0.026	3.085	5.175
VPS8//ENST00000625842//trID.22674	80.65	0.280471038861119	0.59865443258902	0.061	0.07	4.937	7.616
SOX2-OT//ENST00000490005//trID.22592	8.993	0.252907813158664	0.577029700261055	0.092	0.063	0.83	0.684
trID.33566.7	8.989	0.0590826218609275	0.324607458529542	0.111	0.128	0.993	0.141
CYYR1-AS1//ENST00000357401//ENSG00000197934	8.987	0.00149984671615377	0.0588173421801857	0.139	0.028	1.251	0.075
trID.18942.1	8.986	0.00147063327977859	0.058174896740557	1.819	0.637	16.343	3.011
trID.10382.3	8.984	0.661094273626122	0.837799695320778	0.272	0.236	2.44	4.09
trID.22374.1	8.981	0.0210974120443575	0.201966490524201	0.259	0.143	2.326	0.379
DENND2A//ENST00000492720//trID.29426	8.98	0.00890768476724138	0.134744046599393	3.736	1.888	33.548	16.662
DPP4//ENST00000490286//trID.18237	8.969	0.125957693194245	0.452617336857484	1.081	1.852	9.698	7.925
trID.31596.2	8.966	0.00228158940661136	0.0709735655019176	1.555	0.31	13.942	0.391
ADGRG1//ENST00000568909//trID.11861	8.964	0.00802442092187418	0.12851617863313	0.489	0.285	4.385	1.994
SEC31A//ENST00000505472//trID.23574	8.948	0.177303551563294	0.513611275996075	1.139	0.965	10.195	10.844
trID.33503.5	8.944	0.118629071745036	0.441923658053606	0.389	0.662	3.481	1.085
SCAPER//ENST00000324767//trID.10665	8.937	0.773906864260514	0.901105163595721	0.1	0.09	0.894	1.5
COL16A1//ENST00000488897//trID.587	8.935	0.518529291822106	0.752151008183818	0.103	0.095	0.925	0.797
CTD-2515H24.4//ENST00000566990//trID.10318	8.932	0.0173336041139272	0.185621359025978	0.122	0.055	1.092	0.089
RNF121//ENST00000530137//trID.5490	8.918	0.126327758290783	0.453160757191713	0.899	1.545	8.015	2.738
TCP1//ENST00000420894//trID.27776	8.917	0.665695740264105	0.840374229186432	1.712	1.093	15.267	24.563
ETV5-AS1//ENST00000453370//trID.22697	8.904	0.128326267969739	0.455874553765664	0.204	0.175	1.82	0.255
PLEKHA2//ENST00000616834//trID.30002	8.899	0.105546315125961	0.420992445005026	0.179	0.279	1.589	1.149
PCNX4//ENST00000555740//trID.9136	8.894	0.275050759838584	0.594353882606061	0.278	0.061	2.473	2.511
trID.14548.6	8.893	0.131937696220381	0.460593373088293	2.089	3.607	18.582	2.622
trID.31560.1	8.881	0.00833396628327477	0.130877035739746	0.153	0.068	1.356	0.689
trID.31562.1	8.877	0.839397325585855	0.934764916579314	0.323	0.547	2.865	4.953
trID.13628.8	8.872	0.127941514830021	0.455395858973065	0.124	0.202	1.097	1.432
NOL8//ENST00000477862//trID.31814	8.871	0.109030248402964	0.426915024986321	0.186	0.309	1.646	1.038
MARCH6//ENST00000510792//trID.24351	8.86	0.442810524114467	0.711105225780749	0.1	0.083	0.888	0.772
PPFIA2//ENST00000549325//trID.7348	8.852	0.0929412759190246	0.39788289831081	0.297	0.441	2.632	2.741
SNORD116-26//ENST00000516006//trID.9680	8.84	0.201461400455719	0.530660704638659	0.373	0.576	3.293	2.772
EIF2A//ENST00000487799//trID.22361	8.837	0.440760931137241	0.710297698445481	1.82	3.14	16.079	19.559
UXS1//ENST00000483426//trID.17814	8.829	0.184941115626614	0.519340306037758	0.167	0.068	1.471	1.691
trID.24058.1	8.819	0.138085610458202	0.468629210486365	6.291	10.884	55.477	6.241
TTC9//ENST00000256367//ENSG00000133985	8.811	0.115538890343808	0.437378601146542	0.158	0.151	1.392	0.415
DTNA//ENST00000556414//trID.14703	8.801	0.0938671620154814	0.399179249376226	0.08	0.127	0.705	0.361
CAST//ENST00000504465//trID.25088	8.791	0.821757814185396	0.926027509213619	0.757	0.1	6.65	10.992
COLGALT2//ENST00000361927//trID.2576	8.788	0.000139583813100024	0.0203643800196251	12.172	1.049	106.966	3.278
LNPK//ENST00000392540//trID.18365	8.774	0.215828508814706	0.542711098039574	0.106	0.024	0.929	1.247
trID.27803.1	8.768	0.0346283444208916	0.256024742663293	0.179	0.109	1.569	0.212
NADSYN1//ENST00000525593//trID.5475	8.76	0.041073082372727	0.275916178268852	0.081	0.049	0.707	0.668
PDCD4//ENST00000492932//trID.4350	8.759	0.0779300324635261	0.369146212503507	0.397	0.112	3.479	2.397
PPP6R1//ENST00000587283//trID.16540	8.753	0.780696063892619	0.904560776526339	0.483	0.438	4.224	7.047
MAFF//ENST00000338483//trID.20666	8.741	0.111279556529845	0.43068673855313	0.464	0.777	4.059	0.989
BCAS3//ENST00000407086//trID.13829	8.733	0.0935978951928288	0.398839903163716	1.326	2.069	11.576	8.061
PTPRZ1//ENST00000470504//trID.29192	8.73	0.000409581869801785	0.0327015724658471	5.251	1.351	45.845	10.563
trID.1862.5	8.723	0.791771157364402	0.910750839878519	0.511	0.446	4.46	7.716
ZNF445//ENST00000425708//trID.21328	8.712	0.0227986853971771	0.208834067548822	1.014	0.886	8.833	4.121
KANSL1L//ENST00000418791//trID.18776	8.709	0.120715759514252	0.444861046738121	0.421	0.717	3.665	0.629
P2RY13//ENST00000325602//trID.22372	8.699	0.000273235424342737	0.0281060543563443	0.455	0.024	3.955	0.498
PDZD2//ENST00000438447//trID.24431	8.697	0.104992578106349	0.420001685692543	3.621	3.112	31.491	8.508
MEF2A//ENST00000559903//trID.11044	8.696	0.111320671325471	0.430749061029674	0.182	0.303	1.583	0.332
RP11-60L3.6//ENST00000611006//trID.10605	8.692	0.000448987570616987	0.0337548168363978	0.119	0.031	1.037	0.189
TUBA1A//ENST00000550254//trID.6831	8.687	0.0636049480077958	0.336680668210821	0.586	0.461	5.088	3.594
CDC42BPA//ENST00000442054//trID.3025	8.683	0.025510343351393	0.22027972453238	0.199	0.119	1.726	0.331
GPR87//ENST00000629077//trID.22371	8.674	0.000287152968409279	0.0284657181319903	0.169	0.039	1.469	0.315
TEX264//ENST00000457927//trID.21502	8.673	0.115894008243744	0.438032362574976	0.683	1.104	5.924	0.191
ADAMTS6//ENST00000381052//ENSG00000049192	8.671	0.184675444465196	0.519340306037758	0.111	0.046	0.966	1.254
trID.4777.1	8.66	0.015577505647945	0.17701055723839	0.173	0.115	1.496	0.342
trID.31492.1	8.64	0.000988723248464552	0.0480773653091333	0.224	0.042	1.935	0.113
EPB41L5//ENST00000331393//trID.17947	8.638	0.107858786523768	0.424783157590366	0.119	0.197	1.029	0.279
MAP2//ENST00000392193//trID.18770	8.628	0.0176990808139783	0.18739060623231	0.284	0.192	2.446	0.951
MYO1E//ENST00000560749//trID.10345	8.613	0.188776266801821	0.521182403546143	3.085	1.838	26.57	21.001
trID.31530.1	8.612	0.00014882658201688	0.0210961182125973	0.399	0.07	3.434	0.444
trID.21162.1	8.611	0.0450825066877176	0.28829802855533	0.082	0.072	0.71	0.049
LPCAT2//ENST00000566911//trID.11821	8.6	0.00390806853152633	0.0916980363521868	0.465	0.138	3.997	0.299
trID.23840.1	8.599	0.000176172075568056	0.0231780319331624	0.767	0.16	6.593	1.111
AC074289.1//ENST00000451350//trID.17379	8.599	0.000313931078549197	0.0292636426596507	0.511	0.113	4.398	0.885
ZFYVE27//ENST00000357540//trID.4209	8.597	0.386124738133913	0.677399118681756	0.119	0.194	1.021	0.889
ERGIC3//ENST00000357394//trID.19496	8.592	0.527044659617366	0.757117165513624	0.33	0.282	2.836	3.84
UHRF1BP1//ENST00000452449//trID.26614	8.591	0.383284554882623	0.675492157308093	0.382	0.08	3.285	4.957
AAK1//ENST00000606389//trID.17431	8.584	0.132754169096542	0.46182701806354	1.45	2.5	12.447	7.832
TBCE//ENST00000543662//trID.3111	8.583	0.721071778279779	0.872079201812579	0.099	0.054	0.854	1.032
CPEB1//ENST00000614918//trID.10756	8.582	0.00300430759204504	0.081182802743325	0.363	0.071	3.115	1.05
CYP2J2//ENST00000469406//ENSG00000134716	8.575	0.13148797469033	0.459929728715426	0.129	0.107	1.104	0.437
SNX27//ENST00000368841//trID.2091	8.569	0.124208112240356	0.450289239817401	0.575	0.985	4.931	1.919
IQGAP2//ENST00000274364//trID.24873	8.56	0.000315898279582955	0.0293680764935314	4.126	0.489	35.318	6.469
PCDHGB5//ENST00000617380//trID.25552	8.548	0.0979094760755861	0.406662370731095	0.085	0.135	0.723	0.343
trID.14889.1	8.53	0.000610935914539826	0.0390880535204448	0.604	0.14	5.153	0.638
SEPT9//ENST00000591088//trID.14188	8.528	0.127845356482708	0.455322103928439	0.13	0.126	1.11	0.389
CUL4B//ENST00000371323//trID.33377	8.523	0.000672110602556557	0.0408153850510998	0.728	0.182	6.204	0.925
CACHD1//ENST00000290039//trID.1171	8.52	0.0155698850193328	0.17701055723839	1.357	0.615	11.563	0.897
CDNF//ENST00000465530//trID.3342	8.509	0.0902223987944793	0.392602318740894	0.091	0.127	0.772	0.094
PAPSS2//ENST00000361175//trID.4065	8.506	0.00168261413424925	0.0616376380899844	2.374	0.721	20.19	3.106
PIN1//ENST00000587625//trID.15283	8.504	0.0550245132138695	0.314904343464286	0.313	0.203	2.66	2.649
NEK10//ENST00000341435//trID.21122	8.497	0.395295467957458	0.683158193135333	0.089	0.067	0.752	0.646
HMBOX1//ENST00000287701//trID.29894	8.496	0.51889567152568	0.752379576270482	0.326	0.25	2.769	3.905
ERBB4//ENST00000342788//ENSG00000178568	8.489	0.0111226592259708	0.15062627640185	0.13	0.087	1.106	0.401
COPS3//ENST00000439936//trID.12787	8.489	0.0402738302077246	0.273802311957779	1.054	0.999	8.949	5.596
SDC2//ENST00000519587//trID.30499	8.484	0.0035308565959493	0.0876392187816775	0.169	0.032	1.431	0.485
PLEKHH2//ENST00000405000//trID.17151	8.484	0.0461631390394645	0.291036643290734	3.996	4.076	33.905	3.266
HLA-F//ENST00000465459//trID.26388	8.464	0.188917010980452	0.521199629758063	0.169	0.087	1.427	1.717
CA12//ENST00000422263//trID.10395	8.462	0.184625190982731	0.519340306037758	1.049	0.905	8.878	1.761
ZFY//ENST00000449237//trID.33656	8.462	0.340989778377168	0.645852325824374	0.162	0.133	1.369	2.111
trID.2044.2	8.462	0.958977056497247	0.985288871424412	0.843	1.319	7.131	12.175
L3MBTL1//ENST00000494117//trID.19599	8.447	0.116216545400575	0.438535173012501	0.087	0.072	0.731	0.157
ANGPT1//ENST00000297450//trID.30624	8.442	0.0200376073620652	0.197266847424	2.783	2.226	23.497	7.966
RP11-483C6.1//ENST00000572358//trID.8741	8.441	0.00337838416725588	0.0858782315725647	0.405	0.014	3.416	0.79
RP11-15K19.2//ENST00000426595//trID.28391	8.441	0.0944036261833398	0.400174292571441	0.124	0.184	1.043	0.811
LMBR1//ENST00000448926//trID.29612	8.438	0.0490717175205336	0.298338236543501	0.222	0.268	1.876	1.061
MREG//ENST00000620139//trID.18810	8.427	0.000362436287916174	0.0312172006338208	8.678	2.17	73.129	17.518
CCDC7//ENST00000476558//trID.3494	8.427	0.109915068000798	0.428582396844437	0.091	0.105	0.765	0.254
trID.27635.1	8.42	0.313662684861124	0.625276968443293	0.954	1.496	8.03	9.682
trID.5859.1	8.399	0.000544330724882107	0.0371007326384419	0.68	0.12	5.709	0.441
MPC1//ENST00000621685//trID.27807	8.395	0.0983734013136616	0.407354120583493	0.098	0.081	0.825	0.37
ARNTL2//ENST00000542388//trID.6623	8.394	0.64319522486614	0.827323236849051	0.072	0.055	0.606	0.773
PAK3//ENST00000425146//trID.33277	8.391	0.110898889669853	0.430139098679646	0.136	0.226	1.141	0.456
ARL4C//ENST00000339728//trID.19040	8.388	0.46893641867229	0.725325447582751	5.734	0.844	48.101	74.108
PAN2//ENST00000547994//trID.7050	8.385	0.0801062783843272	0.37359899938682	0.125	0.163	1.052	0.26
KDM5D//ENST00000492117//trID.33686	8.377	0.470946914487872	0.726447299691615	0.313	0.198	2.619	2.225
CGNL1//ENST00000557813//trID.10315	8.373	0.0165442996331151	0.181769941918746	0.145	0.09	1.216	0.228
MERTK//ENST00000473065//trID.17874	8.372	0.000163548823824876	0.0224702359558555	0.142	0.026	1.187	0.185
trID.9924.1	8.366	0.0938320471558001	0.399171783990572	2.941	4.589	24.603	8.365
LGI1//ENST00000626307//ENSG00000108231	8.357	0.135754755259891	0.465538088261026	0.144	0.13	1.2	0.302
trID.18279.2	8.355	0.13324839374815	0.46251486881404	4.029	5.148	33.657	9.113
THBS4//ENST00000511733//ENSG00000113296	8.351	0.204340092207911	0.532888640775526	0.52	0.763	4.341	3.637
RP11-154D6.2//ENST00000616471//trID.26950	8.345	0.0165863399469121	0.181979744875711	0.128	0.077	1.065	0.132
trID.22366.7	8.343	0.00261342691442077	0.0756390519271157	2.021	0.603	16.864	2.577
SPP1//ENST00000508002//trID.23614	8.339	0.00312616047610841	0.082664434554646	0.353	0.14	2.947	1.248
RGS16//ENST00000367558//trID.2558	8.339	0.0104693161110401	0.146305428542207	0.851	0.339	7.1	0.839
trID.31591.1	8.338	0.037837811780691	0.266577451470089	0.234	0.157	1.949	1.324
PPP1R26//ENST00000401470//trID.32380	8.327	0.640360574083567	0.825761435585904	0.09	0.049	0.753	1.212
GORASP1//ENST00000453680//trID.21258	8.326	0.167540615884808	0.501877556067733	0.471	0.525	3.922	0.276
SMC4//ENST00000469762//trID.22458	8.326	0.895829866121206	0.960979603755991	2.168	3.743	18.051	31.255
NRCAM//ENST00000613830//trID.29106	8.325	0.0131122285358605	0.162876261777061	1.587	0.645	13.209	1.095
SETP11//ENST00000473027//trID.22370	8.312	0.0512391647315988	0.304321605042842	0.297	0.198	2.471	0.195
NRF1//ENST00000393230//trID.29287	8.308	0.0368184692815186	0.263378337183229	0.22	0.172	1.829	0.281
trID.29201.7	8.308	0.223046291199022	0.54930930231405	3.448	3.004	28.647	4.628
CA14//ENST00000607652//trID.2012	8.305	0.376184771081617	0.67045894241003	0.099	0.159	0.82	0.706
SUPT3H//ENST00000371459//trID.26796	8.301	0.125407069454287	0.452059083891209	0.469	0.803	3.89	0.978
SDK1//ENST00000389531//trID.27901	8.279	0.147182203086579	0.47949735972397	2.74	4.578	22.685	0.993
PDE9A//ENST00000349112//trID.20217	8.275	0.13403862900949	0.463546270566983	0.187	0.157	1.545	0.986
trID.31623.1	8.241	0.436251808578873	0.707471530817622	0.449	0.766	3.7	3.201
MACF1//ENST00000524432//trID.748	8.238	0.867975673373193	0.94860755714319	1.673	2.262	13.782	23.844
NR4A3//ENST00000618101//ENSG00000119508	8.229	0.123420540879373	0.448890224092131	0.107	0.1	0.88	0.431
TANGO2//ENST00000399807//trID.20373	8.227	0.165978232423412	0.50043206690984	0.378	0.321	3.106	2.004
trID.7286.1	8.226	0.00204394520259911	0.0669451551344346	4.085	0.791	33.607	1.582
DOCK10//ENST00000543715//trID.18940	8.222	0.0519048154596145	0.306054594638369	0.188	0.147	1.546	0.736
ADAMTS9//ENST00000477180//trID.21639	8.221	0.000291892102383854	0.0284657181319903	0.777	0.026	6.392	0.662
ZNF155//ENST00000611002//trID.16149	8.212	0.408013203205956	0.691169557802921	0.28	0.464	2.303	3.542
SLC1A4//ENST00000480594//trID.17390	8.196	0.00361545531377322	0.0885618565395126	2.749	0.863	22.528	2.982
PADI3//ENST00000375460//ENSG00000142619	8.196	0.0414959464676258	0.277293699869686	0.138	0.138	1.128	0.32
DEDD2//ENST00000336034//trID.16098	8.195	0.713147921764836	0.867379361995124	0.165	0.158	1.352	2.333
NLRP1//ENST00000568641//trID.12548	8.194	0.000293095859993953	0.0285071998084217	1.753	0.279	14.362	1.088
LINC00643//ENST00000334389//ENSG00000186369	8.189	0.00115869750565297	0.0520936610836703	0.42	0.098	3.443	0.35
ZNF2//ENST00000611147//trID.17694	8.174	0.146754834730187	0.47905830271555	0.11	0.123	0.898	0.761
trID.14913.1	8.169	0.0818845270519323	0.377235884709078	0.243	0.339	1.987	0.114
STAT1//ENST00000392323//trID.18564	8.165	0.175717239483021	0.511701753696793	0.733	0.318	5.988	4.703
trID.23429.1	8.157	5.34265831699557e-05	0.012587477104034	1.697	0.223	13.847	1.412
THSD7A//ENST00000423059//trID.27998	8.156	0.137811323620463	0.468404374598268	3.287	5.682	26.81	4.644
RP11-545A16.3//ENST00000427215//ENSG00000227141	8.153	0.00881443348005009	0.134112151142918	0.098	0.043	0.802	0.117
TUSC7//ENST00000477539//trID.21936	8.144	0.0492813460527483	0.299205996878352	0.09	0.083	0.734	0.069
RGS3//ENST00000374140//trID.32069	8.144	0.111460802041942	0.430862734669713	0.125	0.207	1.016	0.373
FGFR1//ENST00000464163//trID.29995	8.139	0.0934764079483998	0.398668086894836	0.088	0.069	0.713	0.379
DCAF8//ENST00000326837//trID.2300	8.136	0.250550230703106	0.57553611395112	1.558	0.828	12.675	17.669
MCM3//ENST00000229854//trID.26855	8.135	0.147635585025695	0.480124007603239	1.202	1.478	9.779	5.877
SHOX2//ENST00000441443//trID.22429	8.129	0.133170252874801	0.462470094570379	1.329	2.29	10.803	4.121
RIDA//ENST00000522791//trID.30515	8.109	0.037393692197141	0.265352951094593	0.972	0.561	7.882	6.246
PTCH2//ENST00000447098//ENSG00000117425	8.107	0.157368193230404	0.490167451101478	0.243	0.217	1.972	0.098
trID.24984.1	8.105	0.0119231637486929	0.155032692369669	0.112	0.046	0.905	0.119
trID.16465.10	8.1	0.755292478512816	0.891406191844428	0.59	0.375	4.781	7.907
THOC2//ENST00000432353//trID.33386	8.099	0.225985367792874	0.551978930134672	1.733	1.014	14.034	19.537
FYN//ENST00000368678//trID.27307	8.098	0.149834010693195	0.482482868458675	3.643	6.3	29.496	32.444
DST//ENST00000520144//trID.26883	8.098	0.34181892719042	0.646488910454265	0.317	0.14	2.57	3.802
trID.8409.1	8.096	5.61189206502778e-05	0.0129713933413648	0.433	0.031	3.505	0.406
SYNM//ENST00000560674//trID.11032	8.096	0.0462121723966051	0.291221175369218	0.239	0.186	1.938	1.749
F8//ENST00000360256//trID.33627	8.093	0.00464347365138159	0.0988128632832638	2.045	0.592	16.552	1.21
ZNF385D//ENST00000281523//ENSG00000151789	8.091	9.70460674335093e-05	0.0167251235690014	1.901	0.27	15.381	2.552
RP11-736K20.5//ENST00000528660//trID.5719	8.088	0.135516292135671	0.465377515379259	0.182	0.303	1.472	1.867
ARHGEF2//ENST00000313667//trID.2237	8.087	0.198594314307014	0.528362417397126	1.619	1.411	13.091	1.476
TCF12//ENST00000438423//trID.10310	8.083	0.292038458037578	0.608381174500914	0.307	0.253	2.481	3.626
SPG11//ENST00000427534//trID.10098	8.082	0.437034907693146	0.707922752541641	4.576	7.915	36.987	32.148
KLHDC8A//ENST00000367156//trID.2751	8.072	0.380628617178036	0.673631735680118	0.113	0.101	0.909	0.771
trID.33255.7	8.07	0.000120864348339212	0.0189167047824915	4.335	0.703	34.988	5.826
DPYSL3//ENST00000398514//trID.25648	8.069	0.133507425455431	0.462885950809916	0.621	0.593	5.011	0.791
SERPINA3//ENST00000482740//trID.9493	8.057	0.00695139526809633	0.120147387075461	1.404	0.565	11.308	1.717
ARMCX6//ENST00000495964//trID.33188	8.04	0.0930939870205785	0.398074048823267	0.095	0.102	0.764	0.398
trID.14548.1	8.039	0.134687612770177	0.46426651792229	1.628	2.807	13.083	3.716
EVA1C//ENST00000382699//trID.20051	8.038	0.125158510869325	0.451738835352806	0.204	0.246	1.636	0.146
ZNF566//ENST00000493391//trID.15915	8.036	0.106898476383963	0.423007928603366	0.101	0.163	0.813	0.719
trID.1402.4	8.034	0.148347203003047	0.480609712098203	2.378	4.027	19.105	6.163
DPP4//ENST00000360534//trID.18237	8.033	0.00720228404401219	0.121705798118728	3.694	1.541	29.675	6.359
LGI1//ENST00000630184//ENSG00000108231	8.031	0.139753625526971	0.470998776464471	0.088	0.141	0.708	0.944
TRIM7//ENST00000504241//trID.26045	8.029	0.00044116568658997	0.0333796492083433	0.093	0.021	0.748	0.175
CDRT1//ENST00000395906//trID.12729	8.003	0.113121888529213	0.433309527977253	0.154	0.255	1.232	0.227
trID.18367.5	8.002	0.0101444937554899	0.143974622307328	0.125	0.068	0.998	0.342
ADGRG1//ENST00000540164//trID.11861	794.057	1.584835853539e-05	0.00857073786617641	0.006	0.002	5.044	0.825
trID.20428.2	791.483	0.185520530237279	0.51943057564892	0.006	0.002	5.028	4.795
RABL6//ENST00000371671//trID.32404	79.955	0.221262868092976	0.547058030129708	0.012	0.012	0.959	1.202
trID.21479.5	780.06	0.190586670366247	0.522190861950582	0.006	0.002	4.956	5.614
SPRY1//ENST00000515726//trID.23867	78.624	0.0305078862811328	0.240267948329269	0.035	0.051	2.716	0.378
THADA//ENST00000402796//trID.17137	78.612	0.0326630507483754	0.248508408513425	0.027	0.036	2.156	1.798
trID.31939.5	78.228	0.0440494783316302	0.284809159976373	0.088	0.069	6.857	7.331
ZNF512//ENST00000379717//trID.16959	78.202	0.229463490796252	0.555655470072835	0.018	0.021	1.379	1.243
trID.13064.3	775.486	0.217130755751748	0.543658414013605	0.013	0.011	10.375	8.985
CNGA3//ENST00000393504//ENSG00000144191	77.517	0.013878371051459	0.167340196495132	0.017	0.017	1.309	0.165
TP53BP1//ENST00000382039//trID.10057	76.366	0.752377874427443	0.88980104130639	0.407	0.693	31.066	53.799
trID.24431.6	76.15	0.0755285542702064	0.364574431126004	0.273	0.461	20.814	33.65
PDIA6//ENST00000540494//trID.16779	758.014	0.246630703993319	0.571949178630398	0.167	0.106	126.638	109.731
TBCCD1//ENST00000446782//trID.22699	757.544	0.203089213143743	0.531980864199756	0.006	0.002	4.813	4.755
trID.21452.18	750.964	0.243404404882205	0.568788951903005	0.084	0.093	62.859	108.576
DSE//ENST00000452085//trID.27336	75.674	0.0298614733456096	0.237814498103442	0.275	0.378	20.791	6.233
POSTN//ENST00000379749//trID.8096	75.416	0.0129053362607505	0.161797079957874	0.024	0.03	1.82	2.046
AP3D1//ENST00000345016//trID.15055	749.918	0.246109676766302	0.571415365094248	0.027	0.029	20.113	20.847
trID.28826.2	7483.289	0.000505614014067897	0.0360753067981852	0.006	0.002	47.54	26.078
XIST//ENST00000429829//ENSG00000229807	743.343	0.00825883865285665	0.130323240268721	0.024	0.03	17.778	4.305
NRCAM//ENST00000379024//trID.29106	74.899	0.362664897866997	0.661360469823913	1.902	1.389	142.422	242.952
ATG12//ENST00000507793//trID.25219	74.203	0.251752217115219	0.576289370241146	0.018	0.021	1.308	1.159
PC//ENST00000393960//trID.5390	73.196	0.00721438080019275	0.121770566650676	0.027	0.027	2.011	0.838
ANGPTL4//ENST00000393962//trID.15237	729.075	0.184949672980375	0.519340306037758	0.006	0.002	4.632	4.035
NCALD//ENST00000220931//trID.30565	721.511	0.00445218185964605	0.0969398045768	0.012	0.012	8.651	1.58
MEGF10//ENST00000503335//trID.25287	721.097	0.00105581365415362	0.0495467456922518	0.006	0.002	4.581	2.33
GALNS//ENST00000567525//trID.12332	72.301	0.0426994716130956	0.280981305833144	0.04	0.06	2.905	3.524
trID.11671.11	719.19	0.202474995852104	0.531444612482504	0.006	0.002	4.569	4.117
COL13A1//ENST00000520267//trID.3788	71.375	0.0126657308873495	0.160054732847543	0.017	0.017	1.206	0.265
TOGARAM1//ENST00000557423//trID.8950	70.99	0.00104688514630685	0.0494987680875992	0.087	0.059	6.183	3.905
trID.30092.1	70.52	0.019772534543929	0.196375717141957	0.023	0.031	1.641	0.688
BMS1P17//ENST00000413661//trID.8613	70.493	0.239304049581467	0.564974185135503	0.017	0.018	1.2	1.144
trID.8736.1	7.994	0.0161129430053786	0.179462013167049	0.485	0.234	3.878	0.241
COMT//ENST00000361682//trID.20371	7.994	0.0409555265877636	0.275666174349632	1.143	0.891	9.137	6.514
GPT2//ENST00000440783//trID.11723	7.98	0.0385490758623056	0.269250025847197	0.341	0.328	2.721	1.652
RBM6//ENST00000422955//trID.21465	7.98	0.273045436715678	0.592626122659401	2.09	0.632	16.674	13.751
FN1//ENST00000496542//trID.18808	7.97	0.00138457591489967	0.0566577563083555	0.285	0.091	2.271	0.367
trID.16286.1	7.97	0.100631148094645	0.41165072902105	0.098	0.084	0.782	0.431
trID.22581.4	7.969	0.0351830241935222	0.258075006871607	0.339	0.086	2.699	1.855
KCND3//ENST00000369697//trID.1682	7.969	0.669121330417136	0.841933273618607	0.742	0.639	5.916	5.145
EIF4G1//ENST00000444861//trID.22663	7.958	0.692548250132708	0.855091153844438	1.367	2.295	10.881	18.716
AHSA1//ENST00000557476//trID.9408	7.956	0.123070548229455	0.448363757137926	0.351	0.595	2.789	0.227
SPTBN5//ENST00000320955//trID.10013	7.954	0.0035595834307061	0.0878582106320134	0.949	0.068	7.547	2.12
KTN1//ENST00000395311//trID.9089	7.943	0.0660633703658048	0.342195369780376	18.211	20.121	144.657	145.676
FAM184A//ENST00000522284//trID.27372	7.942	0.0012793666383938	0.0544100095652668	0.3	0.087	2.381	0.681
ANP32A//ENST00000465139//trID.10517	7.932	0.308584371096163	0.621375129540465	5.564	2.436	44.136	36.329
ELOVL2//ENST00000354666//ENSG00000197977	7.928	0.00975664895816358	0.141600373269128	0.332	0.125	2.629	0.11
EXTL3-AS1//ENST00000501224//trID.29890	7.925	0.180612710572961	0.516455903773267	0.497	0.444	3.941	0.237
LAP3//ENST00000226299//trID.23063	7.921	0.0639630881951217	0.337461146533722	1.139	0.124	9.019	8.222
GLIPR1L2//ENST00000320460//trID.7279	7.913	0.129736219472588	0.45773417001432	0.105	0.089	0.834	0.124
MBOAT2//ENST00000486315//trID.16750	7.905	0.0459185650807644	0.290606269798506	0.163	0.149	1.291	0.306
SSFA2//ENST00000491720//trID.18460	7.904	0.642140671944613	0.826694929144367	5.51	1.925	43.551	54.103
COL8A1//ENST00000474648//trID.21770	7.896	0.00110785326440073	0.0510841353735451	0.223	0.035	1.757	0.46
PHLDA1//ENST00000266671//trID.7295	7.894	0.309413306157099	0.622079395960001	9.946	6.071	78.514	113.727
MEIS1//ENST00000409517//trID.17402	7.893	0.024972808546666	0.218030263449717	0.464	0.274	3.659	0.623
CLU//ENST00000405140//trID.29873	7.891	0.0183483882712726	0.190299551838304	2.063	1.078	16.277	2.172
YAF2//ENST00000555248//trID.6716	7.878	0.114077854553579	0.435004387995246	0.154	0.255	1.212	0.162
PID1//ENST00000392054//trID.18955	7.877	0.350863941950246	0.652307443083269	0.239	0.28	1.884	2.921
trID.25071.6	7.876	0.487350006242675	0.735589775288756	1.41	2.433	11.106	18.065
XXbac-BPG300A18.13//ENST00000559458//trID.26554	7.876	0.552005021355908	0.772398369540469	0.137	0.115	1.079	0.928
LINC01473//ENST00000427108//trID.18483	7.863	0.00448238121463726	0.0972993635427647	0.112	0.055	0.881	0.272
DDX3X//ENST00000542215//trID.32779	7.863	0.265933910650562	0.58739454070973	0.63	0.853	4.957	5.71
trID.7294.1	7.862	0.0060732787096408	0.112186991195841	1.52	0.564	11.953	2.257
YY1AP1//ENST00000361831//trID.2223	7.853	0.12882215386831	0.456304481439426	0.525	0.9	4.123	1.118
RP13-192B19.2//ENST00000569460//ENSG00000260585	7.847	0.00225180443000426	0.0705216444225683	0.123	0.036	0.963	0.113
HEY1//ENST00000523976//trID.30311	7.832	0.00173351598160164	0.0623053924601353	1.012	0.247	7.923	0.908
SREK1//ENST00000284041//trID.24742	7.832	0.29280278260614	0.60897475508572	2.37	3.4	18.559	28.452
ZYX//ENST00000354434//trID.29472	7.831	0.858451567854981	0.94392198083987	0.161	0.267	1.26	2.174
RP11-484O2.1//ENST00000515495//trID.23036	7.83	0.0487203787534432	0.29749005409866	0.093	0.061	0.731	0.101
NRG2//ENST00000378238//trID.25485	7.827	0.129354181932642	0.457446741302685	0.6	1.027	4.697	2.54
MYO6//ENST00000369985//trID.27011	7.811	0.0900551865123444	0.392367637886683	0.65	0.092	5.079	4.377
FAM13A//ENST00000513837//trID.23629	7.811	0.131435852083433	0.459887555095666	0.266	0.405	2.075	0.34
CDK17//ENST00000542666//trID.7436	7.808	0.394504794651658	0.682826230636346	0.345	0.588	2.691	2.361
PKM//ENST00000335181//trID.10563	7.801	0.027357799895638	0.228593150503091	4.304	1.525	33.575	23.823
trID.22619.5	7.799	0.147901560231664	0.480178830301284	0.324	0.35	2.523	0.297
SYNE2//ENST00000555002//trID.9184	7.796	0.967161383253589	0.988274759658941	1.929	1.436	15.041	25.723
STK32A//ENST00000398523//trID.25647	7.794	0.00299277280942302	0.0809903683012867	0.266	0.066	2.077	0.859
DKK3//ENST00000526218//trID.4752	7.794	0.305571808659252	0.618907928732112	0.236	0.152	1.836	2.685
DKK3//ENST00000326932//trID.4752	7.79	0.122771842757082	0.447929135496453	16.639	10.052	129.627	127.151
CHD1L//ENST00000431239//trID.1909	7.781	0.137492238363777	0.467805656520093	0.418	0.657	3.249	2.411
trID.25961.2	7.769	0.738387065360247	0.881695236373945	1.047	0.962	8.136	13.473
CCDC102B//ENST00000577772//trID.14905	7.761	0.127576871440889	0.455045753723489	0.297	0.268	2.305	0.137
BNIP3P4//ENST00000604946//trID.31595	7.755	0.000681669113140487	0.0409877915327517	0.116	0.013	0.903	0.19
RGS3//ENST00000613049//trID.32069	7.755	0.314978661494687	0.625983417235575	0.401	0.215	3.109	4.23
PARP8//ENST00000281631//trID.24610	7.753	0.18941203648433	0.521360781463321	1.683	2.019	13.048	1.352
AFF3//ENST00000409579//trID.17775	7.743	0.253836013044311	0.577658241113696	0.127	0.027	0.985	1.353
trID.2128.7	7.742	0.109606949735657	0.428013072607457	0.634	0.745	4.908	3.378
RP11-439I14.1//ENST00000564851//trID.11912	7.732	0.00292533462514799	0.079923443588382	0.11	0.047	0.851	0.214
SUSD4//ENST00000344029//ENSG00000143502	7.732	0.136752511429525	0.466596695208334	0.121	0.101	0.936	0.174
trID.21714.4	7.723	0.310288908171036	0.623083215334868	1.165	1.791	8.999	9.047
trID.11531.1	7.721	0.742060496752929	0.883859507711719	0.384	0.656	2.965	5.12
trID.24302.5	7.715	0.0266777622954161	0.225435697126038	0.172	0.152	1.327	0.5
LINC01089//ENST00000428029//trID.7756	7.715	0.201137307162018	0.530350554519761	0.126	0.114	0.974	1.313
ALDH1A2//ENST00000560312//ENSG00000128918	7.708	0.114088851045102	0.435018176313192	0.119	0.197	0.918	0.136
STRN3//ENST00000556577//trID.8784	7.699	0.0392681110117429	0.271082423418029	0.279	0.247	2.149	1.326
LIPG//ENST00000577628//trID.14806	7.696	0.0969225133742192	0.405038136160301	0.105	0.134	0.807	0.477
CERS2//ENST00000271688//trID.2048	7.694	0.123410155538168	0.448890224092131	2.347	1.309	18.061	21.92
OMD//ENST00000375550//trID.31819	7.689	0.00429146512516358	0.0954863140589908	0.309	0.102	2.374	0.395
MTTP//ENST00000422897//trID.23654	7.687	0.0110254577834717	0.149942664332165	0.856	0.355	6.58	1.1
NRCAM//ENST00000351718//trID.29106	7.671	0.034745560450954	0.256483458082416	101.285	16.603	776.989	406.506
trID.2542.7	7.671	0.187750810115912	0.520888499826817	1.087	1.372	8.342	1.776
ADGRV1//ENST00000509621//trID.25039	7.67	0.136988983782591	0.466801624161976	1.812	3.126	13.898	2.587
HPS4//ENST00000336873//trID.20491	7.667	0.164779969619191	0.499321175740308	0.439	0.466	3.363	1.958
TMEM110-MUSTN1//ENST00000495552//trID.21549	7.662	0.152267790217821	0.485721891020031	0.363	0.11	2.777	3.082
RP11-196G18.3//ENST00000428289//trID.1987	7.659	0.143650543383744	0.475817765976186	0.232	0.207	1.779	0.276
NCOA6//ENST00000374796//trID.19465	7.656	0.000643545419687989	0.040074416198682	0.542	0.126	4.153	1.155
ATP5A1//ENST00000589869//trID.14752	7.655	0.548061883612679	0.770284297106552	2.071	1.321	15.856	17.006
KHSRP//ENST00000599395//trID.15189	7.655	0.804874788932731	0.917275605126104	0.08	0.127	0.613	1.052
trID.2075.1	7.644	0.0935672587296218	0.398814485774369	0.24	0.239	1.836	0.397
PLEKHA4//ENST00000355496//trID.16317	7.638	0.16739321235758	0.501617943442377	0.736	0.69	5.623	7.338
PABPC4//ENST00000372858//trID.754	7.638	0.210613153971761	0.538157421013918	2.089	1.93	15.952	6.01
PFKL//ENST00000466134//trID.20249	7.636	0.101932469510302	0.414402102731875	4.249	3.903	32.447	19.696
OPHN1//ENST00000484842//trID.33014	7.634	0.0461170075371848	0.290924808640117	0.189	0.134	1.446	1.141
COX6C//ENST00000524245//trID.30544	7.628	0.0964372403724034	0.404147934331259	0.224	0.277	1.711	1.837
RP11-459O16.8//ENST00000618108//ENSG00000276128	7.624	0.00544981280321056	0.106493721961608	0.156	0.052	1.188	0.143
trID.21073.4	7.623	0.140446560430904	0.471819621765357	3.098	5.353	23.613	7.185
JADE2//ENST00000282605//trID.25388	7.614	0.135182183206531	0.464832072095987	1.089	1.877	8.29	1.125
ETV1//ENST00000430479//trID.28010	7.613	0.138522396626495	0.468990095902247	1.479	1.384	11.256	8.596
PCDH9//ENST00000377861//trID.8315	7.611	0.00145095702549798	0.057784363540457	74.918	10.342	570.23	7.468
STAG2//ENST00000218089//trID.33394	7.611	0.622147559267917	0.815541306174057	11.69	10.311	88.977	137.353
SASH1//ENST00000367467//trID.27605	7.609	0.00502042989434874	0.102746235556531	12.929	4.441	98.374	16.548
SHC4//ENST00000332408//trID.10158	7.608	0.000419205922334435	0.0330596455279543	3.86	0.647	29.368	6.911
PTHLH//ENST00000545234//trID.6642	7.598	0.620273261894516	0.814280670107953	0.094	0.117	0.712	0.985
IQSEC2//ENST00000640694//trID.32923	7.591	0.85965115542733	0.944307336452695	0.154	0.255	1.168	2.015
ANKS1B//ENST00000552245//trID.7446	7.59	0.00350077130364722	0.0872838246227881	0.276	0.1	2.096	0.656
LMO3//ENST00000396205//trID.6541	7.587	0.163980875382498	0.498488022518612	5.059	8.412	38.387	4.353
trID.31576.1	7.581	0.419246243963285	0.697585927637022	0.408	0.695	3.094	2.819
CSRP2//ENST00000547435//trID.7306	7.575	0.00784024213329927	0.126873355165192	0.374	0.141	2.83	0.369
SNORD116-2//ENST00000384274//trID.9696	7.574	0.0176975876237017	0.18739060623231	0.212	0.078	1.602	0.889
MTHFD1//ENST00000556284//trID.9188	7.573	0.379769723028161	0.672976731221021	0.166	0.142	1.258	1.857
SLC12A6//ENST00000561080//trID.9865	7.567	0.124403488181212	0.450645548245117	0.314	0.388	2.377	1.539
DHCR7//ENST00000526780//trID.5473	7.551	0.0648114376592698	0.339198272693573	0.521	0.185	3.931	3.871
FECH//ENST00000585494//trID.14848	7.537	0.00609312557849646	0.112232753502565	0.112	0.048	0.841	0.315
LMO4//ENST00000370542//trID.1395	7.525	0.00999924183384272	0.14322364834229	0.851	0.467	6.403	2.629
ZHX3//ENST00000441102//trID.19588	7.523	0.472449478683388	0.727181104374464	0.472	0.652	3.553	3.063
A1BG//ENST00000596924//trID.16690	7.52	0.0554386682694984	0.315741670351967	0.122	0.066	0.917	0.869
COL8A1//ENST00000273342//trID.21770	7.515	0.00126447853618938	0.0542602451274381	0.716	0.115	5.383	1.487
trID.26830.1	7.502	0.014440108036332	0.170700843916856	3.849	1.599	28.874	3.7
KCNN4//ENST00000600909//trID.16133	7.502	0.146265722349816	0.478388987349231	0.436	0.366	3.268	1.268
HGD//ENST00000283871//ENSG00000113924	7.472	0.137687278929135	0.468130057078241	0.115	0.099	0.863	0.1
MTMR11//ENST00000369140//trID.2006	7.471	0.148651169782471	0.481048752854903	0.149	0.245	1.11	1.48
trID.27114.2	7.47	0.309140279938488	0.621878404090594	5.402	0.786	40.353	34.52
PLPPR5//ENST00000370188//ENSG00000117598	7.469	0.0400529319777032	0.273411206636036	0.12	0.047	0.895	0.53
EMC6//ENST00000248378//trID.12467	7.458	0.301537226285662	0.615128427456589	1.024	0.277	7.639	6.229
trID.7477.7	7.453	0.000547146672650782	0.0371108999225658	0.134	0.016	1	0.22
MOV10L1//ENST00000262794//trID.20845	7.449	0.166368936526237	0.500990260740244	0.262	0.236	1.955	0.365
SEMA4G//ENST00000210633//trID.4257	7.448	0.113104524714796	0.433309527977253	0.088	0.071	0.653	0.464
ST7//ENST00000393443//trID.29168	7.441	0.0520639457952425	0.306573021278224	0.118	0.086	0.877	0.512
BDNF//ENST00000525528//trID.4882	7.439	0.0108022815141383	0.148795810872827	0.566	0.338	4.209	0.998
CANT1//ENST00000620915//trID.14231	7.439	0.966893072028685	0.988134073559017	0.341	0.45	2.539	4.326
EIF3H//ENST00000518949//trID.30654	7.436	0.314458278658018	0.625808593445159	0.483	0.251	3.595	5.216
RNF180//ENST00000296615//trID.24716	7.435	0.708962707263045	0.865034797489161	0.097	0.034	0.72	1.238
trID.502.1	7.432	0.0170916878743042	0.184303178741193	0.122	0.091	0.906	0.33
PARP3//ENST00000471971//trID.21507	7.431	0.146242654475304	0.478380915242238	0.145	0.233	1.079	1.349
trID.21649.13	7.429	0.10865351528385	0.426349483406352	0.095	0.153	0.707	0.327
POU2F1//ENST00000541643//trID.2394	7.429	0.142519158823694	0.474693785662705	2.977	5.148	22.12	8.996
IGF2BP3//ENST00000480547//trID.28091	7.429	0.180484277849763	0.516371252108542	0.164	0.02	1.222	0.929
ITGAV//ENST00000374907//trID.18498	7.423	0.291982787528301	0.608361479751873	345.894	303.844	2567.744	1060.703
TUBD1//ENST00000613721//trID.13804	7.422	0.399542908739539	0.685470939363652	0.106	0.172	0.786	0.866
trID.31624.1	7.416	0.457340343046518	0.718753637739436	0.885	1.52	6.56	6.939
S100B//ENST00000367071//trID.20311	7.415	0.000766620739602856	0.043364100780165	17.381	4.601	128.881	19.016
HSD17B3//ENST00000375263//ENSG00000130948	7.411	0.15134112608141	0.484556320949773	0.163	0.142	1.21	0.4
PXDN//ENST00000478155//trID.16731	7.409	0.013039283220035	0.162380813917617	0.125	0.061	0.925	0.092
CCDC40//ENST00000574799//ENSG00000141519	7.407	0.130852408550926	0.459194541203645	0.4	0.681	2.961	2.423
NOVA1//ENST00000539517//trID.8734	7.406	0.00765188202457167	0.125551121106456	1.702	0.476	12.608	6.742
LSM2//ENST00000491421//trID.26528	7.405	0.276954907801355	0.596027428827212	0.127	0.151	0.941	1.185
GAREM1//ENST00000399218//trID.14694	7.401	1.73860293605815e-05	0.00868432166561048	3.264	0.319	24.16	1.686
RYR3//ENST00000634891//trID.9850	7.4	0.00630639087194225	0.114546990564915	0.655	0.204	4.85	0.152
trID.31472.5	7.398	0.158977318307762	0.492240077662209	1.77	2.618	13.097	2.599
MGEA5//ENST00000439817//trID.4278	7.393	0.265143219680098	0.586915781393496	5.466	4.781	40.409	55.203
trID.24069.8	7.392	0.110499690839971	0.429360028861411	0.108	0.176	0.8	0.322
BCAS3//ENST00000588874//trID.13829	7.387	0.746445852370934	0.886306707989428	0.479	0.818	3.54	6.107
AP3D1//ENST00000355272//trID.15055	7.377	0.178767244933712	0.515100331125462	4.811	3.521	35.492	43.805
GATM//ENST00000558362//trID.10122	7.374	0.0133480993934475	0.164351436463168	3.786	0.772	27.921	15.523
DCTN5//ENST00000563614//trID.11533	7.374	0.417417147082743	0.696448525129159	0.974	0.266	7.18	10.771
trID.24572.12	7.37	0.0187235237453248	0.191860781132335	0.932	0.558	6.867	0.963
CSGALNACT1//ENST00000454498//trID.29782	7.368	0.943901534369327	0.979911939009467	0.416	0.193	3.064	3.33
trID.25586.1	7.365	0.00210404916955069	0.0677510439733309	0.151	0.054	1.109	0.352
BBS1//ENST00000526760//trID.5362	7.362	0.205951926417386	0.534098415107113	0.631	0.51	4.643	6.097
trID.8414.1	7.358	0.0299032085762729	0.237837273780034	0.304	0.189	2.235	0.328
trID.8739.1	7.354	0.00065157111464622	0.040359335563531	0.432	0.104	3.175	0.504
trID.19917.1	7.352	9.82798891338792e-05	0.016839287632093	0.184	0.03	1.356	0.169
C16orf62//ENST00000542263//trID.11468	7.352	0.246822676145347	0.572146747735985	0.381	0.422	2.801	3.842
PCDHGB6//ENST00000520790//trID.25552	7.349	0.121694325688934	0.446485611490887	0.214	0.358	1.57	0.904
ZC3HC1//ENST00000358303//trID.29296	7.349	0.215332266380486	0.542064538854199	0.243	0.315	1.784	2.482
ATP2C1//ENST00000533801//trID.22130	7.347	0.124907747283558	0.451557135220817	0.287	0.486	2.111	0.303
VARS2//ENST00000625423//trID.26471	7.342	0.87989933787637	0.95376906859223	0.351	0.596	2.579	4.458
ZC4H2//ENST00000374839//trID.32995	7.339	0.155551917771231	0.488693864151917	0.154	0.084	1.127	1.397
VPS72//ENST00000491094//trID.2067	7.339	0.256104391909033	0.579493519073916	0.925	0.824	6.788	9.601
AHCYL2//ENST00000325006//trID.29278	7.335	0.198008436522864	0.527780899436447	0.428	0.242	3.137	3.905
PRCP//ENST00000532709//trID.5677	7.331	0.0645725063341231	0.338693170321509	4.818	6.001	35.318	20.444
FSIP2-AS1//ENST00000429929//trID.18473	7.327	0.00861815828501238	0.13290356265786	0.121	0.011	0.89	0.289
SCN1A//ENST00000635776//trID.18266	7.313	0.133227652827611	0.46251486881404	0.692	1.18	5.061	1.673
SF1//ENST00000433274//trID.5276	7.308	0.0101232803538197	0.143881688873602	0.101	0.049	0.737	0.235
MROH8//ENST00000417458//trID.19548	7.302	0.0973924822352848	0.405711378573039	0.094	0.116	0.689	0.406
HAP1//ENST00000458656//trID.13336	7.301	0.0233106261125711	0.211103453845062	0.834	0.55	6.089	0.741
SOX2-OT//ENST00000497122//trID.22592	7.301	0.0660079411647498	0.342028488808046	0.114	0.11	0.833	0.092
GLIDR//ENST00000638724//trID.31430	7.298	0.125684328676383	0.452454456915798	0.091	0.078	0.665	0.494
CXCL2//ENST00000508487//trID.23504	7.295	0.000277709394324856	0.0282702407787588	0.887	0.157	6.468	0.735
PTGR1//ENST00000538962//trID.32028	7.292	0.0108826736951419	0.149206028687223	0.092	0.045	0.669	0.249
MTMR12//ENST00000280285//trID.24453	7.291	0.356535952062053	0.657589434255077	0.848	0.823	6.185	9.093
LONRF2//ENST00000393437//trID.17777	7.289	2.62904469682255e-05	0.00960031623388932	22.48	1.364	163.869	15.498
P2RY14//ENST00000309170//trID.22369	7.288	0.00277536466547564	0.0777990648006404	0.798	0.295	5.817	1.349
TFAP2A//ENST00000464323//trID.26141	7.287	0.0127450564110202	0.16078903465795	0.112	0.026	0.818	0.357
PELP1//ENST00000573523//trID.12490	7.287	0.228080676669316	0.554500212983259	0.496	0.672	3.617	3.159
CNTNAP3//ENST00000377653//trID.31421	7.285	0.0419709541441361	0.278933109887047	0.289	0.284	2.103	0.527
trID.4496.2	7.28	0.383102342113801	0.675434032680134	1.017	0.962	7.402	11.684
ERMP1//ENST00000214893//trID.31066	7.276	0.318605884921161	0.628752451305392	0.205	0.32	1.493	1.59
GFRA1//ENST00000369236//trID.4390	7.269	0.554147335985732	0.773558786337551	5.095	8.157	37.032	48.053
CTD-2353F22.2//ENST00000624112//trID.24505	7.264	0.0306916086169658	0.240691119301635	0.679	0.344	4.929	0.045
FRY//ENST00000602645//trID.8019	7.26	0.00491341650388178	0.101507775028144	0.137	0.069	0.993	0.392
trID.4103.1	7.258	0.155153667977777	0.488197327796187	0.286	0.262	2.075	0.517
GYS1//ENST00000263276//trID.16322	7.257	0.176228903699939	0.51242993053499	0.215	0.189	1.561	1.155
trID.23841.1	7.244	0.0368989656372114	0.263715524872424	0.183	0.122	1.322	0.364
TCAIM//ENST00000431657//trID.21327	7.242	0.545553162276063	0.768496939384194	0.636	0.433	4.605	7.276
trID.32497.1	7.235	0.000141521278318712	0.0205960633713166	2.393	0.4	17.313	2.393
PLEKHH2//ENST00000282406//trID.17151	7.224	0.0485867811689037	0.297254875324512	4.897	2.962	35.376	0.871
SLC1A3//ENST00000504121//trID.24501	7.217	0.108724237937917	0.426349483406352	0.286	0.237	2.064	1.995
trID.2537.5	7.215	0.165568855890732	0.499983121254088	11.89	17.804	85.789	8.476
PTPRZ1//ENST00000449182//trID.29192	7.211	0.000651873694991287	0.040359335563531	153.05	28.148	1103.598	108.183
trID.12490.5	7.21	0.108344135185276	0.425827924331442	0.99	1.374	7.138	6.39
trID.31567.1	7.206	0.00331053158194849	0.0849969260667134	0.205	0.07	1.477	0.528
OGDHL//ENST00000374103//ENSG00000197444	7.204	0.0206957080648132	0.20003701689868	0.427	0.254	3.075	0.241
FYN//ENST00000467921//trID.27307	7.197	0.252106108098129	0.57645909599301	5.04	7.976	36.268	30.59
DENND4B//ENST00000480340//trID.2144	7.193	0.097941387674719	0.406704475900776	0.161	0.176	1.158	0.772
POM121L9P//ENST00000414583//ENSG00000128262	7.192	0.0612652285444267	0.330627745894676	0.099	0.099	0.711	0.023
NRCAM//ENST00000415105//trID.29106	7.19	0.000223510239160194	0.025592292954067	0.24	0.038	1.727	0.328
FAM213A//ENST00000606162//ENSG00000122378	7.189	0.0113486929032628	0.151919897436114	0.511	0.178	3.673	0.199
CHURC1-FNTB//ENST00000552941//trID.9200	7.189	0.106516935654341	0.422485778953087	0.136	0.215	0.98	0.454
FAM135A//ENST00000505868//trID.26936	7.18	0.253819772525091	0.577656484786339	0.211	0.206	1.512	1.232
TCEA1//ENST00000521086//trID.30100	7.177	0.297567755215385	0.612339375119998	2.362	1.94	16.95	23.633
FEZF1//ENST00000442488//trID.29198	7.174	0.00113530405598096	0.0517524797862132	0.696	0.138	4.991	0.435
PLEKHA6//ENST00000414478//ENSG00000143850	7.166	0.154598603632592	0.487804940937292	0.154	0.133	1.105	0.608
GNS//ENST00000418919//trID.7172	7.164	0.0951818902746241	0.401841973689322	2.446	2.187	17.521	12.837
TANK//ENST00000259075//trID.18219	7.161	0.144410194938761	0.476524538119219	0.197	0.164	1.412	0.091
DPCD//ENST00000370147//trID.4267	7.159	0.253121605460521	0.577148553859487	0.663	0.415	4.749	3.81
ST8SIA4//ENST00000451528//trID.25123	7.157	0.000977846971434075	0.0477441104874261	0.182	0.048	1.303	0.393
EDNRB//ENST00000377211//trID.8385	7.153	0.0103714737353284	0.145512324740318	0.852	0.409	6.092	3.005
MAN2A2//ENST00000360468//trID.10935	7.149	0.00509104145107375	0.10350847677397	2.27	0.901	16.225	5.424
WBP1//ENST00000484744//trID.17534	7.149	0.0850023463119491	0.383006993200508	0.553	0.299	3.956	4.146
SMIM7//ENST00000593404//trID.15556	7.144	0.154760836198635	0.487945800726629	0.253	0.094	1.809	1.403
TTC31//ENST00000491252//trID.17537	7.132	0.0932633780796206	0.398338860759218	0.13	0.067	0.929	0.9
MAPK10//ENST00000430389//trID.23597	7.129	0.0156443892299254	0.177428505984421	0.156	0.073	1.114	0.223
AC016738.4//ENST00000452364//trID.17786	7.124	0.00431048825986563	0.0955380522376023	0.178	0.077	1.269	0.361
trID.32501.1	7.124	0.00534034611085907	0.105590520000048	0.483	0.208	3.441	0.63
DCHS2//ENST00000339452//trID.24046	7.12	0.0333073066710867	0.251128504736718	0.108	0.07	0.766	0.198
ZNF532//ENST00000591083//trID.14868	7.109	0.208610863593369	0.536280350888453	1.395	1.51	9.919	0.692
KCTD12//ENST00000377474//trID.8375	7.101	1.38165655283848e-05	0.00857073786617641	43.557	3.966	309.297	20.259
C1orf140//ENST00000439004//ENSG00000234754	7.098	0.0209458565163099	0.201431216952669	0.211	0.107	1.498	0.288
trID.31594.1	7.095	0.00367254898152882	0.0893002101981395	0.141	0.06	0.999	0.359
FAM105A//ENST00000274217//trID.24364	7.084	0.000258471908651879	0.0273021375767929	0.738	0.152	5.226	0.973
ABHD6//ENST00000295962//trID.21596	7.083	0.798838422350025	0.914362651097719	0.508	0.545	3.597	5.993
RP11-467L19.16//ENST00000613130//trID.9622	7.08	0.0640305965963105	0.337539342991068	0.114	0.116	0.805	0.159
ALB//ENST00000295897//ENSG00000163631	7.07	0.121224003550461	0.445702950113388	0.13	0.138	0.917	0.196
RUBCNL//ENST00000429979//trID.8195	7.068	0.000604546932363382	0.0389427330496504	0.62	0.069	4.384	0.112
ETV5//ENST00000306376//trID.22695	7.066	0.000252013809653654	0.0270563678593735	10.111	0.889	71.445	2
CTD-2553L13.9//ENST00000623668//trID.15851	7.061	0.0557549977691919	0.316499711082238	0.678	0.492	4.79	0.795
PPP1R7//ENST00000438799//trID.19101	7.057	0.238576269419439	0.564463231396655	0.536	0.8	3.779	3.309
FRMD4B//ENST00000398540//ENSG00000114541	7.052	3.0614304261571e-05	0.00984088049320694	0.924	0.104	6.515	0.576
NXPH3//ENST00000570453//ENSG00000182575	7.052	0.00245886842837383	0.0737923442142473	0.11	0.044	0.776	0.235
EP400NL//ENST00000446190//ENSG00000185684	7.052	0.0235085268175494	0.212022935416532	0.177	0.094	1.251	0.225
trID.31467.2	7.052	0.259936842605201	0.582499027399513	23.256	20.156	163.999	20.89
PGPEP1//ENST00000597431//trID.15615	7.041	0.126504073948372	0.453434482035455	0.127	0.102	0.891	0.236
PCCB//ENST00000251654//trID.22183	7.035	0.279893051615154	0.598243993155235	0.685	1.063	4.822	6.713
trID.14936.1	7.033	0.0167586328234731	0.182683665109733	0.175	0.084	1.234	0.175
trID.2898.1	7.033	0.0307942430994781	0.241121429839031	0.222	0.113	1.561	0.076
FIGNL1//ENST00000617389//trID.28366	7.032	0.812473158263661	0.921170737554746	0.121	0.144	0.853	1.428
GABBR1//ENST00000377034//trID.26377	7.032	0.913961324238448	0.968430130001111	0.502	0.82	3.533	6.11
PALLD//ENST00000261509//trID.24121	7.029	0.144984250238645	0.477011421104645	0.121	0.102	0.851	0.3
MED8//ENST00000372455//trID.871	7.025	0.0519568793625	0.306239042650511	0.141	0.157	0.989	0.627
PAK3//ENST00000484442//trID.33277	7.02	0.0286360081668423	0.232965487558572	0.154	0.086	1.083	0.237
CTDSP2//ENST00000549039//trID.7104	7.017	0.669165282870369	0.841970603229067	0.17	0.151	1.193	1.952
CTNNB1//ENST00000450969//trID.21278	7.015	0.00134671932818245	0.0559386778875276	2.933	0.488	20.573	1.044
SNTB1//ENST00000519177//trID.30681	7.004	0.156093037734318	0.489241135541078	0.341	0.386	2.389	0.087
SEMA6D//ENST00000354744//trID.10136	690.103	0.00666332664762944	0.117535071283095	0.006	0.002	4.384	4.805
ZC3H14//ENST00000336693//trID.9434	69.883	0.312441433489219	0.624300309556175	0.042	0.046	2.911	3.082
trID.18772.6	69.743	0.0330269018445872	0.249889425111915	0.077	0.112	5.346	0.78
TLN2//ENST00000561311//trID.10382	69.253	0.0549883663709101	0.314828190776475	0.192	0.324	13.324	4.909
TTYH1//ENST00000376531//trID.16524	689.022	0.000145475046477563	0.0208513312772881	0.006	0.002	4.377	0.427
HRH1//ENST00000431010//trID.20972	682.194	0.187079113721991	0.520545847432349	0.006	0.002	4.334	4.789
NT5C3B//ENST00000476921//trID.13343	680.728	0.184958381358204	0.519340306037758	0.006	0.002	4.325	3.766
trID.31129.1	68.447	0.0386737754265436	0.26941827017904	0.076	0.08	5.199	0.912
MXI1//ENST00000485566//trID.4342	68.374	0.000360229338614742	0.0310874111053293	0.363	0.167	24.808	7.519
PDZD2//ENST00000513490//trID.24431	68.311	0.118234752890695	0.441364182311869	0.678	0.328	46.34	39.314
BBS2//ENST00000569941//trID.11828	68.099	0.0222487252105297	0.206566415165357	0.02	0.023	1.389	1.896
UBE2V1//ENST00000371674//trID.19696	672.779	0.000127272828400639	0.0192348404583643	0.04	0.025	27.031	12.053
EYA4//ENST00000355286//trID.27484	670.287	0.206154443659297	0.534263569161535	0.006	0.002	4.258	5.072
trID.22598.1	67.716	0.00252866369950151	0.0746049076982944	0.063	0.028	4.256	0.477
RUBCNL//ENST00000378781//trID.8195	67.654	0.0265722273636076	0.225157224416101	0.031	0.042	2.093	0.295
trID.14364.1	67.628	0.494378548803766	0.73897256149936	0.042	0.061	2.834	4.879
CDH3//ENST00000429102//ENSG00000062038	67.469	0.320895211952099	0.630357763295073	0.024	0.03	1.614	2.617
POU2F1//ENST00000271411//trID.2394	67.252	0.036265071381999	0.262141227903655	0.023	0.031	1.565	2.255
NOS2//ENST00000313735//trID.12946	67.093	0.0325110188748204	0.248141445461492	0.035	0.051	2.317	0.28
trID.16813.1	67.016	0.026167438369633	0.223281102505787	0.031	0.042	2.094	0.397
CNOT1//ENST00000567188//trID.11891	662.15	0.00437304918223898	0.0960327465910385	0.108	0.105	71.82	17.942
SAP30BP//ENST00000582022//trID.14109	66.432	0.015343959321079	0.175814211964175	0.021	0.019	1.407	0.228
trID.22599.1	66.43	2.14428316005151e-06	0.00760017215434133	0.336	0.041	22.289	2.202
UVSSA//ENST00000389851//trID.22918	658.667	0.0468778518195733	0.292631589080435	0.006	0.002	4.184	3.628
LCP1//ENST00000323076//trID.8193	656.084	1.18194744915161e-05	0.00844169042889847	0.006	0.002	4.168	0.758
WAPL//ENST00000618527//trID.4036	6512.588	0.184677887905874	0.519340306037758	0.006	0.002	41.373	35.986
MIB2//ENST00000355826//trID.74	651.915	0.0651322585598373	0.339881403432968	0.006	0.002	4.141	3.622
IL1RAP//ENST00000443369//trID.22735	651.714	6.27965075549891e-05	0.0137594384825227	0.006	0.002	4.14	0.541
KCNIP1//ENST00000328939//trID.25868	65.81	0.0282579337962206	0.231387195923235	0.084	0.091	5.518	2.239
NR3C2//ENST00000358102//ENSG00000151623	65.374	0.0308674328189062	0.241402819893592	0.06	0.091	3.902	1.976
CNOT10//ENST00000331889//trID.21185	649.87	0.202781354317615	0.531618199429436	0.006	0.002	4.129	3.731
SEPT7//ENST00000399035//trID.28260	649.764	0.12356883610179	0.449113323591023	0.012	0.012	7.791	12.098
ELP3//ENST00000380353//trID.29881	645.517	0.188428209964001	0.521182403546143	0.006	0.002	4.101	3.66
KANTR//ENST00000604849//trID.32915	64.806	0.0108680140309875	0.149206028687223	0.017	0.017	1.095	0.357
SEMA6A-AS1//ENST00000508424//trID.25233	64.536	0.0229188639660525	0.209264368536837	0.024	0.03	1.557	0.156
GDI1//ENST00000491154//trID.33611	64.25	0.00274628633534901	0.0774665306458032	0.417	0.166	26.78	1.842
PPP1R3E//ENST00000561178//trID.8688	64.043	0.0199274306478557	0.197137074490645	0.024	0.03	1.532	0.422
trID.19113.4	63.918	0.0111378320077696	0.150656726008959	0.012	0.012	0.766	0.14
CHRNA1//ENST00000348749//trID.18355	63.542	0.0309904842264847	0.241935116661355	0.047	0.037	2.966	0.449
UNC119//ENST00000301032//trID.12968	63.344	0.212969614521183	0.540069826726255	0.019	0.005	1.207	1.083
MIAT//ENST00000620145//ENSG00000225783	63.183	0.0424159167967745	0.28033601165269	0.077	0.121	4.84	0.824
trID.18772.10	63.173	0.0688744934597843	0.349387341338596	0.334	0.403	21.071	3.126
SORBS1//ENST00000486141//trID.4160	63.171	0.195741257080057	0.525674663826705	0.037	0.019	2.363	2.293
MYL6B//ENST00000550443//trID.7042	63.164	0.252292349668207	0.576594159821395	0.013	0.012	0.85	1.125
ATP5B//ENST00000547250//trID.7059	622.821	0.189506943527448	0.521360781463321	0.006	0.002	3.957	4.96
RP11-411B6.6//ENST00000527595//trID.4248	621.58	7.87263119344553e-06	0.00760017215434133	0.006	0.002	3.949	1.106
RPS6KA2//ENST00000265678//trID.27809	62.752	0.0186435939473615	0.191469448306783	0.045	0.049	2.829	2.573
PRKAA1//ENST00000506652//trID.24551	62.274	0.426963878779941	0.701705251841119	0.072	0.033	4.481	7.629
LUZP1//ENST00000302291//trID.396	618.25	0.206802417435947	0.534564568287526	0.006	0.002	3.928	6.249
CABIN1//ENST00000617531//trID.20462	614.945	0.00748630480001276	0.124190906619069	0.006	0.002	3.907	2.69
SEMA6D//ENST00000316364//trID.10136	614.346	0.00417856723916213	0.0945323286630975	0.006	0.002	3.903	3.363
SEC14L1//ENST00000585618//trID.14182	611.187	0.117371800855194	0.440273105976325	0.006	0.002	3.883	6.531
KIAA1211//ENST00000504228//ENSG00000109265	610.524	0.000130846841050231	0.019485161086341	0.006	0.002	3.879	0.385
FAM13A//ENST00000504836//trID.23629	61.823	0.00438995953465771	0.0961890724655241	0.012	0.012	0.741	0.456
TCF7L2//ENST00000355717//trID.4368	61.76	0.257672069026306	0.580338151336627	0.016	0.01	0.96	0.863
NEDD4L//ENST00000456986//trID.14854	61.748	0.342123008992118	0.64655636736359	0.038	0.055	2.368	3.9
NPTN//ENST00000345330//trID.10587	61.716	0.438706537202174	0.709074012373745	0.246	0.094	15.195	25.938
SEC61A2//ENST00000379033//trID.3309	61.632	0.184080859891002	0.519340306037758	0.031	0.042	1.907	1.642
COMT//ENST00000449653//trID.20371	61.533	0.299502765259259	0.613718275870741	0.096	0.056	5.904	9.836
FAM53B//ENST00000337318//trID.4471	61.253	0.23607005196067	0.562199258199876	0.017	0.009	1.04	1.689
DFNA5//ENST00000409970//trID.28107	61.167	0.00402380270447954	0.0927729381396493	0.02	0.01	1.253	0.287
SCN8A//ENST00000636945//trID.6902	61.136	0.00594571733478494	0.110811087898718	0.023	0.016	1.377	0.737
C2orf88//ENST00000340623//trID.18538	61.128	0.0236818446246293	0.21261715217369	0.053	0.079	3.214	2.095
EPHA5//ENST00000273854//trID.23427	608.811	0.0199932984010637	0.197246239513737	0.051	0.08	31.326	4.228
PIGA//ENST00000638131//trID.32630	608.299	0.202678488958994	0.531598113996621	0.006	0.002	3.864	3.351
TGFBR3//ENST00000525962//ENSG00000069702	607.206	1.59316811707479e-05	0.00857073786617641	0.006	0.002	3.857	0.675
SEC16A//ENST00000277537//trID.32394	603.311	0.202698330689982	0.531618199429436	0.006	0.002	3.833	3.322
LINC00844//ENST00000432535//trID.3699	60.679	0.0290230553270988	0.234323612794979	0.041	0.031	2.49	0.346
C1orf109//ENST00000358011//trID.718	60.659	0.259014640980479	0.581784268496351	0.016	0.01	0.943	0.889
ANXA11//ENST00000438331//trID.4025	60.325	0.147975447369338	0.480190179728867	0.042	0.031	2.518	4.054
ACVR1C//ENST00000243349//trID.18182	60.191	0.00017567739138693	0.0231646557622753	0.364	0.088	21.907	2.229
CDK19//ENST00000323817//trID.27281	60.027	0.844177404118289	0.937036918571301	0.165	0.232	9.933	17.194
LRP6//ENST00000538239//trID.6484	6.999	0.139473377347262	0.470614857695497	1.009	1.736	7.061	4.382
FAM169A//ENST00000510609//trID.24848	6.995	0.227657663596433	0.553964920612881	3.583	3.219	25.062	3.846
ITGAV//ENST00000430709//trID.18498	6.984	0.0461248351117181	0.290924808640117	0.551	0.437	3.85	0.13
ZNF557//ENST00000252840//trID.15205	6.981	0.154008205443505	0.487392854628074	0.436	0.279	3.042	3.758
TBC1D3L//ENST00000617678//trID.13251	6.98	0.273609739327338	0.593203547623506	0.218	0.297	1.521	1.267
SERPINA3//ENST00000621603//trID.9493	6.979	0.010531226291672	0.146811969928438	0.144	0.047	1.005	0.005
DIS3//ENST00000545453//trID.8360	6.979	0.177471089492729	0.513970297061268	0.292	0.253	2.039	0.568
trID.31575.1	6.978	0.000449569704267776	0.0337555260372573	0.393	0.081	2.746	0.634
SNORD116-27//ENST00000516087//trID.9680	6.973	0.159053918607907	0.492399654218637	0.411	0.643	2.867	2.317
C6orf48//ENST00000375642//trID.26531	6.972	0.521311477285698	0.753787007401229	0.496	0.751	3.461	5.82
MYO10//ENST00000505695//trID.24404	6.969	0.130591171259291	0.458859241740102	1.878	1.72	13.089	6.623
NLGN4X//ENST00000275857//trID.32586	6.969	0.152004615326212	0.485342299791513	8.488	14.656	59.15	18.793
FAM227B//ENST00000558579//trID.10173	6.953	0.147384837337533	0.479711287345179	0.137	0.129	0.95	0.325
MPP6//ENST00000409761//trID.28103	6.949	0.436641837236915	0.707781359003807	0.193	0.322	1.338	1.757
TAF8//ENST00000372982//trID.26711	6.948	0.0350464509619532	0.257468885223543	0.262	0.059	1.82	1.34
CADPS2//ENST00000615869//trID.29201	6.947	0.159653207664255	0.493105191806803	0.282	0.247	1.957	0.564
CLU//ENST00000316403//trID.29873	6.946	0.0289818039750804	0.234305290976426	56.167	32.785	390.158	9.672
MTFR1L//ENST00000374301//trID.453	6.942	0.129881097975339	0.457800110951581	0.12	0.196	0.834	0.932
FEZ2//ENST00000405912//trID.17060	6.94	0.236520688478979	0.562445166611776	1.48	1.948	10.27	10.686
trID.13336.3	6.934	0.00117579503213572	0.0525815895213287	4.972	0.946	34.478	2.437
trID.31840.10	6.931	0.148130343537321	0.480408857622604	0.128	0.139	0.888	0.749
ZFYVE21//ENST00000555501//trID.9594	6.93	0.0476478939672237	0.294647538146715	0.288	0.27	1.995	0.566
DUXAP8//ENST00000456786//trID.20317	6.928	0.142879487459428	0.475092934262708	0.138	0.072	0.954	0.722
TMEM178A//ENST00000281961//trID.17114	6.908	0.0169644206252221	0.18378510677704	0.33	0.16	2.282	0.155
RNASET2//ENST00000510083//trID.27809	6.894	0.297572771441986	0.612339375119998	0.632	0.262	4.355	3.658
CTSC//ENST00000533897//trID.5730	6.892	0.00401373806646049	0.0927729381396493	11.638	3.446	80.212	6.65
FAM189A2//ENST00000469179//ENSG00000135063	6.888	0.0180277949324367	0.189104157521401	0.124	0.057	0.854	0.151
trID.32583.1	6.887	0.0148205347619622	0.173149086106009	1.434	0.242	9.875	5.315
CLU//ENST00000520796//trID.29873	6.873	0.152531610863525	0.486031002779447	0.225	0.192	1.548	0.214
VIT//ENST00000401530//trID.17061	6.872	0.14830662372483	0.480574337040323	8.651	14.973	59.451	2.649
trID.2449.1	6.863	0.178994574439089	0.515143553136931	1.333	0.74	9.15	10.738
TCF12//ENST00000560764//trID.10310	6.862	0.00742935555073792	0.123670199124902	0.43	0.153	2.95	1.565
CHD9//ENST00000565832//trID.11793	6.862	0.121694429151204	0.446485611490887	0.116	0.101	0.796	0.297
PTPN13//ENST00000511467//trID.23603	6.859	0.00426234978966038	0.095053786966467	10.33	4.441	70.847	15.986
MAPK8IP3//ENST00000250894//trID.11128	6.859	0.651097483856727	0.832010145093692	0.287	0.301	1.97	3.402
trID.22124.1	6.846	0.000489247745099203	0.0353825169863707	0.145	0.036	0.992	0.207
ANKRD20A3//ENST00000611388//ENSG00000276203	6.841	0.0185273983908653	0.191123123391667	0.492	0.309	3.365	0.603
PHLDB2//ENST00000478733//trID.21864	6.833	0.023327426021254	0.211172142085506	0.221	0.08	1.509	0.988
PPP1R11//ENST00000376763//trID.26424	6.828	0.124719278551795	0.451239696195549	0.152	0.252	1.039	0.913
PIK3AP1//ENST00000339364//ENSG00000155629	6.823	0.00158143041290291	0.0600366710883161	1.185	0.253	8.084	0.754
MARK3//ENST00000554627//trID.9579	6.818	0.40082711201527	0.68655542386748	0.455	0.437	3.1	4.729
SLC2A1-AS1//ENST00000431759//trID.864	6.808	0.00298476162796658	0.0808478102545856	0.095	0.029	0.649	0.267
trID.9621.1	6.805	0.0188124405864033	0.192103960603465	0.493	0.189	3.352	2.13
RAVER1//ENST00000293677//trID.15299	6.802	0.469002664273043	0.725343897720368	0.177	0.295	1.204	1.568
SETD2//ENST00000330022//trID.21369	6.8	0.142431589147519	0.474565307854378	2.519	1.116	17.127	12.422
trID.9471.2	6.8	0.149980263289794	0.482676544960599	10.549	18.262	71.728	5.26
RASSF8//ENST00000538081//trID.6597	6.799	0.128140148460236	0.455586228157484	0.226	0.383	1.538	0.193
YY1AP1//ENST00000407221//trID.2223	6.795	0.523130847270345	0.754991558985343	0.436	0.7	2.959	4.138
SEPT4//ENST00000317256//trID.13760	6.792	0.216014385616087	0.54298299021637	3.785	4.631	25.708	1.782
IL17RD//ENST00000296318//trID.21581	6.791	0.000145751658204691	0.0208513312772881	10.498	0.902	71.294	2.39
trID.7003.17	6.791	0.00459856528146917	0.0984183138181097	0.217	0.101	1.475	0.532
SORBS2//ENST00000284776//trID.24238	6.785	0.964946846457107	0.987364024402024	0.43	0.366	2.921	5.011
PI4KB//ENST00000368873//trID.2072	6.784	0.0672729263185326	0.345430768355924	0.73	0.481	4.955	3.648
CTD-2541J13.1//ENST00000562669//trID.14892	6.779	0.000106707165526416	0.0175843707656155	1.088	0.178	7.378	0.997
MED12L//ENST00000474524//trID.22366	6.773	0.000928015480104115	0.0469149914468268	10.158	2.977	68.805	13.552
trID.25584.1	6.771	0.00120200283978741	0.0531379924208849	0.471	0.106	3.191	0.377
trID.14890.1	6.771	0.00304321494014392	0.0816432097346485	1.451	0.272	9.825	0.274
ATR//ENST00000513291//trID.22272	6.77	0.0734252620443652	0.359795838755959	0.354	0.383	2.395	1.222
trID.11380.1	6.762	0.127299525186491	0.454764610825927	0.443	0.471	2.992	1.211
LRRC4C//ENST00000278198//trID.5008	6.761	0.00420594568817548	0.0945562493462712	0.577	0.212	3.9	1.233
trID.23831.1	6.759	0.0130357594773229	0.162378939782445	0.103	0.045	0.698	0.022
EFCAB2//ENST00000366522//trID.3191	6.758	0.0593301596834295	0.325249339936861	0.695	0.649	4.697	0.429
PATJ//ENST00000635214//trID.1130	6.753	0.113275942399631	0.433549991580073	1.071	1.697	7.229	2.449
SLC1A3//ENST00000513646//trID.24501	6.742	0.00235796307408727	0.0721602811784931	0.144	0.047	0.971	0.224
EIF4A1//ENST00000584860//trID.12611	6.742	0.385188365379746	0.676864451846866	0.983	0.866	6.628	10.191
AC017101.10//ENST00000453665//trID.18499	6.736	0.0117552544343801	0.154141591015972	0.248	0.097	1.667	0.826
SNORD116-9//ENST00000384000//trID.9707	6.733	0.020204374201093	0.198047546072245	1.02	0.521	6.868	4.387
trID.31491.1	6.727	4.98689484283278e-06	0.00760017215434133	6.91	0.501	46.481	3.101
ARHGAP24//ENST00000264343//trID.23594	6.726	0.00114547869000529	0.0518952032802472	1.107	0.259	7.444	1.047
WBP2//ENST00000433525//trID.14123	6.719	0.119931907486028	0.443803776942113	0.129	0.212	0.869	0.239
FKBP9//ENST00000538336//trID.28237	6.715	0.773445874871823	0.900870945198405	1.867	3.161	12.536	21.618
trID.8385.2	6.711	0.0156333806945009	0.177428505984421	14.85	9.884	99.657	32.025
TMEM67//ENST00000323130//trID.30451	6.708	0.407512270624894	0.69098397419104	0.145	0.132	0.97	1.46
trID.6731.1	6.704	0.000343483156676475	0.0304379004828729	0.276	0.04	1.85	0.374
CAPN3//ENST00000397204//trID.10025	6.704	0.0102148623319933	0.144520931519447	0.217	0.055	1.453	0.62
CGNL1//ENST00000281282//trID.10315	6.704	0.0421728903592663	0.279670604260297	22.82	8.926	152.99	87.55
trID.33277.8	6.702	0.00082802911215429	0.0453259155611661	10.647	1.23	71.357	1.476
CD63//ENST00000550050//trID.7013	6.702	0.891515973440226	0.95897503703871	2.061	3.558	13.814	23.917
MAST4//ENST00000403625//trID.24744	6.698	0.0417133067464332	0.278156353992705	3.308	2.375	22.157	1.989
NRCAM//ENST00000465585//trID.29106	6.697	0.0157297776615921	0.177744235885656	0.648	0.313	4.342	0.499
GPR161//ENST00000367838//trID.2413	6.694	0.118889681880815	0.442099112297249	0.193	0.312	1.289	0.251
GALNT10//ENST00000377661//trID.25755	6.689	0.0613137472043497	0.330791173818908	3.218	3.539	21.524	4.074
HECTD3//ENST00000372168//trID.921	6.688	0.0627249197156094	0.334329080356676	1.414	0.661	9.455	8.963
CHD9//ENST00000564255//trID.11793	6.686	0.202086009777245	0.531079001262828	1.456	0.036	9.735	7.292
HAP1//ENST00000393939//trID.13336	6.685	0.0716040668616487	0.355672956758169	2.562	3.108	17.129	3.529
BRPF3//ENST00000441730//trID.26637	6.685	0.436875732877845	0.707842447950769	0.764	1.311	5.105	4.8
trID.27287.1	6.684	0.000433035636972573	0.0331474720503901	2.688	0.591	17.966	2.846
SNORD116-8//ENST00000384365//trID.9705	6.684	0.0270140049353706	0.226965740171555	1.24	0.719	8.286	5.465
ZNF202//ENST00000336139//trID.6128	6.676	0.072286852747788	0.357048469605914	0.277	0.09	1.849	1.507
GOLGA8Q//ENST00000562783//trID.9804	6.672	0.000921222435907125	0.0468084237886223	0.455	0.096	3.035	0.371
trID.31528.1	6.668	0.0173702648168088	0.18578807547567	4.561	1.805	30.412	1.874
EXOSC2//ENST00000495699//trID.32319	6.66	0.929427371736995	0.974636232454147	0.329	0.221	2.19	2.049
MGAM//ENST00000475668//ENSG00000257335	6.658	0.0543696083756042	0.313071423140532	0.294	0.307	1.955	0.439
trID.32502.1	6.65	0.0293600867862947	0.235475966154714	0.358	0.218	2.381	0.283
TP53//ENST00000622645//trID.12620	6.634	0.416173074933898	0.695797844490806	0.717	1.232	4.755	4.113
trID.33374.1	6.633	0.0015954307031332	0.0600870805580666	1.814	0.422	12.029	1.416
trID.30680.1	6.628	0.00489772647668072	0.101396872589406	2.543	0.896	16.855	1.994
KIF21A//ENST00000551264//trID.6714	6.625	0.301149268828465	0.614837130654145	0.539	0.547	3.569	5.184
SF3B3//ENST00000577085//trID.12089	6.625	0.596662140599237	0.799877069215538	0.193	0.123	1.277	1.976
trID.31561.1	6.622	0.00664713353082697	0.117392942858749	0.532	0.017	3.526	0.923
HCFC1//ENST00000369984//trID.33593	6.62	0.0734237999312074	0.359795838755959	0.35	0.198	2.318	2.284
SERTAD3//ENST00000392028//trID.16046	6.62	0.188194744475559	0.521166688479332	0.123	0.063	0.812	1.021
SLC25A30//ENST00000523988//trID.8184	6.618	0.0169452276082185	0.183694589398349	0.649	0.348	4.297	1.015
EPN2//ENST00000395618//trID.12859	6.617	0.165837204127414	0.500269079449619	1.049	1.808	6.944	8.615
C4A//ENST00000428956//trID.26541	6.615	3.85447550820637e-05	0.0109224346600573	1.384	0.156	9.154	1.087
trID.17746.1	6.614	0.117925083466836	0.440878013417766	0.108	0.176	0.716	0.179
CCDC115//ENST00000465315//trID.18006	6.606	0.0123897782015424	0.158309724424919	0.777	0.089	5.133	1.907
DCDC2//ENST00000378454//ENSG00000146038	6.595	3.14675911508413e-05	0.00984088049320694	0.55	0.064	3.629	0.384
KIF3A//ENST00000487055//trID.25355	6.594	0.190316459547681	0.521923670925739	0.425	0.385	2.804	2.187
trID.13812.1	6.593	0.407053990870911	0.690779951512219	0.48	0.822	3.164	2.88
trID.28728.1	6.59	0.00174380824856375	0.0624054656822075	0.476	0.12	3.136	0.427
TPD52//ENST00000523319//trID.30312	6.588	0.0575454748312808	0.320962422949903	0.812	0.604	5.353	0.423
CPT1C//ENST00000598293//trID.16345	6.581	0.133874365150701	0.463546270566983	0.298	0.504	1.961	1.51
trID.5199.9	6.578	0.795362875012561	0.912411342481691	13.254	12.977	87.195	76.121
IDH3A//ENST00000558554//trID.10686	6.576	0.608288923479511	0.806799355656261	0.432	0.208	2.842	4.24
SNX12//ENST00000465030//trID.33038	6.576	0.856340853390118	0.942882727498841	0.266	0.449	1.751	3.023
TATDN1//ENST00000519548//trID.30731	6.574	0.134042982871535	0.463546270566983	0.415	0.707	2.73	0.703
DOCK4//ENST00000486186//trID.29132	6.573	0.197815593378684	0.527736580601775	0.878	0.829	5.77	0.309
ADGRV1//ENST00000640464//trID.25039	6.569	0.061062465277334	0.330039685090449	1.131	1.19	7.433	0.833
DCHS1//ENST00000299441//ENSG00000166341	6.568	0.000309064867586949	0.029184175871299	0.41	0.049	2.69	0.477
ACSL3//ENST00000495541//trID.18916	6.565	0.0343471936375119	0.254974189416696	0.118	0.072	0.777	0.362
DHX58//ENST00000589979//trID.13357	6.564	0.417957441614646	0.69678035072732	0.189	0.315	1.241	1.138
ATG12P2//ENST00000456830//trID.18917	6.563	0.0103841409226483	0.14558792819263	0.155	0.061	1.018	0.15
trID.21129.16	6.563	0.141255296843168	0.472950496030024	1.728	2.971	11.338	4.354
RUNX1//ENST00000437180//trID.20110	6.56	0.00113134776425939	0.0517238855684024	3.549	0.391	23.283	4.812
XRCC5//ENST00000392133//trID.18814	6.558	0.0583895308496579	0.323107174828295	6.432	4.652	42.183	25.292
ZNF260//ENST00000593142//trID.15919	6.551	0.251570298454419	0.576289370241146	1.568	1.376	10.271	7.114
trID.25653.1	6.548	0.0157445709143612	0.177762923841492	0.149	0.089	0.976	0.416
NRCAM//ENST00000522550//trID.29106	6.547	0.0303736554160392	0.23980064673382	0.364	0.275	2.381	1.385
TMEM254//ENST00000467529//trID.4023	6.544	0.00493697570676928	0.101816054979947	1.537	0.581	10.058	1.519
TRAF3IP2//ENST00000368731//trID.27304	6.543	0.0152392430655148	0.175254879254772	0.257	0.105	1.683	0.841
LSS//ENST00000356396//trID.20288	6.542	0.0525729709633029	0.307869198365428	0.341	0.315	2.233	0.393
STUB1//ENST00000566181//trID.11090	6.542	0.154035094533819	0.487392854628074	0.163	0.183	1.069	0.496
OXR1//ENST00000435082//trID.30618	6.534	0.114002013957265	0.434913318003031	0.115	0.171	0.751	0.56
trID.25299.1	6.528	0.00336205316889665	0.0856734871716115	0.353	0.09	2.302	0.194
PPP6R1//ENST00000587457//trID.16540	6.528	0.504169246280198	0.743872008753713	0.764	0.446	4.99	7.679
TSPAN9//ENST00000011898//trID.6290	6.525	0.223870865321895	0.549948521071856	2.483	2.395	16.202	3.138
SEPT9//ENST00000427180//trID.14188	6.525	0.308139498544654	0.621164502776406	0.567	0.64	3.698	3.223
trID.5826.2	6.521	0.253647167169325	0.577571340479068	0.405	0.435	2.638	3.379
ST6GALNAC4//ENST00000361444//trID.32228	6.518	0.12550003379852	0.452110215104332	0.126	0.206	0.82	0.62
OBSL1//ENST00000603926//trID.18897	6.517	0.0457655146371392	0.290218380599274	2.366	1.164	15.421	9.193
ANKHD1-EIF4EBP3//ENST00000437495//trID.25497	6.516	0.190573016494921	0.522190861950582	0.23	0.387	1.501	1.523
trID.31463.1	6.511	0.00704349760407197	0.121035216408631	29.165	7.951	189.894	4.464
ELP3//ENST00000523760//trID.29881	6.507	0.120194855639369	0.444153588845424	0.13	0.067	0.847	0.636
ITGA7//ENST00000257879//trID.7003	6.504	0.573099895852093	0.784774240836075	0.851	1.165	5.538	5.039
NADK//ENST00000341991//trID.86	6.503	0.480304572183122	0.731394699751907	0.878	1.508	5.707	7.275
SNORD116-3//ENST00000384287//trID.9698	6.496	0.0205871906388608	0.199478810364145	0.355	0.174	2.304	1.472
FEZ2//ENST00000432869//trID.17060	6.496	0.0461754809150958	0.291083317713012	0.431	0.288	2.799	2.45
CSPP1//ENST00000519668//trID.30208	6.49	0.141649565001134	0.473352057728612	0.165	0.181	1.07	0.657
ATP10B//ENST00000327245//ENSG00000118322	6.488	0.164801722047028	0.499347526189259	0.172	0.15	1.119	0.284
EIF2AK3//ENST00000419748//trID.17656	6.485	0.353832569234716	0.655700573530507	0.153	0.111	0.994	1.472
PLPP5//ENST00000424479//trID.29987	6.483	0.220336799793315	0.546152240616903	0.222	0.188	1.437	1.66
SGIP1//ENST00000468286//trID.1213	6.48	0.0044122048933727	0.0965166543775635	0.613	0.187	3.973	0.606
trID.18508.1	6.472	0.0371073325404992	0.264435169540511	0.261	0.154	1.686	0.32
MAP3K7CL//ENST00000399928//ENSG00000156265	6.472	0.127095202176787	0.454310043756566	0.191	0.319	1.238	0.401
FAM9C//ENST00000542843//ENSG00000187268	6.468	0.0591242132602206	0.32468464117867	0.144	0.113	0.932	0.221
RP11-525G12.1//ENST00000614456//trID.18919	6.466	0.00819342662374508	0.129957292071076	0.142	0.066	0.919	0.305
ADAMTS9-AS1//ENST00000625636//trID.21640	6.455	0.89238563332507	0.959289223553425	0.131	0.079	0.843	1.434
trID.28315.11	6.446	0.0608259323941097	0.329402090058022	1.357	1.532	8.751	3.681
trID.12546.1	6.445	0.0124748968616947	0.158825337483014	2.642	0.285	17.028	6.063
trID.31615.1	6.445	0.181769246539834	0.517655074330442	0.268	0.227	1.724	0.292
PLK3//ENST00000492398//trID.913	6.443	0.162676752000581	0.496573123396667	0.178	0.192	1.146	0.685
SPRY1//ENST00000622283//trID.23867	6.431	0.0436828501174769	0.283496021666396	0.621	0.482	3.993	0.326
trID.31421.5	6.43	0.0644117555946033	0.338338230683675	1.416	1.657	9.104	4.377
SCAPER//ENST00000563290//trID.10665	6.43	0.319320486445577	0.629065140902422	1.512	0.442	9.721	12.948
ESRRG//ENST00000471371//trID.2887	6.428	0.00139338112264977	0.0567961803251038	0.399	0.099	2.566	0.743
TRAF3//ENST00000347662//trID.9571	6.426	0.282493201511721	0.600125072593046	0.362	0.617	2.323	2.039
MAST4//ENST00000485768//trID.24744	6.423	0.000107103529035069	0.0175843707656155	0.107	0.015	0.689	0.078
SYTL4//ENST00000263033//trID.33166	6.423	0.148584255677315	0.48098351387557	0.207	0.318	1.332	1.267
RORA//ENST00000449337//trID.10370	6.419	0.191915594647432	0.523090330497961	0.818	0.973	5.249	5.059
trID.19660.1	6.418	0.00125569865812137	0.0541024375791897	0.17	0.046	1.089	0.19
trID.33375.1	6.415	0.00372690532271415	0.0900276748467602	1.004	0.286	6.44	0.75
trID.31455.1	6.415	0.00458150301095421	0.0982888600565288	1.994	0.728	12.79	4.011
CD226//ENST00000280200//ENSG00000150637	6.414	0.035992470407013	0.261222896662754	0.523	0.294	3.356	0.257
FBL//ENST00000593503//trID.16025	6.413	0.384930924894943	0.676626218081892	0.124	0.045	0.798	1.152
SLC9A4//ENST00000295269//ENSG00000180251	6.408	0.0191937124010081	0.194648417520272	0.235	0.119	1.504	0.328
ZDHHC15//ENST00000373367//ENSG00000102383	6.406	0.17954923627439	0.515681294963882	0.18	0.239	1.155	1.425
BDNF//ENST00000356660//trID.4882	6.403	0.00705251581016423	0.121038626557198	1.064	0.353	6.81	0.932
SLC16A4//ENST00000472422//trID.1649	6.401	0.146733826995786	0.479042788133301	2.701	4.667	17.291	3.917
WDR11//ENST00000605202//trID.4437	6.397	0.176982119445606	0.513213891188667	0.16	0.06	1.025	1.024
LAMC1//ENST00000478064//trID.2563	6.393	0.116683070690837	0.439222749840498	0.766	1.176	4.899	2.31
TM7SF2//ENST00000526048//trID.5292	6.391	0.0287468622067429	0.233599579537735	0.112	0.046	0.713	0.413
AC025335.1//ENST00000635932//ENSG00000179859	6.388	0.0917916815010143	0.395633893919655	0.245	0.34	1.563	0.459
RP11-731J8.2//ENST00000562284//ENSG00000260918	6.38	0.0101894853280519	0.144305185474119	0.276	0.123	1.76	0.35
trID.24606.1	6.379	0.125573341259609	0.452243572478469	0.156	0.258	0.993	0.301
MSH2//ENST00000406134//trID.17213	6.377	0.497497263205727	0.740800087259632	1.39	2.396	8.866	13.561
trID.9036.1	6.375	0.00143824974032666	0.0575711527304615	4.118	0.533	26.253	0.328
TPD52L2//ENST00000369927//trID.19844	6.374	0.598688776951387	0.801156071774981	0.149	0.245	0.947	1.563
JUP//ENST00000310706//ENSG00000173801	6.362	0.138728112320114	0.469363048519594	0.461	0.787	2.936	1.873
CLDND1//ENST00000512147//trID.21753	6.36	0.458699895945752	0.719206405180286	1.369	1.203	8.71	7.487
OTUD5//ENST00000156084//trID.32871	6.359	0.159844954997841	0.493293967879351	0.115	0.172	0.73	0.895
ZEB1//ENST00000488625//trID.3475	6.358	0.0891332100138964	0.390242637014151	0.703	0.662	4.471	4.728
JAM3//ENST00000441717//trID.6235	6.355	0.884107988381052	0.955484413494584	2.402	4.152	15.267	26.435
PHLDB2//ENST00000477695//trID.21864	6.354	0.0315626470189202	0.243882272934213	1.59	1.133	10.103	1.111
ZNF83//ENST00000597597//trID.16451	6.354	0.650091954506296	0.831317145937594	0.812	0.469	5.162	8.18
DNAH10//ENST00000409039//trID.7811	6.347	0.15123883964029	0.484465676480345	0.123	0.116	0.781	0.092
RP11-436D23.1//ENST00000433637//ENSG00000271860	6.345	0.162252355294019	0.49591973000336	0.149	0.127	0.947	0.192
SNORD116-5//ENST00000384462//trID.9700	6.343	0.0226826579163195	0.208367960508362	1.166	0.543	7.399	4.596
trID.20086.2	6.331	0.142804441059653	0.475092934262708	1.137	1.958	7.201	1.723
FAM171B//ENST00000612606//trID.18501	6.327	0.13939776466851	0.470467455756223	0.255	0.211	1.616	0.828
MTR//ENST00000535889//trID.3130	6.324	0.273136175788958	0.592678251193793	2.116	3.308	13.379	15.141
COL4A6//ENST00000461897//trID.33255	6.317	0.0150049476329461	0.174186872942975	0.29	0.157	1.835	0.708
CHST7//ENST00000276055//trID.32814	6.316	0.00135093693836583	0.0560348867587756	1.752	0.411	11.065	1.265
trID.28727.1	6.315	0.0129533884509386	0.162082450827076	0.222	0.085	1.405	0.166
GAS8//ENST00000569558//trID.12370	6.308	0.32390352664563	0.63289235087088	0.324	0.102	2.047	2.794
NAP1L3//ENST00000373079//ENSG00000186310	6.307	0.0396919801910159	0.272149694187585	0.14	0.113	0.884	0.148
MCF2//ENST00000520602//ENSG00000101977	6.306	0.141619465414668	0.473331041168469	0.148	0.132	0.933	0.088
SYTL4//ENST00000276141//trID.33166	6.306	0.159996512720208	0.493565484746635	0.369	0.478	2.326	1.007
DMTN//ENST00000517600//trID.29789	6.306	0.271715919070971	0.591757015594366	0.163	0.256	1.028	1.281
RP11-467L19.14//ENST00000624672//trID.9623	6.298	0.134448775739761	0.463916646891983	0.137	0.136	0.862	0.27
ZNF501//ENST00000620116//ENSG00000186446	6.297	0.104799057540608	0.41975473362501	0.318	0.468	2.005	1.477
HMBOX1//ENST00000524238//trID.29894	6.291	0.490984359017264	0.737227011383211	0.112	0.182	0.703	1.079
OCIAD1//ENST00000512981//trID.23330	6.29	0.123881131876143	0.449638388688451	0.385	0.632	2.423	0.485
LPCAT2//ENST00000566915//trID.11821	6.286	0.0992614637583265	0.40890200834355	1.137	1.397	7.148	0.887
DOCK10//ENST00000258390//trID.18940	6.286	0.183328185781043	0.519236130650467	0.913	1.56	5.738	8.22
GIGYF2//ENST00000476995//trID.19013	6.284	0.0969806005088815	0.405069035025595	0.688	0.544	4.321	0.271
RUFY2//ENST00000454950//trID.3753	6.275	0.165479453653131	0.499935591814128	0.163	0.162	1.021	0.555
trID.8072.1	6.274	0.00698744630343524	0.12042312063473	0.251	0.091	1.576	0.239
DBN1//ENST00000292385//trID.25971	6.271	0.175897713334975	0.511935796129761	0.131	0.174	0.822	0.874
ACER3//ENST00000278544//trID.5615	6.269	0.139586335294912	0.470689507151773	6.923	11.806	43.397	8.395
SNAPC3//ENST00000467062//trID.31109	6.267	0.0529722333125253	0.309132317195402	2.096	0.837	13.139	7.805
NASP//ENST00000437362//trID.938	6.263	0.144473890743697	0.476591104364228	0.128	0.1	0.803	0.658
FMN1//ENST00000558197//trID.9845	6.262	0.000859022519066993	0.0455823447484253	0.138	0.033	0.867	0.19
MAMDC2-AS1//ENST00000414515//trID.31677	6.255	0.0859934903299217	0.384938504269665	0.262	0.343	1.641	0.186
GATM//ENST00000559885//trID.10122	6.252	0.107964755624495	0.425058490499189	0.584	0.755	3.653	0.309
TBC1D14//ENST00000446947//trID.22987	6.243	0.382443551643865	0.674971881854641	1.081	1.854	6.749	7.565
AMD1//ENST00000465404//trID.27286	6.239	0.0734440500436975	0.359809305429771	0.113	0.116	0.708	0.068
METTL15//ENST00000634973//trID.4887	6.238	0.184500824765541	0.519340306037758	0.143	0.022	0.895	1.059
PTPRO//ENST00000281171//ENSG00000151490	6.22	0.228813612368358	0.5550364190468	0.254	0.184	1.582	2.084
GMPR2//ENST00000558483//trID.8721	6.22	0.429196227444873	0.703092130123076	0.271	0.461	1.687	1.476
NOL11//ENST00000580833//trID.13958	6.22	0.754647210930767	0.891107712388626	0.262	0.285	1.627	2.319
trID.30392.1	6.214	0.0451195434792474	0.28840592259086	0.276	0.203	1.716	0.234
trID.12692.7	6.212	0.182992702297639	0.518995903480182	0.704	0.579	4.37	5.458
NDNF//ENST00000379692//trID.23848	6.21	2.77133436446813e-05	0.00961929729300819	54.652	5.703	339.409	31.147
RAB30//ENST00000534141//trID.5681	6.21	0.218952727354647	0.544964009248354	0.196	0.022	1.215	0.915
FAM13A//ENST00000508369//trID.23629	6.21	0.245601132877717	0.570840598842737	0.757	0.763	4.704	5.633
EXOC7//ENST00000634349//trID.14136	6.208	0.150820587446366	0.48384054612188	5.545	9.593	34.427	6.382
MACF1//ENST00000484393//trID.748	6.203	0.0719588077123924	0.356434436442645	0.187	0.056	1.16	0.941
trID.11908.3	6.201	0.00112285932765188	0.0514238163412038	0.91	0.241	5.642	0.97
IL1R1//ENST00000409329//trID.17796	6.201	0.139279801193033	0.470446462012525	0.119	0.105	0.74	0.585
CCDC148//ENST00000451554//trID.18186	6.201	0.158314731199099	0.491557107496501	0.407	0.562	2.527	0.924
PSMA3-AS1//ENST00000556002//trID.9103	6.2	0.150852722470482	0.483864508311868	0.179	0.178	1.11	0.683
TMEM68//ENST00000617977//trID.30112	6.199	0.137400724351803	0.4676639195022	0.439	0.132	2.722	1.943
GHDC//ENST00000593209//trID.13361	6.198	0.149596588911244	0.482271648362832	0.169	0.149	1.048	0.468
SELENOW//ENST00000612212//trID.16285	6.196	0.0139588175287213	0.167746044181292	0.334	0.162	2.072	0.419
NMD3//ENST00000463518//trID.22470	6.194	0.122620423750842	0.447736984035335	0.119	0.194	0.736	0.348
UIMC1//ENST00000377227//trID.25947	6.19	0.175763155014103	0.511701753696793	0.699	0.586	4.329	5.274
trID.14891.1	6.184	0.0172191659577399	0.184866094847932	0.24	0.134	1.487	0.213
RIN2//ENST00000488077//trID.19346	6.183	0.00618779024623776	0.113335781511342	0.187	0.083	1.159	0.259
RP11-480D4.6//ENST00000607691//trID.24304	6.177	0.0202533109735765	0.19813284682051	0.119	0.054	0.733	0.1
PLEKHH2//ENST00000493408//trID.17151	6.173	0.0378644152624283	0.266614931236888	0.277	0.148	1.71	0.037
MGAT5//ENST00000409645//trID.18052	6.172	0.148493130323294	0.480813881075107	1.506	2.588	9.298	8.031
PCDH10//ENST00000264360//ENSG00000138650	6.17	0.0160516706740962	0.179216407008221	1.716	0.805	10.589	0.886
PLEKHB2//ENST00000403716//trID.18014	6.17	0.0889428244158719	0.389941908204099	0.28	0.232	1.725	0.853
POMT1//ENST00000418774//trID.32333	6.168	0.123957749173516	0.449799506615015	0.166	0.267	1.026	0.815
AP000889.1//ENST00000530968//trID.5883	6.166	0.00271932620219824	0.0770119368031718	0.109	0.04	0.672	0.196
trID.25931.8	6.166	0.137777567753964	0.468351555509913	0.172	0.258	1.062	0.2
PIGQ//ENST00000443147//ENSG00000007541	6.165	0.0620868842269267	0.33253735918872	0.255	0.247	1.573	0.737
trID.13843.1	6.163	0.00740968366387872	0.123615670770641	0.229	0.083	1.412	0.134
FAM84B//ENST00000304916//trID.30746	6.161	0.00065313528906988	0.0403950126684867	39.814	5.225	245.297	11.866
SEMA4C//ENST00000449330//trID.17733	6.155	0.0159647652203966	0.178838178163704	0.147	0.026	0.903	0.37
FAM13A//ENST00000264344//trID.23629	6.154	0.0198595440876596	0.19678188599343	4.587	2.003	28.228	3.557
PAPSS1//ENST00000506544//trID.23728	6.15	0.163657645044927	0.498140128251121	0.134	0.05	0.821	0.867
LIFR//ENST00000263409//trID.24532	6.147	0.000964069304043504	0.0474628489866168	24.913	2.868	153.147	3.044
CCDC148//ENST00000283233//trID.18186	6.144	0.00365040032074864	0.0889819045927402	1.254	0.501	7.706	2.461
SNORD116-7//ENST00000384404//trID.9703	6.144	0.0230238073173527	0.209725104962585	1.992	0.848	12.239	7.311
GJA1//ENST00000282561//trID.27401	6.139	0.00130369813040658	0.0548083248960729	61.699	13.292	378.758	43.553
GDPD2//ENST00000472623//trID.33031	6.137	0.168257417094429	0.502750705716453	0.438	0.713	2.686	2.204
trID.31461.1	6.132	0.0117067198441598	0.153734629197718	7.48	3.701	45.862	8.622
AC010547.9//ENST00000561908//trID.12104	6.132	0.125961252379045	0.452617336857484	0.258	0.267	1.581	1.488
ABCA5//ENST00000593253//trID.13992	6.13	0.170427554241921	0.505519122065977	0.343	0.377	2.103	0.798
LRSAM1//ENST00000373324//trID.32213	6.128	0.707987202109942	0.864429582789122	0.205	0.196	1.254	1.676
trID.29890.1	6.126	0.00114273303868606	0.0518505219655083	0.527	0.115	3.229	0.312
COPRS//ENST00000378634//trID.13118	6.12	0.170570400861406	0.505790109029137	1.625	1.559	9.942	7.858
trID.31493.1	6.119	0.0106198625416237	0.147593802892205	1.925	0.766	11.777	5.026
trID.31436.1	6.118	0.00206901570095241	0.0674016373499394	2.865	0.617	17.529	1.576
trID.10769.2	6.116	0.145830061058505	0.477963217546235	2.167	3.723	13.251	1.687
WDR73//ENST00000558608//trID.10811	6.112	0.000207185351676732	0.025099408835349	1.361	0.251	8.316	1.242
SNAP25//ENST00000495883//trID.19244	6.11	0.0172907429550317	0.185263348575263	0.381	0.213	2.329	1.051
G6PC3//ENST00000585361//trID.13442	6.106	0.263509474582853	0.585473929044071	4.297	4.975	26.235	18.242
KCNIP4//ENST00000447367//trID.23080	6.103	0.153446804799035	0.486812447444664	0.148	0.127	0.9	0.567
MPI//ENST00000535694//trID.10621	6.1	0.141035186808791	0.472476693514663	0.129	0.212	0.789	0.82
SZT2//ENST00000470139//trID.873	6.099	0.0924053396413588	0.396712296875324	0.579	0.507	3.533	2.598
TSNAXIP1//ENST00000487120//trID.11995	6.096	0.410183884682074	0.692571494845123	0.125	0.207	0.76	0.908
AOC2//ENST00000253799//ENSG00000131480	6.087	0.00179788286456251	0.0631431380143791	0.116	0.02	0.705	0.21
trID.9372.1	6.086	0.223913298421806	0.549948521071856	5.209	7.282	31.704	32.923
RNF41//ENST00000547967//trID.7045	6.081	0.114006480430383	0.434913318003031	0.23	0.153	1.396	0.985
SLC1A3//ENST00000512374//trID.24501	6.079	0.0214372556666583	0.203509161630783	2.321	1.464	14.107	3.253
DYNC1LI1//ENST00000432458//trID.21184	6.077	0.13821617488389	0.468629210486365	0.422	0.72	2.566	0.444
RP11-71N10.1//ENST00000467198//ENSG00000239922	6.076	0.0041663274169786	0.0944127275217745	0.582	0.183	3.535	0.629
AMDHD2//ENST00000302956//trID.11193	6.073	0.0283091979246901	0.231488706889877	0.238	0.135	1.448	0.752
trID.27998.2	6.073	0.068762814784963	0.349211534227167	3.368	2.24	20.454	3.501
SSFA2//ENST00000409136//trID.18460	6.071	0.177226502307549	0.513503132132416	1.386	2.264	8.415	6.694
AC004158.3//ENST00000564508//trID.12138	6.07	0.0462656705989793	0.291246917737311	0.556	0.475	3.376	0.207
SBNO2//ENST00000592222//trID.15009	6.067	0.168393639392898	0.502928274611443	0.184	0.237	1.115	0.873
OSGEPL1//ENST00000522700//trID.18526	6.057	0.15607403935869	0.489241135541078	0.158	0.138	0.958	0.727
trID.33376.1	6.056	0.000883729068509664	0.0458705797328534	0.798	0.219	4.833	0.948
GPATCH8//ENST00000635257//trID.13457	6.056	0.0879211583468926	0.38791585869794	1.278	0.428	7.742	4.935
trID.8413.1	6.05	0.0102381524834122	0.144689780410212	0.3	0.101	1.818	0.06
AFF2//ENST00000342251//trID.33528	6.05	0.436203506450533	0.707471530817622	1.19	2.052	7.201	8.385
PCDHGA12//ENST00000252085//trID.25552	6.048	0.136325810552306	0.466158821126846	0.33	0.559	1.993	0.116
PSMD8//ENST00000602911//trID.15990	6.048	0.497784595181857	0.740907116783177	2.116	3.539	12.795	21.574
trID.28401.1	6.044	0.0185273265927998	0.191123123391667	0.115	0.05	0.696	0.101
CC2D1A//ENST00000589138//trID.15494	6.037	0.0229680255273418	0.209495263479891	0.219	0.136	1.323	0.208
PPFIA2//ENST00000549396//trID.7348	6.037	0.493620289940175	0.738552443618375	0.887	1.079	5.354	8.781
ZEB1//ENST00000561304//trID.3475	6.034	0.0703838081888457	0.352433271468758	0.249	0.279	1.502	0.201
RBM10//ENST00000377604//trID.32822	6.034	0.271731338682955	0.591757015594366	0.734	0.539	4.43	5.787
IFT140//ENST00000426508//trID.11118	6.033	0.347609532488242	0.650096885848124	1.578	1.365	9.523	7.946
trID.19918.1	6.027	0.00559079395059455	0.107337780534851	0.185	0.067	1.115	0.26
trID.2895.1	6.026	0.0107342575739864	0.148246764068753	2.936	0.939	17.69	0.608
trID.9228.1	6.023	0.260043936994407	0.582541510789684	6.961	7.025	41.926	15.658
trID.31432.6	6.012	0.00552636707926909	0.106962357354727	10.951	2.813	65.834	3.13
trID.5861.1	6.011	1.11180855918008e-05	0.00819138853582915	2.411	0.178	14.491	0.797
trID.33257.2	6.01	0.275331785684454	0.594531857697011	19.785	17.796	118.909	5.645
RP11-158M2.3//ENST00000558375//trID.10845	6.009	0.0622006360716432	0.332864326375406	0.322	0.209	1.935	0.13
MINOS1//ENST00000485362//trID.351	6.007	0.037593352506963	0.26584160649225	0.166	0.102	0.999	0.583
C9orf85//ENST00000377031//trID.31705	6.004	0.130944240736288	0.45932573308586	0.116	0.115	0.694	0.257
TGFBI//ENST00000507018//trID.25423	598.408	0.185284650063963	0.519348609445504	0.006	0.002	3.802	3.47
trID.5730.1	596.052	0.184947840085302	0.519340306037758	0.006	0.002	3.787	3.28
YTHDF2//ENST00000542507//trID.561	595.16	0.181024582637744	0.51684605334486	0.025	0.019	14.673	17.797
trID.27828.1	59.924	0.0186719209326849	0.191598483929906	0.042	0.036	2.504	0.539
SPATS2L//ENST00000438761//trID.18624	59.453	0.296872472198101	0.611709854355122	0.121	0.036	7.179	12.062
VAV3//ENST00000370056//ENSG00000134215	59.436	0.0325646594768059	0.248143968225264	0.091	0.079	5.426	1.703
TTYH1//ENST00000301194//trID.16524	59.435	0.0559885468629536	0.316974444400091	0.203	0.34	12.069	3.861
THAP9//ENST00000505901//trID.23575	59.396	0.00917204633018216	0.136724730082769	0.026	0.021	1.547	1.547
LMCD1//ENST00000426878//trID.20908	59.368	0.146123483345607	0.478123466024464	0.019	0.005	1.131	1.017
LINC01198//ENST00000598084//trID.8200	59.263	0.000304657853022012	0.0290383800592397	0.013	0.004	0.795	0.17
trID.10319.1	59.227	0.0153972440917426	0.176154660318962	0.035	0.025	2.048	0.332
RP11-864I4.1//ENST00000526409//trID.5202	59.166	0.0956014395930154	0.402560823136807	0.378	0.507	22.38	28.748
POFUT2//ENST00000615172//trID.20270	589.76	4.58850113918446e-05	0.0118100805958372	0.006	0.002	3.747	0.499
SEC14L1//ENST00000589827//trID.14182	583.974	0.206664936414735	0.534467027213414	0.006	0.002	3.71	5.888
PDE1C//ENST00000396193//trID.28199	583.243	0.251471877612111	0.576215991071626	0.02	0.015	11.925	10.629
PNPLA3//ENST00000216180//trID.20802	58.975	0.0238664269264043	0.213589650262956	0.024	0.03	1.41	0.075
OSBP2//ENST00000407373//trID.20568	58.406	0.322286115965472	0.631448524453042	0.039	0.035	2.304	2.569
DYNC1LI2//ENST00000568453//trID.11933	58.155	0.0282563129084106	0.231387195923235	0.041	0.06	2.412	1.945
MEN1//ENST00000394374//trID.5278	578.105	0.20957983768983	0.537313841377829	0.006	0.002	3.673	4.833
ATP1A2//ENST00000472488//trID.2297	576.12	0.017860301163374	0.188134806842271	0.006	0.002	3.66	3.291
trID.592.4	5758.611	0.197916962843614	0.527780899436447	0.006	0.002	36.583	31.718
UNC80//ENST00000333907//trID.18772	573.069	8.45198857475704e-06	0.00760017215434133	0.006	0.002	3.641	0.894
trID.24302.2	57.701	0.0170626004079834	0.184124264124304	0.035	0.025	1.995	0.178
PICALM//ENST00000526033//trID.5706	57.535	0.0427875897352687	0.281133979247656	0.663	0.693	38.133	48.544
RALGAPA1//ENST00000637992//trID.8877	57.433	0.338473316738842	0.644045575991222	0.045	0.066	2.584	4.203
LPL//ENST00000521994//trID.29785	57.355	0.012975988359221	0.162209486719161	0.016	0.01	0.889	0.857
trID.22611.1	57.296	5.58666133102832e-06	0.00760017215434133	0.337	0.051	19.299	2.685
trID.31128.1	57.191	0.0145620000763532	0.171488281019048	0.017	0.017	0.966	0.194
ST3GAL6//ENST00000613264//trID.21759	568.008	0.00781224625827678	0.126802930702277	0.006	0.002	3.608	3.228
SLC35F6//ENST00000414029//trID.16917	567.787	0.188771155226423	0.521182403546143	0.006	0.002	3.607	3.335
trID.22605.1	56.347	0.00262671588067014	0.075739084686707	0.759	0.314	42.777	4.97
APOE//ENST00000252486//trID.16198	56.086	0.00138943154001241	0.0567529344420454	0.46	0.233	25.827	12.689
LAMP5//ENST00000246070//trID.19238	558.884	2.0034312482729e-05	0.00899778609737262	0.006	0.002	3.55	0.578
ANGPTL1//ENST00000367629//trID.2520	558.387	3.15544926359658e-05	0.00984088049320694	0.006	0.002	3.547	0.554
EIF5//ENST00000392715//trID.9577	558.375	0.0700763976748946	0.352017238180934	0.048	0.057	26.547	44.795
MTTP//ENST00000511045//trID.23654	557.171	0.188521322976279	0.521182403546143	0.006	0.002	3.54	3.155
RECQL5//ENST00000423245//trID.14106	554.723	2.66905453384177e-05	0.00961929729300819	0.006	0.002	3.524	0.535
SGIP1//ENST00000435165//trID.1213	554.352	1.09982517005562e-05	0.00819138853582915	0.006	0.002	3.522	0.686
trID.17874.6	554.019	0.203022867301857	0.531980864199756	0.006	0.002	3.52	3.086
trID.20396.13	55.867	0.0378001482051382	0.266514475919849	0.03	0.027	1.692	2.383
trID.22386.1	55.704	0.0524891235809557	0.307830598892705	0.114	0.098	6.352	0.999
trID.32733.5	55.677	0.023946506939374	0.21394243082109	0.077	0.094	4.272	2.01
ADAMTS9//ENST00000295903//trID.21639	547.011	0.0138169284260099	0.166956360139308	0.035	0.048	19.033	3.821
KIF1BP//ENST00000626493//trID.3775	544.653	0.184961033575502	0.519340306037758	0.006	0.002	3.46	2.997
ARHGEF28//ENST00000513042//trID.24839	544.568	3.05558871092237e-05	0.00984088049320694	0.006	0.002	3.46	0.533
RUBCNL//ENST00000378797//trID.8195	541.919	9.175079125412e-06	0.00760017215434133	0.006	0.002	3.443	0.706
ABCA8//ENST00000541225//ENSG00000141338	541.387	0.0204321773532951	0.198882556085488	0.006	0.002	3.439	2.771
MACF1//ENST00000361689//trID.748	54.774	0.0598921781277253	0.326809436336103	0.287	0.486	15.741	7.91
trID.22596.1	54.757	0.000723237774280891	0.0419480008529057	0.073	0.024	3.978	0.422
trID.24431.12	54.385	0.0767884486088128	0.367008907108593	1.175	1.936	63.892	57.217
GTF3C6//ENST00000480191//trID.27288	54.292	0.0141019743466747	0.168563064280542	0.024	0.03	1.298	0.597
ADGRG1//ENST00000567835//trID.11861	537.842	0.188653885558801	0.521182403546143	0.006	0.002	3.417	3.092
RELA//ENST00000308639//trID.5318	536.842	0.196235858981797	0.525995268775348	0.006	0.002	3.41	4.66
WSB1//ENST00000427287//trID.12934	533.63	0.168957331253449	0.503743945642649	0.041	0.06	22.135	37.866
trID.13285.6	530.23	0.00212877253610767	0.0681172540991978	0.017	0.009	9.001	0.91
MYO1E//ENST00000558814//trID.10345	53.49	0.199334490844609	0.528970970459326	0.054	0.025	2.873	2.457
trID.31887.3	53.144	0.0248643929252638	0.217567129365792	0.024	0.03	1.271	0.083
TBC1D5//ENST00000429383//trID.21053	529.841	0.219823666422285	0.545565148957678	0.006	0.002	3.366	5.112
trID.3453.11	5270.508	0.000235309985059993	0.0261686902441907	0.006	0.002	33.483	1.502
XRCC6//ENST00000402580//trID.20759	524.52	4.57079033007183e-05	0.0118100805958372	0.006	0.002	3.332	1.337
trID.4388.1	5222.344	4.55411142903157e-06	0.00760017215434133	0.006	0.002	33.177	6.008
ECI2//ENST00000380120//trID.26110	522.24	0.0189335062793101	0.192905755161421	0.006	0.002	3.318	3.793
trID.27525.2	52.629	0.0222579071056681	0.206566415165357	0.023	0.006	1.19	0.913
UBE2E1//ENST00000452012//trID.21096	52.401	0.138044413125722	0.468629210486365	0.037	0.019	1.928	3.034
DST//ENST00000518398//trID.26883	52.371	0.279043176107698	0.597382933098072	1.084	0.154	56.795	94.67
KALRN//ENST00000459915//trID.22012	52.272	0.0059666990556693	0.110933880553766	0.017	0.017	0.883	0.513
trID.31460.1	52.132	0.0143614251326196	0.170111888814657	0.017	0.017	0.881	0.197
SREBF2//ENST00000424354//trID.20768	52.089	0.378964343805367	0.672522609619628	0.136	0.226	7.085	11.89
SIRT5//ENST00000606117//trID.26176	519.309	0.203334409746925	0.532083385279793	0.006	0.002	3.299	2.94
DEPDC5//ENST00000535622//trID.20591	517.619	0.00042925736209435	0.0331474720503901	0.006	0.002	3.288	0.159
UBE2E1//ENST00000475680//trID.21096	516.116	0.23789500100086	0.56380030950014	0.006	0.002	3.279	5.372
ACAA1//ENST00000625927//trID.21244	515.975	0.0132845002979254	0.164082508813919	0.006	0.002	3.278	2.677
TMC7//ENST00000304381//trID.11455	512.808	1.2635275104484e-05	0.00847056661137503	0.006	0.002	3.258	0.998
LPL//ENST00000311322//trID.29785	51.992	4.49880398806231e-05	0.0118100805958372	3.6	0.698	187.168	23.265
trID.12034.4	51.96	0.0604132177664892	0.328243446144252	0.247	0.178	12.848	10.615
PEX11B//ENST00000537888//trID.1889	51.684	0.304383797440561	0.617813471708534	0.021	0.019	1.095	1.095
RTTN//ENST00000581161//trID.14927	51.569	0.190606506347255	0.522196620368763	0.13	0.11	6.715	11.158
trID.30309.1	51.456	1.21983128695176e-06	0.00760017215434133	0.665	0.061	34.234	2.448
TCTN1//ENST00000397656//trID.7606	51.288	0.0303890702501225	0.239874853781066	0.045	0.067	2.332	1.008
SHROOM2//ENST00000493668//trID.32592	51.143	0.0211634652173528	0.202466450799544	0.042	0.035	2.128	0.317
SLC39A1//ENST00000368621//trID.2147	508.433	0.261203687830542	0.583237221429012	0.006	0.002	3.23	5.451
trID.29882.5	505.473	0.0880097596539968	0.388131929948838	0.006	0.002	3.211	4.428
DOCK4//ENST00000476846//trID.29132	504.034	0.0138878545853204	0.167372490764147	0.031	0.042	15.596	1.358
NBN//ENST00000409330//trID.30407	5010.916	0.207593575254274	0.535412108653662	0.013	0.012	67.464	59.358
GPX3//ENST00000388825//trID.25729	500.085	0.0265155987033062	0.224956974007953	0.006	0.002	3.177	2.668
TNPO3//ENST00000627585//trID.29267	50.81	0.24087168286855	0.566609189679395	0.25	0.246	12.715	21.394
ADAMTS12//ENST00000352040//trID.24462	50.719	0.0660811278327101	0.342257272020015	0.02	0.023	1.035	1.219
OMG//ENST00000247271//trID.13114	50.403	0.037430000618947	0.2654151410674	0.049	0.072	2.445	0.54
SMG1P2//ENST00000566127//trID.11606	50.392	0.684201001516232	0.85057293860704	0.085	0.139	4.297	7.434
trID.22595.1	50.314	0.0136103814314741	0.166020176314677	0.211	0.134	10.6	1.751
trID.7374.2	50.104	0.000938207627163072	0.0471260524899219	1.477	0.542	74.001	10.627
trID.27451.4	50.075	0.323178810862484	0.632267374215449	0.376	0.64	18.833	16.313
SRPK2//ENST00000393651//trID.29059	50.066	0.27778022602849	0.59656200773712	0.179	0.212	8.949	14.909
DCLK2//ENST00000302176//trID.23998	5.998	0.728992468259863	0.876386431320726	1.974	1.915	11.838	10.339
SYT12//ENST00000393946//trID.5394	5.994	0.0212595736026444	0.203023416674248	1.151	0.612	6.897	1.394
trID.9037.1	5.993	0.0196615545851266	0.195978816819005	5.531	2.233	33.145	1.662
ACSL3//ENST00000542810//trID.18916	5.983	0.00753126880353532	0.124656140002577	0.178	0.059	1.065	0.157
trID.12500.2	5.983	0.333985963046828	0.640912641519704	0.932	1.124	5.578	4.619
DHX40//ENST00000584385//trID.13793	5.982	0.00725165585374128	0.122189779209653	0.131	0.021	0.781	0.313
trID.31644.1	5.981	0.139196921210341	0.470301274465964	0.438	0.747	2.622	0.204
OXTR//ENST00000316793//trID.20915	5.979	0.00173183635045821	0.0623053924601353	3.642	0.371	21.777	4.923
C8orf58//ENST00000289989//trID.29802	5.978	0.0857579051407973	0.384543938948049	0.166	0.189	0.992	0.518
trID.5729.1	5.977	0.000909309902178043	0.0465239424103095	2.338	0.39	13.973	0.853
SLC16A7//ENST00000261187//ENSG00000118596	5.975	0.149981390724808	0.482676544960599	1.802	3.109	10.766	5.96
KAZN//ENST00000376030//trID.252	5.971	0.153921105264613	0.487284556096333	1.047	1.795	6.253	4.545
trID.30615.4	5.969	0.018479217963402	0.190883909215015	0.564	0.262	3.364	1.64
CTNNA1//ENST00000540387//trID.25451	5.963	0.0874818826740443	0.387521148459338	1.056	1.086	6.298	1.811
ACAD10//ENST00000509936//trID.7621	5.962	0.240832466420649	0.566609189679395	0.115	0.12	0.685	0.724
KIAA2026//ENST00000540714//trID.31068	5.956	0.866374352759436	0.947995161481233	0.389	0.084	2.319	3.779
DCTN1//ENST00000361874//trID.17524	5.955	0.480335161586104	0.731410425727151	0.464	0.626	2.764	4.45
CC2D2A//ENST00000513811//trID.23038	5.946	0.270841415405121	0.591156243317745	0.354	0.126	2.102	2.764
NFU1//ENST00000394305//trID.17430	5.943	0.133039289733852	0.462281411650188	0.109	0.094	0.646	0.123
IL1RAP//ENST00000439062//trID.22735	5.942	0.167981245663643	0.502460421246425	1.92	2.533	11.407	3.578
TMX2//ENST00000529403//trID.5123	5.938	0.122314220121031	0.447248084631879	3.108	1.206	18.456	12.779
PAAF1//ENST00000504441//trID.5543	5.933	0.0372833454719583	0.264889604714557	0.148	0.128	0.879	0.278
TM7SF3//ENST00000545344//trID.6613	5.931	0.145168158955509	0.477208949079568	0.396	0.674	2.35	1.879
GXYLT1P4//ENST00000615415//trID.31630	5.93	0.0220043115712737	0.205604966443	0.125	0.068	0.74	0.155
RP11-815J21.4//ENST00000558980//trID.10840	5.929	0.018827862837544	0.192194849932054	0.705	0.296	4.179	0.551
TMEM267//ENST00000500337//trID.24583	5.924	0.198152277899452	0.52799698967774	0.577	0.366	3.421	2.58
DHRS13//ENST00000378895//trID.13007	5.921	0.134619773648238	0.464257450038078	0.854	0.661	5.059	3.804
EIF3L//ENST00000439997//trID.20656	5.916	0.119184432805759	0.442649631632277	0.129	0.194	0.765	0.315
MAOA//ENST00000542639//ENSG00000189221	5.916	0.365293736642021	0.663253088446983	0.228	0.271	1.352	1.129
trID.21185.6	5.916	0.5108621988936	0.747721104171534	0.115	0.188	0.682	1.065
FCRLB//ENST00000495397//ENSG00000162746	5.91	0.143367876388277	0.475587910974866	0.129	0.169	0.76	0.103
ASB14//ENST00000487349//trID.21584	5.909	0.00406655171485106	0.0932889723012597	0.899	0.346	5.315	1.154
trID.748.18	5.909	0.287312443040989	0.604651790812259	41.773	37.914	246.823	140.108
trID.33071.2	5.908	0.00190088508652191	0.0649048846153548	0.908	0.257	5.365	0.777
TFDP2//ENST00000489671//trID.22264	5.908	0.924685017170818	0.972438278753063	3.212	2.369	18.975	31.517
SLC25A26//ENST00000483224//trID.21658	5.9	0.943695525287666	0.979818876056586	0.206	0.095	1.215	1.995
AC004988.1//ENST00000415237//ENSG00000203446	5.898	0.151702595842958	0.484976010282571	0.155	0.127	0.913	0.135
KANK1//ENST00000619269//trID.30963	5.898	0.205101312167954	0.533419072518705	0.116	0.161	0.684	0.617
CAMK2N1//ENST00000375078//trID.361	5.889	6.37809136899717e-05	0.0137885684154123	2.602	0.329	15.322	1.966
RNF138//ENST00000257190//trID.14688	5.889	0.207644845176893	0.535497476244641	0.18	0.148	1.057	1.154
FEZ2//ENST00000487919//trID.17060	5.888	0.451490257439258	0.715556517835597	0.173	0.069	1.021	1.449
ADAMTS3//ENST00000286657//ENSG00000156140	5.883	0.00551609610109673	0.106918694556171	0.492	0.19	2.895	0.539
SNORD116-1//ENST00000384335//trID.9695	5.882	0.0255761858471143	0.220555314971161	0.126	0.051	0.743	0.485
trID.30648.2	5.88	0.445642613758028	0.712807924690863	1.492	2.573	8.775	7.786
trID.23601.1	5.879	0.00096880706535433	0.0475328301397152	1.412	0.28	8.302	0.896
NT5E//ENST00000257770//trID.27085	5.871	0.0018442452130409	0.0640174659021458	5.539	0.869	32.52	1.259
RP11-203J24.9//ENST00000476274//trID.32226	5.871	0.211157163745371	0.53838265024255	0.43	0.385	2.524	1.991
LPCAT1//ENST00000503252//trID.24274	5.871	0.471295379146645	0.726713432106799	2.093	3.614	12.29	10.788
SSFA2//ENST00000440623//trID.18460	5.868	0.289299384179091	0.60649943110666	7.148	6.214	41.942	35.349
trID.17755.3	5.868	0.885853326410861	0.956353595720979	0.252	0.425	1.48	2.555
trID.6108.1	5.865	3.50445371122038e-05	0.0102764182185592	4.772	0.493	27.988	3.063
RCBTB2//ENST00000544904//trID.8222	5.865	0.227896169443028	0.554206583712953	1.694	1.58	9.937	3.096
trID.31462.1	5.861	0.00299594333973261	0.0810389611689672	3.113	0.868	18.244	1.918
CAMSAP2//ENST00000236925//trID.2659	5.86	0.140353356162642	0.471747671394975	17.759	30.274	104.068	36.5
trID.31524.1	5.85	0.24879019790894	0.574155953600267	4.505	3.894	26.354	3.115
RAB39A//ENST00000320578//trID.5886	5.847	0.000221059566077965	0.025592292954067	0.251	0.044	1.465	0.238
RTTN//ENST00000640769//trID.14927	5.84	0.106851140829765	0.422883657361707	2.655	2.299	15.504	10.632
ELMOD1//ENST00000529675//trID.5880	5.833	0.00545029198105047	0.106493721961608	0.317	0.097	1.847	0.256
EMC6//ENST00000397133//trID.12467	5.833	0.024407442023882	0.215666859244249	0.249	0.12	1.45	0.701
SLC39A8//ENST00000356736//trID.23671	5.832	0.0556127747150336	0.316091856748196	2.43	2.067	14.174	12.204
LGALS3//ENST00000254301//trID.9075	5.822	0.0364009387813452	0.262524133873789	23.591	11.987	137.352	12.114
RP11-696D21.2//ENST00000557475//ENSG00000258943	5.818	0.00109600596042328	0.0507061909837588	0.135	0.031	0.785	0.121
PCSK5//ENST00000376752//ENSG00000099139	5.816	0.000302209817574982	0.028951963479918	1.331	0.099	7.739	1.12
PXDN//ENST00000493654//trID.16731	5.816	0.0127036478730032	0.160369610041269	0.118	0.043	0.689	0.079
ZNF18//ENST00000454073//trID.12684	5.816	0.0372873317268616	0.264889604714557	1.124	0.66	6.537	0.311
ZNF807//ENST00000328088//trID.15845	5.813	0.135117262119398	0.464798148147119	0.192	0.324	1.118	0.107
trID.14937.1	5.812	0.0147798344330067	0.17294783031881	0.407	0.163	2.364	0.139
trID.29427.1	5.812	0.0306506942180664	0.24067210041557	0.367	0.241	2.131	0.155
CBWD5//ENST00000485088//trID.31609	5.807	0.0964979862709848	0.404245924250376	0.411	0.358	2.388	1.093
trID.2230.1	5.807	0.185828727664577	0.519440910427669	0.353	0.304	2.049	0.611
trID.26878.12	5.806	0.301299329797326	0.614897198372788	0.184	0.198	1.07	1.506
trID.14013.1	5.801	0.00127855945877694	0.0544100095652668	0.191	0.019	1.106	0.229
B3GAT3//ENST00000532585//trID.5208	5.797	0.497391151845121	0.740775863595348	0.211	0.095	1.222	1.833
TCF7//ENST00000519238//trID.25375	5.796	0.140636029292404	0.472083216642533	0.187	0.251	1.086	0.118
trID.10003.1	5.794	0.227197689828784	0.55372390986596	1.79	1.719	10.374	1.592
CLU//ENST00000523396//trID.29873	5.79	0.029616155623315	0.236467871659958	2.064	1.393	11.95	4.421
trID.8607.1	5.79	0.138459771593029	0.468858864613622	0.316	0.535	1.828	0.087
ETV5//ENST00000476890//trID.22695	5.79	0.145967608518897	0.477995034005092	0.139	0.187	0.806	0.241
trID.5731.1	5.788	0.0562301772445659	0.317610242163101	0.453	0.379	2.623	0.854
MAPK10//ENST00000508262//trID.23597	5.783	0.0160713086643531	0.179269304312195	2.254	0.836	13.037	1.006
PDE4D//ENST00000503258//trID.24665	5.783	0.0500362042163345	0.300858212570643	2.491	2.031	14.403	1.861
ZNF652//ENST00000362063//trID.13628	5.783	0.14443156346387	0.476568369373786	0.6	1.027	3.471	1.654
MLH1//ENST00000455445//trID.21216	5.776	0.130038801024483	0.458069996396394	0.14	0.23	0.808	0.417
FRMD3//ENST00000621208//trID.31746	5.764	0.144707469294678	0.476821257825941	13.514	23.216	77.895	6.158
OSBPL6//ENST00000359685//trID.18427	5.761	0.124955657215962	0.451647230757714	4.66	5.884	26.848	3.249
trID.31563.1	5.761	0.161130295873122	0.494722132054889	0.176	0.145	1.014	0.478
LANCL1//ENST00000450366//trID.18789	5.76	0.0848886382380237	0.382775671322787	5.813	2.902	33.485	27.467
trID.31587.1	5.755	6.15292584283348e-05	0.0135976707104768	0.474	0.023	2.726	0.235
trID.31578.1	5.749	0.135346151084177	0.465075350728882	0.217	0.364	1.248	0.409
CLU//ENST00000522413//trID.29873	5.747	0.193111435691681	0.523693430956645	0.437	0.391	2.511	0.749
trID.16731.8	5.738	0.00716675354720777	0.121420557109253	1.468	0.171	8.426	2.547
TADA2A//ENST00000612272//trID.13239	5.737	0.189537507490235	0.521360781463321	0.233	0.222	1.336	0.656
PGAP1//ENST00000422444//trID.18590	5.736	0.471692581738095	0.7268885290793	1.585	2.733	9.091	8.111
POLB//ENST00000522610//trID.30039	5.736	0.778001439650896	0.903445492335312	0.154	0.157	0.884	1.054
CABIN1//ENST00000405822//trID.20462	5.735	0.313569243300208	0.625256791325372	1.142	0.333	6.547	5.761
ZNF345//ENST00000589046//trID.15940	5.734	0.136019782706561	0.465793265576385	0.131	0.205	0.75	0.755
FAM214A//ENST00000546305//trID.10253	5.73	0.00469156032968752	0.0991566314916137	0.123	0.053	0.703	0.185
LAMB4//ENST00000388781//ENSG00000091128	5.723	0.0826820027549967	0.378631025124875	0.157	0.188	0.898	0.167
CA12//ENST00000344366//trID.10395	5.723	0.105991376469131	0.42159790258247	1.746	2.495	9.995	2.638
SCARB2//ENST00000264896//trID.23524	5.718	0.0326884749717546	0.24857326839249	0.916	0.544	5.239	2.872
TXNRD1//ENST00000529546//trID.7523	5.718	0.67896444923683	0.847555040247288	0.374	0.2	2.139	3.04
FKBP10//ENST00000585664//trID.13342	5.71	0.178464237420811	0.514843851020062	0.543	0.856	3.1	2.171
trID.9239.1	5.709	0.00425962692169694	0.095053786966467	0.118	0.023	0.674	0.242
STARD4//ENST00000512160//trID.25177	5.706	0.2586576242887	0.581384598788125	6.297	6.438	35.928	4.001
SEC24D//ENST00000419654//trID.23811	5.701	0.383158658848903	0.675463037944022	0.554	0.947	3.157	5.222
trID.28073.1	5.698	0.0170051881036574	0.18389424840641	0.214	0.108	1.217	0.26
FAM135A//ENST00000370479//trID.26936	5.698	0.884478633518012	0.955639667439969	0.173	0.289	0.988	1.703
trID.17052.3	5.697	0.000935232677978445	0.047092978067279	23.63	4.468	134.632	11.276
PARP16//ENST00000261888//trID.10443	5.697	0.208620303368362	0.536280350888453	0.722	1.181	4.114	4.072
ZNF211//ENST00000299871//trID.16638	5.694	0.229912380162096	0.556223190868698	1.04	0.918	5.924	0.531
SPEF2//ENST00000509059//trID.24489	5.694	0.567436804997985	0.781545993393095	0.428	0.72	2.437	3.71
GTF2H3//ENST00000618160//trID.7804	5.688	0.389741878549164	0.679671103841482	0.702	1.167	3.993	4.48
DOCK9//ENST00000627024//trID.8469	5.687	0.145568687953805	0.477673089671818	0.779	1.338	4.431	0.155
DBN1//ENST00000477391//trID.25971	5.685	0.153614588465935	0.486997934261942	1.303	2.244	7.405	5.999
trID.31637.4	5.683	0.0687893519637761	0.349234902667965	0.24	0.143	1.363	1.221
trID.31641.1	5.676	0.0926309889704301	0.397304840700489	0.24	0.18	1.363	0.241
KCNJ10//ENST00000368089//trID.2290	5.676	0.249705819599004	0.574940845852764	1.791	0.27	10.168	7.699
RP11-864I4.1//ENST00000496634//trID.5202	5.674	0.011068416558388	0.150214952882327	1.606	0.373	9.114	3.728
SETD2//ENST00000431180//trID.21369	5.669	0.202282128473661	0.531262999443271	0.468	0.323	2.654	2.021
trID.31737.8	5.664	0.618554648874975	0.813314223117675	0.465	0.481	2.632	4.315
trID.21770.7	5.663	0.0124628374720479	0.158825337483014	10.728	4.351	60.751	12.412
trID.31467.1	5.662	0.0874990267798153	0.387521148459338	4.096	2.899	23.19	5.276
ITPR2//ENST00000381340//trID.6606	5.656	0.000398486116344701	0.0325880633396795	47.552	7.484	268.956	25.601
NPAS2//ENST00000335681//trID.17780	5.656	0.0011122855713912	0.0511781607052058	1.125	0.277	6.363	1.061
GPR171//ENST00000617554//trID.22368	5.655	0.00683183547668959	0.119317977075095	0.601	0.188	3.398	0.241
trID.4501.4	5.65	0.00120266167675235	0.0531379924208849	2.995	0.741	16.922	4.12
trID.15700.1	5.647	0.251274945557475	0.576123101338279	0.301	0.51	1.702	1.822
TCF7L2//ENST00000534894//trID.4368	5.647	0.46995347235922	0.725897628719956	0.198	0.332	1.12	1.26
trID.24797.6	5.641	0.209530032990415	0.537256261125333	0.201	0.176	1.133	1.074
ACVR2A//ENST00000462659//trID.18125	5.639	0.00257866854501931	0.0752212148483266	0.149	0.044	0.841	0.181
PLEKHG5//ENST00000489097//trID.136	5.635	0.000676329088393045	0.0408856541527943	0.256	0.041	1.445	0.332
NQO2//ENST00000380455//ENSG00000124588	5.633	0.233132795894373	0.559400743894525	1.052	1.222	5.923	4.673
ITPRIP//ENST00000358187//trID.4332	5.631	0.129399357979384	0.457484137029931	0.188	0.295	1.056	0.499
CDKL5//ENST00000379996//trID.32658	5.63	0.212915479208968	0.540022342440147	0.522	0.458	2.938	1.752
HSPA6//ENST00000309758//trID.2328	5.627	0.0429064136235133	0.281602136900849	0.177	0.095	0.999	0.083
PLCH1//ENST00000334686//trID.22392	5.626	0.161468127920056	0.495021982715788	5.16	5.41	29.03	4.769
trID.28077.1	5.622	0.00173724670656906	0.0623575703167031	4.984	1.044	28.02	2.419
PSMA4//ENST00000559948//trID.10701	5.622	0.802848169727093	0.916302881207114	0.235	0.187	1.323	2.171
CHI3L1//ENST00000255409//trID.2712	5.621	0.000228450343003878	0.0256931215065923	2.884	0.16	16.209	1.801
LAMA1//ENST00000389658//trID.14465	5.621	0.188419009215018	0.521182403546143	2.221	3.455	12.484	1.459
MEGF8//ENST00000593647//trID.16106	5.62	0.149705623885718	0.482388508230972	1.524	2.627	8.564	1.162
trID.14930.1	5.619	0.163598267944104	0.498075586680685	0.183	0.153	1.029	0.222
trID.19886.1	5.613	0.917112875390136	0.969596128411704	114.417	147.359	642.234	1098.868
trID.24503.1	5.61	0.00312217227622448	0.0826281775442956	0.528	0.108	2.963	0.12
METTL23//ENST00000615984//trID.14169	5.606	0.133940357058679	0.463546270566983	0.164	0.273	0.922	0.398
RP11-88I18.3//ENST00000434656//trID.31662	5.601	0.131352606435729	0.45976922477156	0.116	0.138	0.652	0.158
trID.27207.1	5.6	0.000128957612828978	0.019340688696572	5.614	0.488	31.44	1.199
trID.29242.1	5.6	0.0141168707056591	0.168604351826191	2.391	1.307	13.39	6.072
trID.14868.12	5.6	0.163697191158887	0.498140128251121	7.713	12.489	43.193	1.545
trID.12934.10	5.597	0.203153859171992	0.532010512923636	1.401	2.415	7.84	6.602
trID.2076.1	5.594	0.00784603891310165	0.126873355165192	0.676	0.206	3.783	0.354
KLHL25//ENST00000536947//ENSG00000183655	5.592	0.0133946393412833	0.164559130663131	0.224	0.103	1.252	0.43
EPHA5//ENST00000511294//trID.23427	5.591	0.0770030617621715	0.367263105949519	0.682	0.592	3.813	0.26
trID.6106.5	5.588	0.00205281120771176	0.0671819796744801	2.162	0.352	12.081	0.433
CREG2//ENST00000324768//trID.17793	5.588	0.00330227882826795	0.0849969260667134	1.159	0.223	6.474	2.279
FN1//ENST00000498719//trID.18808	5.587	0.0158786070031744	0.178402778378594	2.748	0.689	15.354	8.11
trID.23597.31	5.582	0.00372078985640363	0.0899879210920978	4.476	1.365	24.987	4.418
RP11-15E1.5//ENST00000619851//trID.31628	5.579	0.00062251720553107	0.0393051740027191	1.495	0.28	8.342	0.776
trID.25530.1	5.578	0.0332699631501217	0.251051708876113	0.467	0.26	2.604	0.301
trID.22858.1	5.576	0.0265092628840178	0.22494708661775	0.232	0.134	1.293	0.109
trID.15121.1	5.574	0.836082592258516	0.93332469830131	0.153	0.256	0.852	1.467
trID.31489.1	5.572	0.000359016495303078	0.031073114904051	25.513	3.288	142.149	8.705
trID.29104.1	5.572	0.000656395398117912	0.0404729477679584	1.502	0.317	8.369	1.194
DNAJC17//ENST00000559310//trID.9980	5.572	0.15745934555654	0.490347719472078	0.456	0.715	2.542	1.541
SASH1//ENST00000635969//trID.27605	5.571	0.0262710289751371	0.223698456923368	0.122	0.064	0.682	0.097
trID.8828.1	5.569	0.0150778976098061	0.174427156627984	1.595	0.633	8.881	1.334
PLEKHG2//ENST00000458508//ENSG00000090924	5.569	0.840319994934556	0.935237684037029	0.175	0.295	0.977	1.684
BAIAP2//ENST00000321280//trID.14271	5.564	0.121135788399562	0.445489767520971	0.192	0.145	1.069	0.811
CCL2//ENST00000580907//trID.13171	5.563	0.00151661786613725	0.0590169993914791	0.277	0.073	1.54	0.365
trID.2894.1	5.562	0.0468265647636818	0.292373363743238	0.233	0.134	1.297	0.255
MT3//ENST00000200691//trID.11829	5.554	0.00310512091969287	0.0823603017944195	4.107	1.502	22.811	7.236
RP11-1081M5.1//ENST00000521558//trID.30081	5.554	0.160044426182004	0.493589195227529	0.183	0.178	1.015	0.23
SCG3//ENST00000220478//ENSG00000104112	5.548	0.168306269416092	0.502794720002732	0.204	0.177	1.132	0.127
CSPG5//ENST00000383738//ENSG00000114646	5.547	0.0996704641757752	0.409607601738827	0.163	0.177	0.907	0.17
CCDC148//ENST00000417066//trID.18186	5.544	0.141990144725957	0.473764003413111	0.311	0.529	1.723	0.34
ABI1//ENST00000376142//trID.3433	5.543	0.150253309996296	0.483199495007184	0.846	1.457	4.691	2.639
CMAHP//ENST00000462823//trID.26264	5.542	0.130769412502299	0.459145764120928	0.184	0.289	1.02	0.302
trID.18770.2	5.538	0.635850153221882	0.823282146447678	12.383	8.183	68.576	103.952
ULK3//ENST00000566631//trID.10618	5.535	0.146494820246845	0.478727454849896	0.145	0.239	0.803	0.797
trID.31614.1	5.534	0.000103383768958445	0.0173112009266469	0.591	0.051	3.272	0.43
ELP6//ENST00000296149//trID.21385	5.531	0.358755826986858	0.658898348457629	0.215	0.155	1.191	1.704
trID.8074.1	5.527	0.028902315008609	0.234065862726357	0.154	0.099	0.853	0.097
MAP3K13//ENST00000424227//trID.22678	5.525	0.140478482790997	0.471899136793807	0.294	0.498	1.627	0.13
DST//ENST00000521104//trID.26883	5.523	0.0103101361084946	0.145033349014505	22.4	6.719	123.71	7.614
trID.19588.9	5.523	0.104808714048952	0.41975473362501	1.13	1.391	6.244	0.261
MTTP//ENST00000265517//trID.23654	5.521	0.001505707319668	0.0588699433758981	4.717	0.885	26.043	7.134
AK9//ENST00000466992//trID.27272	5.517	0.138508682716693	0.46897060363078	0.231	0.388	1.275	0.412
trID.32519.1	5.515	0.781731792353766	0.905208800732394	36.577	63.345	201.724	349.319
GUCY1A2//ENST00000526355//trID.5870	5.514	0.00168471531551302	0.0616762766532006	17.2	2.805	94.831	4.683
trID.31589.1	5.513	0.877253552161258	0.9527233493871	0.145	0.239	0.799	1.376
UBC//ENST00000535859//trID.7839	5.512	0.0107265187195636	0.148246764068753	0.147	0.071	0.809	0.15
SEPT11//ENST00000510641//trID.23537	5.512	0.0283771764130678	0.231691252938444	0.454	0.07	2.502	1.435
PLCH1//ENST00000494598//trID.22392	5.511	0.161995510801942	0.495692009277286	0.15	0.181	0.829	0.319
trID.8737.1	5.508	0.00687412150620885	0.119400466239691	0.797	0.213	4.391	0.293
TNFAIP8L3//ENST00000637513//trID.10202	5.507	0.00982233619487735	0.142023101326406	1.809	0.502	9.963	0.212
CYB5D1//ENST00000332439//trID.12629	5.504	0.113211428107775	0.433479168540892	1.103	0.738	6.071	6.262
CTSC//ENST00000534131//trID.5730	5.501	0.00980168101115965	0.141876444125432	0.49	0.182	2.697	0.215
TCN2//ENST00000405742//trID.20567	5.497	0.871263071023405	0.950053236266837	0.298	0.504	1.638	2.826
trID.26064.1	5.493	0.0152472961541323	0.175254879254772	0.825	0.078	4.531	1.628
trID.26949.1	5.491	0.0251616612905702	0.218836281264203	0.439	0.243	2.41	0.601
LGR4//ENST00000530658//trID.4872	5.49	0.0116580525979576	0.153614245634544	0.244	0.073	1.342	0.038
trID.9644.1	5.485	0.147800453448298	0.480157550853077	0.778	1.335	4.267	1.048
KRT16//ENST00000593067//ENSG00000186832	5.484	0.155433382470915	0.488503732335407	0.24	0.361	1.317	0.118
MCF2L2//ENST00000461074//trID.22633	5.484	0.160495438443866	0.493904956785878	0.186	0.189	1.021	0.163
ZNF793//ENST00000589319//trID.15970	5.479	0.211155642330533	0.53838265024255	0.24	0.371	1.316	1.194
ZSWIM8//ENST00000433366//trID.3887	5.479	0.334658995020509	0.641300989189929	0.408	0.349	2.238	3.127
YY1AP1//ENST00000361140//trID.2223	5.476	0.0454214748779811	0.289363072933753	0.855	0.613	4.684	1.154
MTHFD2L//ENST00000429335//trID.23505	5.476	0.138718898339366	0.469358816706118	0.213	0.356	1.164	0.561
GOLGA4//ENST00000361924//trID.21229	5.474	0.169887347359267	0.504984869528016	2.558	2.169	14.002	5.122
ZHX3//ENST00000421422//trID.19588	5.473	0.000219456520237373	0.025592292954067	8.103	1.367	44.352	6.941
IDI1//ENST00000482091//trID.3256	5.472	0.0241718134026055	0.214661873401081	0.285	0.172	1.562	0.594
RP5-998N21.4//ENST00000415338//trID.1853	5.466	0.156212266097961	0.489398311881255	0.144	0.118	0.788	0.118
trID.11741.19	5.465	0.395562683493775	0.683218068642587	1.371	1.413	7.495	10.97
trID.22987.8	5.464	0.158341611878965	0.491584415440181	3.74	6.467	20.438	14.238
RP11-903H12.5//ENST00000553909//trID.8631	5.462	0.149907006699471	0.482596882172994	1.123	1.933	6.132	1.407
GLUL//ENST00000339526//trID.2555	5.46	0.0726499853360436	0.357732897718608	35.129	23.727	191.803	112.663
SLC12A2//ENST00000507791//trID.25297	5.455	0.000176984996166194	0.0232288827001747	0.186	0.026	1.016	0.157
AC097461.4//ENST00000446709//trID.18918	5.455	0.0114714059731542	0.152763858893465	0.274	0.122	1.494	0.459
UBAC2//ENST00000460562//trID.8476	5.455	0.133026844644959	0.462281411650188	0.238	0.105	1.296	1.368
SLC52A2//ENST00000527078//trID.30910	5.451	0.280301985133359	0.598593335363499	0.142	0.236	0.772	0.657
SGMS1//ENST00000429490//trID.3664	5.451	0.864256424091164	0.946768015209432	1.134	1.955	6.181	10.695
PRAL//ENST00000624952//trID.12568	5.45	0.22651337147286	0.552856210525563	1.259	1.184	6.863	1.673
AHCTF1//ENST00000366508//trID.3216	5.45	0.697221044922774	0.858182049216749	3.173	3.525	17.291	29.163
GRB2//ENST00000316615//trID.14097	5.449	0.221840902698377	0.547734779069414	0.333	0.335	1.813	2.174
AMIGO2//ENST00000429635//trID.6769	5.444	0.414200728057356	0.694905075498936	0.367	0.627	1.999	1.727
trID.31689.1	5.44	0.00889856223864139	0.134742450640929	1.558	0.552	8.477	1.468
LGR4//ENST00000489910//trID.4872	5.439	0.00189124404467907	0.0647387122667275	0.188	0.011	1.025	0.186
SLC22A17//ENST00000354772//trID.8693	5.439	0.0449949029345189	0.2881404360999	0.561	0.401	3.052	0.393
NT5C3B//ENST00000469698//trID.13343	5.437	0.144766666985093	0.476821257825941	0.39	0.666	2.119	0.482
trID.30078.4	5.437	0.156052779703419	0.489241135541078	3.147	5.438	17.11	8.564
PAG1//ENST00000220597//trID.30321	5.433	3.52762832295524e-05	0.0102931653952131	21.536	1.982	117.012	6.919
MCTP1//ENST00000429576//trID.25061	5.427	0.0850056401583609	0.383006993200508	0.368	0.297	1.995	0.416
INO80E//ENST00000569957//trID.11626	5.425	0.125957755619336	0.452617336857484	0.385	0.613	2.09	1.099
ACSL3//ENST00000535678//trID.18916	5.42	0.00322813774997219	0.0840785095541807	0.317	0.104	1.716	0.603
PHYH//ENST00000453759//trID.3320	5.42	0.444921500067801	0.712360256852097	0.333	0.565	1.805	1.775
WDR11//ENST00000604585//trID.4437	5.417	0.150759264471725	0.483746041292229	0.119	0.096	0.647	0.363
HMGN5//ENST00000358130//trID.33137	5.416	0.0701032001795958	0.352042399008694	0.586	0.497	3.173	0.475
ZMYND8//ENST00000619049//trID.19666	5.414	0.725031712216718	0.874376321128057	0.562	0.508	3.042	2.684
NBN//ENST00000396252//trID.30407	5.413	0.396382813162254	0.683628661288423	1.919	1.837	10.389	15.518
LINC00839//ENST00000424751//trID.3541	5.412	0.320352450528416	0.629900379857064	0.232	0.16	1.254	1.727
LINC01125//ENST00000615201//trID.17746	5.411	0.189241404758702	0.521316023456844	0.324	0.275	1.755	0.149
FAM200B//ENST00000504137//trID.23043	5.41	0.113059988197835	0.433305508893846	0.44	0.353	2.38	2.399
TFAP2B//ENST00000393655//trID.26853	5.404	0.00185234371308826	0.0642401745276076	0.9	0.259	4.861	0.976
LATS1//ENST00000392273//trID.27635	5.404	0.71043341819239	0.865963315100355	0.323	0.201	1.745	2.761
UGT8//ENST00000394511//trID.23805	5.4	0.412479422984682	0.694091691270738	0.148	0.127	0.797	1.182
trID.16816.1	5.396	0.00126488483067983	0.0542602451274381	2.112	0.526	11.395	2.252
trID.27451.1	5.396	0.162393534515183	0.496068272498545	5.332	9.223	28.771	23.514
RXFP4//ENST00000368318//ENSG00000173080	5.392	0.0340855337996742	0.254133410938135	0.154	0.106	0.829	0.292
CSNK2B//ENST00000375885//trID.26518	5.391	0.162619929666536	0.496425381938851	1.152	1.955	6.209	5.596
trID.28735.1	5.386	0.00129108564697947	0.0545895832988645	0.916	0.188	4.934	0.539
MAGED1//ENST00000375695//trID.32897	5.384	0.818872301313581	0.924761501987351	1.005	1.206	5.41	8.754
CACNB1//ENST00000394310//trID.13285	5.379	0.13884777209654	0.469687014184009	0.202	0.338	1.086	0.329
CREM//ENST00000460270//ENSG00000095794	5.377	0.146015516996008	0.477995034005092	0.164	0.273	0.884	0.624
DMD//ENST00000634285//trID.32736	5.374	0.0230495251965617	0.209784135980627	0.147	0.105	0.791	0.298
OGFOD1//ENST00000568397//trID.11826	5.374	0.152002593461921	0.485342299791513	0.618	1.058	3.319	2.562
MMP2//ENST00000437642//trID.11818	5.373	0.495308130164136	0.739633984380515	10.253	8.486	55.09	47.642
trID.31692.1	5.37	0.00082916479822587	0.0453259155611661	27.612	4.058	148.284	8.557
EPB41L2//ENST00000530757//trID.27462	5.369	0.145734159328781	0.477896800100016	0.733	0.936	3.933	1.107
trID.27150.1	5.364	0.150262778808917	0.483203581525254	1.029	1.77	5.518	1.128
trID.23833.1	5.363	0.000331920330948219	0.0299597491981914	3.462	0.605	18.565	3.097
POLD2//ENST00000406581//trID.28326	5.363	0.181112548308786	0.516955484284328	0.306	0.329	1.641	0.658
trID.17662.1	5.363	0.191601659989035	0.522687838628793	0.212	0.183	1.139	0.231
trID.29787.2	5.363	0.582530948511145	0.790732390368594	0.833	0.295	4.469	6.765
LTV1P1//ENST00000510683//trID.23830	5.361	0.002555020191154	0.0749578246232323	0.144	0.043	0.769	0.163
TMEM33//ENST00000504986//trID.23296	5.359	0.00103659672003101	0.0492329148068877	10.919	1.941	58.511	4.795
ALDH1A1//ENST00000297785//ENSG00000165092	5.352	0.000503616054854533	0.0359801622899164	0.292	0.053	1.564	0.341
ADAM28//ENST00000437154//trID.29843	5.349	0.0158073631398324	0.177989314540615	0.153	0.049	0.817	0.466
trID.367.7	5.349	0.156908492165123	0.489829297525476	3.178	5.493	17	8.892
DNHD1//ENST00000525883//trID.4658	5.347	0.145954125553895	0.477995034005092	0.137	0.211	0.735	0.601
C1orf101//ENST00000366531//ENSG00000179397	5.342	0.184090684364331	0.519340306037758	0.177	0.163	0.944	0.322
trID.29436.1	5.338	0.169908864810435	0.504991128683416	0.193	0.17	1.033	0.222
S100B//ENST00000397648//trID.20311	5.337	0.0217367669706678	0.204594291205524	4.98	2.723	26.576	4.266
trID.28738.1	5.336	0.00848799642441013	0.13217727800559	1.322	0.412	7.053	0.414
DGKD//ENST00000430834//trID.19027	5.336	0.239303307167102	0.564974185135503	0.241	0.183	1.287	0.99
KIAA1328//ENST00000591619//trID.14732	5.334	0.0723831894208459	0.35718589382671	0.645	0.697	3.439	0.507
PPP6R2//ENST00000216061//trID.20860	5.333	0.180513027025996	0.516371252108542	1.092	0.554	5.826	6.832
MOCS2//ENST00000450852//trID.24619	5.327	0.397595117540726	0.684312326349041	0.453	0.739	2.412	2.429
DKK3//ENST00000534511//trID.4752	5.323	0.216062694796579	0.543008656503485	1.333	1.607	7.093	1.605
BBS4//ENST00000395205//trID.10578	5.322	0.128421952212688	0.455976719706787	0.178	0.197	0.948	0.409
NRCAM//ENST00000489800//trID.29106	5.318	0.00148939043027911	0.0587198403686162	0.81	0.18	4.306	0.595
ING1//ENST00000333219//trID.8577	5.315	0.035996205810809	0.261222896662754	0.801	0.29	4.256	2.315
SDC2//ENST00000302190//trID.30499	5.314	4.58064466962958e-05	0.0118100805958372	103.151	4.439	548.159	41.57
NBEA//ENST00000379939//trID.8065	5.314	0.103382024779403	0.417142238652577	7.867	5.701	41.803	3.992
INTS11//ENST00000462432//trID.58	5.314	0.148250263084895	0.480559795220085	0.581	0.998	3.089	0.264
SNCAIP//ENST00000261368//ENSG00000064692	5.312	0.141569480177919	0.473321986953587	0.164	0.275	0.872	0.524
trID.30323.1	5.31	0.0343616666837082	0.25498061135647	0.346	0.175	1.838	0.198
C9orf72//ENST00000461679//trID.31205	5.31	0.974579518109383	0.99073959155619	0.239	0.299	1.27	2.128
BBS5//ENST00000295240//ENSG00000163093	5.309	0.0100802021818521	0.143613242045945	0.588	0.073	3.121	1.042
RNF6//ENST00000381588//trID.7959	5.308	0.551024008995439	0.771868386866939	1.775	1.286	9.421	13.497
IDH3B//ENST00000488299//trID.19156	5.307	0.345584910712756	0.648553514258623	0.64	0.067	3.396	2.671
trID.21887.7	5.305	0.153040982630386	0.486090885230239	1.267	2.183	6.724	3.016
PABPC1L//ENST00000372824//trID.19615	5.303	0.150978423307961	0.484024185244445	0.79	1.258	4.187	0.831
trID.24002.5	5.301	0.235066918267973	0.560962486969716	5.276	7.823	27.969	18.583
trID.11915.1	5.3	0.00136856295181006	0.056313055667614	0.287	0.074	1.524	0.264
SEPT9//ENST00000427674//trID.14188	5.3	0.432507722587656	0.705093591924663	0.807	1.388	4.276	3.708
SIAH1//ENST00000356721//trID.11755	5.296	0.142868859070282	0.475092934262708	0.221	0.37	1.168	0.762
TBX2//ENST00000477081//trID.13853	5.295	0.00477066687356658	0.100102483515446	2.398	0.912	12.697	3.902
trID.23835.1	5.293	0.00279298722328205	0.0780196492547238	0.273	0.079	1.446	0.186
ZCCHC11//ENST00000473856//trID.1040	5.292	0.446454546996403	0.713206782700427	0.575	0.984	3.044	2.953
trID.24144.1	5.287	0.0365560208735562	0.262728661254763	0.252	0.123	1.333	0.115
trID.2891.1	5.286	0.000843944490020396	0.0454487544499117	0.547	0.133	2.891	0.482
HEPH//ENST00000458621//trID.33009	5.283	0.0227129139914037	0.20847720261115	0.68	0.304	3.591	0.464
trID.2889.1	5.281	0.00152786733840505	0.0590518221592999	0.131	0.026	0.693	0.053
ZNF667//ENST00000504904//trID.16587	5.28	0.256995485610645	0.579810823830293	0.431	0.425	2.277	2.705
HKR1//ENST00000588820//trID.15961	5.277	0.0773172138259929	0.368042778852141	2.907	1.879	15.341	9.353
ARHGEF25//ENST00000616622//trID.7087	5.273	0.207504087866254	0.53540976677967	0.329	0.286	1.735	0.206
MT1X//ENST00000568370//trID.11834	5.272	0.00982718025014561	0.142023101326406	2.392	0.176	12.611	3.77
LAMB1//ENST00000439976//trID.29101	5.272	0.044411371531609	0.285836461776361	0.146	0.117	0.77	0.202
CD55//ENST00000367063//trID.2793	5.272	0.265947484999913	0.58739454070973	0.189	0.143	0.996	1.312
trID.31454.1	5.27	5.03478552209123e-05	0.0124210498096357	5.87	0.585	30.937	3.505
trID.24260.16	5.269	0.138345802345323	0.468769182870692	0.147	0.246	0.776	0.184
VPS45//ENST00000535106//trID.2009	5.269	0.306571986216329	0.61997875381663	0.192	0.109	1.01	1.305
ADAM28//ENST00000518326//trID.29843	5.268	0.0336367582121332	0.252494162733233	0.25	0.139	1.318	0.577
CTD-2292P10.4//ENST00000520572//trID.30858	5.266	0.0653751539870997	0.340467794051765	0.411	0.323	2.163	0.196
SNX22//ENST00000560997//trID.10412	5.262	0.153815178065981	0.487267558531416	12.859	21.598	67.663	8.186
CPNE1//ENST00000352393//trID.19504	5.262	0.193677352688956	0.524126288283811	0.331	0.288	1.743	0.539
SH3D19//ENST00000304527//trID.24010	5.262	0.200829818118686	0.530350554519761	0.67	0.93	3.527	1.505
CCT3//ENST00000368259//trID.2253	5.258	0.0888627440372337	0.389837563585779	1.342	0.756	7.054	4.592
RP11-139H14.5//ENST00000624622//ENSG00000278937	5.257	0.00601914743300536	0.111564329826657	0.131	0.031	0.686	0.021
RP11-90C4.1//ENST00000422374//ENSG00000234810	5.255	0.0449943674678799	0.2881404360999	0.146	0.117	0.767	0.184
DNMT3A//ENST00000474807//trID.16901	5.254	0.231954451511073	0.558435884589254	0.294	0.453	1.545	1.308
trID.32948.8	5.254	0.455324240808341	0.717535588403947	1.559	2.688	8.191	7.625
CLPTM1//ENST00000546079//trID.16199	5.25	0.271617260424267	0.591734477526338	9.864	8.545	51.786	1.912
trID.29702.1	5.247	0.000513144618232252	0.0362650040889913	1.11	0.155	5.822	1.089
ATP5B//ENST00000551182//trID.7059	5.245	0.0457587694207218	0.290218380599274	0.626	0.314	3.282	1.965
ODF2//ENST00000393527//trID.32264	5.243	0.623444959827329	0.816134800159525	0.316	0.51	1.655	2.788
KMT2C//ENST00000473186//trID.29585	5.235	0.316954593709311	0.627390176804877	4.419	5.091	23.134	19.921
MAPK10//ENST00000638225//trID.23597	5.233	0.0946372288855714	0.400776900973162	2.78	1.737	14.547	13.855
trID.4830.1	5.231	0.00143795611863092	0.0575711527304615	2.076	0.461	10.86	3.099
trID.30407.8	5.231	0.236875420265976	0.562834562037285	0.364	0.299	1.907	2.089
AF011889.5//ENST00000422081//trID.33531	5.23	0.144994767996994	0.477011421104645	1.689	1.923	8.832	0.657
trID.31694.1	5.225	0.000679766560534115	0.0409674037264225	29.32	4.466	153.19	11.099
trID.26508.1	5.224	0.00022662068879643	0.025592292954067	0.23	0.031	1.203	0.103
trID.2892.1	5.223	0.0719736836463463	0.356434436442645	0.139	0.089	0.728	0.113
trID.17825.5	5.223	0.474184667840453	0.72801508571529	7.531	13.032	39.332	41.431
KB-1958F4.1//ENST00000602771//trID.30503	5.221	0.0143913284751967	0.170361888448745	0.46	0.182	2.401	0.092
STOML1//ENST00000561656//trID.10593	5.221	0.178411320732013	0.514843851020062	0.146	0.142	0.764	0.329
trID.1499.2	5.22	0.287945672119836	0.605184918713994	0.165	0.212	0.86	1.205
trID.20884.4	5.214	0.00609329348345307	0.112232753502565	24.286	8.628	126.637	39.763
MGAT1//ENST00000393340//trID.26038	5.213	0.149848186062904	0.482491022512501	0.807	1.377	4.209	2.328
PRKCA//ENST00000578063//trID.13946	5.209	0.00796642733052079	0.127977430713607	0.148	0.06	0.771	0.136
CLASP2//ENST00000313350//trID.21202	5.203	0.175754096310101	0.511701753696793	0.135	0.106	0.705	0.801
ACTL6A//ENST00000467615//trID.22571	5.197	0.146640125026512	0.478929226891549	0.223	0.359	1.158	0.399
trID.5091.4	5.196	0.127857283421041	0.455322103928439	0.703	1.054	3.654	1.936
trID.23834.1	5.193	0.000431428235608179	0.0331474720503901	0.822	0.121	4.269	0.845
trID.18470.1	5.192	0.00308716403386725	0.0821863303162464	1.201	0.291	6.237	0.53
RP11-666F17.1//ENST00000414098//trID.6608	5.192	0.0126154074692912	0.159734636229322	0.298	0.142	1.545	0.424
trID.31526.1	5.191	0.0175688761011056	0.186918253840301	0.786	0.339	4.081	0.546
TUBGCP6//ENST00000498611//trID.20857	5.182	0.283224863502607	0.600749148212083	0.925	1.13	4.794	3.906
SLC12A2//ENST00000504416//trID.25297	5.181	0.000726362202246122	0.0419480008529057	0.842	0.134	4.362	0.939
DYNC1I1//ENST00000437599//trID.28842	5.181	0.915001707720231	0.968781829289876	0.315	0.483	1.632	2.817
trID.4871.1	5.179	0.151478509589625	0.48473370512004	0.849	1.459	4.399	1.332
CAPNS2//ENST00000457326//trID.11822	5.175	0.0340494687078706	0.254038758444682	0.274	0.154	1.419	0.227
trID.28742.1	5.173	0.0159552968949737	0.178838178163704	1.96	0.686	10.139	0.631
PCCA//ENST00000376279//trID.8494	5.173	0.215652448949106	0.542507962414715	0.483	0.824	2.497	2.161
SAXO2//ENST00000339465//trID.10749	5.171	0.220302488601029	0.546152240616903	0.504	0.458	2.608	0.132
COL8A1//ENST00000483969//trID.21770	5.17	0.0174823605552397	0.186300454436156	0.18	0.101	0.93	0.188
trID.28733.1	5.167	0.00466024183974473	0.0989561049029583	0.509	0.111	2.632	0.068
RP11-428O18.6//ENST00000610335//trID.7974	5.167	0.0146147870253491	0.171766373455806	0.195	0.096	1.005	0.163
trID.23505.3	5.164	0.265828461230123	0.587330398588907	4.956	4.779	25.591	0.293
trID.13336.1	5.163	0.000898984991863046	0.0463032139771574	0.755	0.15	3.898	0.895
SLC9A8//ENST00000417961//trID.19689	5.162	0.218051747696349	0.544226284300786	2.053	2.245	10.595	8.213
CSRP2//ENST00000311083//trID.7306	5.161	0.00110816528463946	0.0510841353735451	12.789	3.374	66.005	12.942
trID.4780.1	5.158	0.00782311550616545	0.126815800618509	1.874	0.593	9.668	0.946
CNTNAP3B//ENST00000341990//trID.31504	5.155	0.148228990559202	0.480524747343723	0.435	0.741	2.242	0.899
PON2//ENST00000446142//trID.28839	5.154	0.339867144584742	0.64515466250114	0.224	0.237	1.154	1.653
NDUFA12//ENST00000547986//trID.7415	5.146	0.0376631085636212	0.266015731797291	0.635	0.508	3.27	2.087
MGLL//ENST00000434178//ENSG00000074416	5.142	0.0676535175878266	0.34638342426547	0.397	0.337	2.044	0.519
DHX58//ENST00000586522//trID.13357	5.142	0.528853008243786	0.758052654642437	0.237	0.303	1.219	1.971
FNBP1//ENST00000462766//trID.32312	5.138	0.00578475013369264	0.109224542206195	0.252	0.099	1.293	0.383
trID.6107.1	5.137	0.000354057131809381	0.0307794711002607	1.14	0.199	5.857	0.947
TEX15//ENST00000638951//ENSG00000133863	5.136	0.0864598487268218	0.385478815719183	0.15	0.163	0.769	0.056
LINC00893//ENST00000609314//trID.33531	5.135	0.164584966419251	0.499115173169226	0.151	0.126	0.776	0.179
MAT2A//ENST00000306434//trID.17616	5.134	0.00421255850961035	0.0945562493462712	1.003	0.325	5.148	1.402
PHLDB2//ENST00000393925//trID.21864	5.134	0.0674254900786785	0.345831515859948	15.752	9.805	80.865	7.265
HDGF//ENST00000357325//trID.2273	5.133	0.398075039486672	0.684629596521372	5.107	4.469	26.214	39.358
ZNF713//ENST00000429591//trID.28391	5.127	0.234908787291901	0.560777027681509	1.488	1.434	7.629	1.294
SLC1A2//ENST00000278379//trID.4981	5.126	0.061705637761184	0.331751527436098	3.449	0.563	17.681	10.52
HERC2P9//ENST00000528584//trID.9778	5.126	0.831484360860737	0.931117463354778	1.296	1.159	6.643	10.273
CNOT2//ENST00000548159//trID.7241	5.123	0.0539418793240904	0.311767566574447	0.229	0.154	1.173	0.972
RNF148//ENST00000434824//trID.29206	5.121	0.0279961276008684	0.230596712406244	0.149	0.067	0.764	0.053
RP11-159D12.2//ENST00000577267//trID.13745	5.119	0.297566899680139	0.612339375119998	0.164	0.047	0.839	0.992
KATNAL2//ENST00000245121//trID.14767	5.118	0.419278623460884	0.697590367505956	0.322	0.549	1.648	1.536
COLGALT2//ENST00000367521//trID.2576	5.116	0.000870298557732726	0.0456671192703137	0.495	0.115	2.534	0.453
TRIB1//ENST00000519576//trID.30745	5.116	0.00986827059701089	0.142316167150735	0.412	0.142	2.107	0.946
trID.31490.1	5.113	0.00029147048874568	0.0284657181319903	7.285	0.905	37.254	2.438
LPXN//ENST00000528954//trID.5130	5.112	0.0851164865977524	0.383316842646556	0.247	0.262	1.262	1.13
SNHG20//ENST00000434411//trID.14182	5.107	0.552014291267839	0.772398369540469	0.264	0.118	1.35	2.003
SLAIN1//ENST00000358679//trID.8382	5.105	0.26982769596129	0.590477249114665	6.456	6.444	32.956	2.911
DBIL5P//ENST00000536214//trID.12381	5.104	0.185071499518689	0.519340306037758	0.151	0.132	0.769	0.271
trID.9038.1	5.103	0.0123135260053629	0.15787795932633	1.112	0.341	5.677	0.323
ZNF692//ENST00000477070//trID.3235	5.103	0.219169607490071	0.545100995797613	0.135	0.198	0.69	0.544
trID.5862.4	5.103	0.48187389291419	0.732296741581933	2.687	4.641	13.71	11.94
IL1RAP//ENST00000072516//trID.22735	5.102	0.102975517507542	0.416402303609497	10.4	7.198	53.057	45.429
ADNP//ENST00000371602//trID.19711	5.102	0.171946852850113	0.507751475643213	0.808	0.264	4.125	4.582
trID.22581.6	5.1	0.011914376124638	0.154986811556453	5.503	2.402	28.064	4.017
EAF2//ENST00000490434//trID.21977	5.097	0.181275515279884	0.517151806898943	0.229	0.202	1.166	0.101
MAP2//ENST00000360351//trID.18770	5.097	0.187661240738995	0.520888499826817	24.35	36.861	124.11	107.304
SLC38A7//ENST00000219320//trID.11896	5.096	0.214107654978298	0.540938634369359	0.652	0.781	3.323	0.453
TRAF3IP1//ENST00000373327//trID.19066	5.093	0.169486412897138	0.504420612980737	0.996	1.081	5.071	2.252
SRSF5//ENST00000555547//trID.9267	5.088	0.428262230837299	0.702372885362652	0.171	0.285	0.872	0.75
trID.3914.3	5.087	0.160052898346781	0.493589195227529	3.119	5.39	15.864	9.675
LIN7A//ENST00000552864//trID.7340	5.084	0.266374866633906	0.587743833125035	5.885	5.102	29.924	2.218
trID.7450.1	5.081	0.0972102928995436	0.40537413699184	0.268	0.345	1.363	0.296
KLKB1//ENST00000264690//trID.24249	5.08	0.0299270728771254	0.237844205975128	0.137	0.042	0.696	0.392
trID.5214.13	5.075	0.483394714869078	0.733246722317686	0.136	0.224	0.692	0.821
CHPT1//ENST00000550385//trID.7475	5.073	0.0226718816921223	0.208367960508362	0.18	0.101	0.915	0.243
RP11-384F7.2//ENST00000484092//trID.21941	5.072	0.00860747636065176	0.132817284620271	0.194	0.064	0.984	0.137
EVI5//ENST00000491940//trID.1448	5.072	0.0766926849256	0.366966575903951	0.329	0.147	1.67	1.315
SRGAP1//ENST00000543397//trID.7149	5.071	0.183159940932572	0.519236130650467	0.219	0.185	1.108	0.42
SAMD13//ENST00000394834//ENSG00000203943	5.07	0.155240520230467	0.488205251230141	0.186	0.24	0.942	0.355
trID.13436.3	5.069	0.395294684590301	0.683158193135333	0.302	0.478	1.532	2.457
trID.28734.1	5.067	0.0209075697608748	0.201226823852991	0.26	0.16	1.32	0.34
PLLP//ENST00000219207//trID.11852	5.062	0.137880179821699	0.468457209987939	0.126	0.206	0.637	0.328
trID.28731.1	5.056	0.000835301366475114	0.0454487544499117	1.752	0.25	8.857	0.442
trID.8511.1	5.053	0.000453472932786267	0.0339702286728856	0.85	0.123	4.293	0.867
DENND2A//ENST00000496613//trID.29426	5.052	0.0227934641520383	0.208834067548822	16.866	11.111	85.201	34.535
PKM//ENST00000565184//trID.10563	5.052	0.0842204337548323	0.381652047692486	7.548	7.986	38.133	24.24
C6orf1//ENST00000394990//trID.26601	5.05	0.200869078375178	0.530350554519761	0.184	0.165	0.928	0.592
KCNAB1//ENST00000618897//trID.22409	5.048	0.113098769843715	0.433309527977253	0.216	0.134	1.09	0.724
LAYN//ENST00000375614//trID.5908	5.048	0.307210487668447	0.620622887087536	5.193	3.39	26.212	23.671
CSRP2//ENST00000547557//trID.7306	5.044	0.000595136385056258	0.038667313444963	0.376	0.055	1.898	0.143
AP3D1//ENST00000585652//trID.15055	5.043	0.0258301676850857	0.221673837147151	0.846	0.234	4.267	2.567
PHACTR2//ENST00000367582//trID.27562	5.043	0.146001867187547	0.477995034005092	0.277	0.468	1.396	0.532
SNORD116-23//ENST00000384645//trID.9716	5.037	0.0442665239825344	0.285523439489446	0.194	0.078	0.977	0.648
trID.20887.1	5.035	0.0260956448668716	0.222945847818275	0.227	0.103	1.145	0.177
trID.16266.2	5.034	0.484400396118758	0.733647030439183	0.382	0.65	1.924	2.62
ZNF211//ENST00000391703//trID.16638	5.031	0.46395507825602	0.72202198558782	0.164	0.273	0.827	0.72
ELMOD1//ENST00000527036//trID.5880	5.03	0.0306573012853242	0.24067210041557	0.187	0.081	0.938	0.033
GYPC//ENST00000409836//trID.17973	5.03	0.209561245943777	0.537289547051727	0.592	0.605	2.976	0.382
SRD5A1//ENST00000274192//trID.24292	5.029	6.08499787641042e-05	0.0135341833899436	27.358	2.241	137.592	15.148
EAF2//ENST00000273668//trID.21977	5.029	0.0185144745084018	0.191114122942156	0.182	0.113	0.915	0.288
FBXO4//ENST00000509134//trID.24559	5.028	0.154307764568021	0.487507791552107	1.26	2.171	6.337	0.75
COL27A1//ENST00000494090//trID.32072	5.027	0.47871560922648	0.730467539141636	0.151	0.204	0.757	1.158
RP11-212I21.4//ENST00000576365//trID.11821	5.026	0.00642718476451322	0.115883969778273	1.127	0.28	5.663	0.393
GCLC//ENST00000514004//trID.26873	5.025	0.0741360074679938	0.361576368735707	0.633	0.409	3.181	0.794
RP11-238F2.1//ENST00000605009//trID.14003	5.024	0.00218898655119025	0.0694782209551453	0.262	0.073	1.317	0.352
FADS2//ENST00000521849//trID.5189	5.02	0.0872604130901772	0.387121546694551	4.655	3.67	23.368	2.501
CCT8//ENST00000540844//trID.20012	5.02	0.787078136634078	0.90849076553637	0.996	1.689	4.998	8.591
trID.28741.1	5.019	0.00127144896132434	0.0544100095652668	1.509	0.38	7.572	1.136
RNF215//ENST00000215798//trID.20559	5.019	0.563065281186152	0.779178854701315	0.158	0.237	0.792	0.691
GJA3//ENST00000241125//ENSG00000121743	5.018	0.000430247677747328	0.0331474720503901	0.8	0.032	4.013	0.443
trID.2899.1	5.017	0.023441829201535	0.211720020681532	0.303	0.149	1.519	0.019
ALDH7A1//ENST00000409134//trID.25282	5.016	0.0402144119449809	0.273577753283601	6.912	5.011	34.675	4.179
trID.18742.1	5.015	0.177703385069779	0.514220872435979	0.226	0.228	1.133	0.179
trID.29428.1	5.011	8.05935332789181e-08	0.00475026344499271	1.237	0.025	6.199	0.108
trID.5110.6	5.009	0.145163441408498	0.477208949079568	2.18	3.639	10.917	1.425
ALDH7A1//ENST00000635851//trID.25282	5.007	0.175965050715126	0.512023896830581	0.183	0.151	0.917	0.06
KAT2B//ENST00000468400//trID.21073	5.006	0.0695039128049884	0.35060719819692	0.145	0.094	0.724	0.073
GRHL1//ENST00000324907//ENSG00000134317	5.006	0.168172037832046	0.502625511391017	0.716	1.147	3.586	1.621
ADGRG1//ENST00000568908//trID.11861	499.481	0.188625445812762	0.521182403546143	0.006	0.002	3.173	2.838
LPAR6//ENST00000620633//trID.8219	497.573	0.184998297797255	0.519340306037758	0.006	0.002	3.161	2.748
ESRRG//ENST00000616180//trID.2887	493.992	0.0168708464957734	0.183454192017359	0.006	0.002	3.138	3.751
trID.23869.1	49.857	0.042986345828991	0.281938705961021	0.069	0.069	3.437	0.224
NOP2//ENST00000537442//trID.6330	49.318	0.244472385252385	0.569786056885133	0.036	0.035	1.774	1.527
SPARCL1//ENST00000535835//trID.23612	49.192	0.0206504725274225	0.199748456741331	0.142	0.116	6.962	4.229
trID.13799.19	4899.243	7.25366301478622e-05	0.0146282211742082	0.006	0.002	31.124	13.974
KIF26B//ENST00000366518//ENSG00000162849	489.224	0.211929531218721	0.539169572162318	0.006	0.002	3.108	4.233
PPT2//ENST00000375143//trID.26549	486.47	8.75174905919858e-06	0.00760017215434133	0.006	0.002	3.09	0.741
ETV4//ENST00000393664//trID.13433	485.517	1.28922306101425e-05	0.00853798836395968	0.006	0.002	3.084	0.604
YY1AP1//ENST00000354691//trID.2223	480.242	0.192771881216633	0.523432774656105	0.006	0.002	3.051	4.149
HTRA2//ENST00000462909//trID.17544	480.124	0.188430462673976	0.521182403546143	0.006	0.002	3.05	2.639
MIER3//ENST00000381226//trID.24659	48.547	0.372873630854646	0.668087238015782	0.076	0.048	3.666	5.638
SNX6//ENST00000556162//trID.8855	48.504	0.553617584460371	0.773270534047508	0.157	0.043	7.602	7.293
AP1G1//ENST00000568327//trID.12117	48.438	0.019568377260722	0.195743760457285	0.049	0.041	2.366	0.824
JAM2//ENST00000400532//trID.19991	48.404	0.0329155596391002	0.249427078739235	0.063	0.08	3.057	0.079
trID.18921.1	48.348	0.000311038384301623	0.029239096346287	0.146	0.047	7.069	2.783
trID.8197.1	48.317	0.0250530254018511	0.21840709513541	0.052	0.041	2.524	0.551
FAM120B//ENST00000630384//trID.27841	48.258	0.0119177944339972	0.154997070109054	0.024	0.03	1.154	0.73
EEF2KMT//ENST00000458008//trID.11299	477.261	0.203369248108077	0.532107553279983	0.006	0.002	3.032	2.622
FUNDC2//ENST00000456179//trID.33634	475.981	0.18939349982818	0.521360781463321	0.006	0.002	3.024	2.953
trID.3398.16	470.712	0.201903185390545	0.530968166107309	0.006	0.002	2.99	4.423
trID.26831.2	47.717	0.0580698478510198	0.322555926886166	0.359	0.604	17.149	16.458
trID.22609.1	47.489	4.31564743256717e-06	0.00760017215434133	0.509	0.072	24.163	2.983
GRIA4//ENST00000428631//trID.5855	47.469	0.0486302413625447	0.297397287419563	0.068	0.109	3.245	0.452
trID.11791.1	47.428	0.000588853489234032	0.0384227244012087	0.717	0.145	33.997	1.805
trID.18774.1	47.235	0.0244522896206366	0.21588412260784	0.139	0.099	6.574	0.775
CCDC180//ENST00000494917//trID.31922	467.379	0.110942985456493	0.430154129663665	0.006	0.002	2.969	2.594
PPWD1//ENST00000511908//trID.24728	466.241	4.4492559239628e-05	0.0117598023952597	0.006	0.002	2.962	1.028
GRIA3//ENST00000541091//trID.33384	465.053	0.00917689233757308	0.136762379587584	0.006	0.002	2.954	2.056
MEST//ENST00000437945//trID.29306	460.231	0.205907337029839	0.534098415107113	0.006	0.002	2.924	3.172
PDZD2//ENST00000502489//trID.24431	46.996	0.0292545857335713	0.235077646587924	0.091	0.127	4.265	5.145
trID.11383.6	46.896	5.07246688479349e-05	0.0124210498096357	0.274	0.063	12.859	1.897
PTPRU//ENST00000428026//ENSG00000060656	46.805	0.016109083708008	0.179460057912275	0.023	0.031	1.089	0.795
trID.24431.4	46.761	0.469780017477618	0.725761826962561	0.418	0.434	19.56	17.39
SDC2//ENST00000519914//trID.30499	46.701	0.144027380652635	0.476209767018795	0.134	0.221	6.274	10.474
trID.33479.6	46.528	0.016993825168368	0.183867532380041	1.354	1.542	62.976	47.476
trID.24651.3	46.335	0.3168812658419	0.627344032385055	1.212	1.781	56.18	77.776
trID.15029.9	46.187	0.128959306632196	0.45661652196401	0.064	0.042	2.943	3.455
trID.16809.1	46.147	0.00407002494874057	0.0932889723012597	0.108	0.044	4.99	0.371
LITAF//ENST00000571688//trID.11344	46.141	0.581596468335626	0.790150226815649	0.27	0.189	12.437	12.531
NEK5//ENST00000355568//trID.8291	46.059	0.0145228865791756	0.171335760180783	0.017	0.017	0.778	0.189
trID.5951.15	458.42	0.00511064520660516	0.103746817997862	0.041	0.017	18.775	16.879
TNFAIP8L1//ENST00000327473//trID.15140	454.193	0.188497131822457	0.521182403546143	0.006	0.002	2.885	2.507
SPARCL1//ENST00000458304//trID.23612	4519.255	0.00341082145922457	0.0862820719434143	0.012	0.012	54.188	3.818
LINC00665//ENST00000590622//trID.15909	45.985	0.00176940251537767	0.0626368490443696	0.02	0.01	0.942	0.441
trID.8319.1	45.951	0.00180612901345106	0.0631496855755795	0.087	0.024	3.992	0.162
trID.10382.8	45.811	0.115377156496515	0.4372317531796	0.096	0.058	4.399	5.732
MAST4//ENST00000443808//trID.24744	45.801	0.0371533201856253	0.264507047356074	0.042	0.061	1.919	0.32
trID.22607.1	45.673	0.0022305724993852	0.0702683985495794	0.078	0.041	3.554	0.798
trID.6527.1	45.568	0.0110157448181575	0.149912476153361	2.584	1.752	117.766	21.167
ESRRG//ENST00000366937//trID.2887	45.468	0.00743147344170479	0.123670199124902	0.017	0.018	0.774	0.39
DENND2A//ENST00000537639//trID.29426	45.447	0.131441030066365	0.459887555095666	0.083	0.033	3.783	5.555
PPP1R9A//ENST00000433881//trID.28832	45.345	0.423630722537949	0.70001352462838	0.54	0.139	24.503	41.441
SPARCL1//ENST00000512317//trID.23612	45.262	0.00912260517284473	0.136401692413151	0.017	0.018	0.77	0.406
trID.30310.1	45.083	0.0134443959831704	0.164916991393142	0.131	0.094	5.903	0.678
USP10//ENST00000570191//trID.12283	45.021	0.27212449480413	0.591967604470015	0.086	0.033	3.872	6.398
MMRN1//ENST00000264790//ENSG00000138722	448.523	1.68485748813091e-05	0.00858905228440911	0.006	0.002	2.849	0.543
GSDMD//ENST00000533063//trID.30875	447.299	0.00864279100124964	0.133006460680067	0.006	0.002	2.842	1.959
HEXA//ENST00000567027//trID.10564	446.908	0.0357723252961324	0.260562001099625	0.006	0.002	2.839	4.107
KDM3B//ENST00000510866//trID.25443	443.361	0.188718576745205	0.521182403546143	0.006	0.002	2.817	2.52
ARID4B//ENST00000366603//trID.3105	4406.498	0.187297089943231	0.520837034881837	0.006	0.002	27.994	24.365
PRKAR1A//ENST00000536854//trID.13983	440.445	0.0117010918098846	0.153734629197718	0.006	0.002	2.798	3.366
SGIP1//ENST00000371037//trID.1213	44.97	0.28763309126182	0.60496497479189	0.059	0.09	2.655	2.597
WDR49//ENST00000308378//ENSG00000174776	44.955	0.0220506623529453	0.205767024292545	0.027	0.036	1.233	0.478
FGFR1//ENST00000466021//trID.29995	44.892	0.0168087378045054	0.183007296694022	0.177	0.116	7.93	1.762
GNE//ENST00000396594//trID.31379	44.831	0.017773706384925	0.187775592047654	0.113	0.09	5.048	4.982
trID.26846.1	44.572	0.0112865307033016	0.151397224893787	0.148	0.092	6.613	1.651
RP11-674P19.2//ENST00000579651//trID.14920	44.567	0.0037556769536882	0.0903449541903392	0.128	0.057	5.723	0.126
ARHGEF28//ENST00000296794//trID.24839	439.913	9.72868645195305e-06	0.00764558010886086	0.006	0.002	2.795	0.673
ITSN1//ENST00000399367//trID.20093	439.096	0.188488335454027	0.521182403546143	0.006	0.002	2.789	2.412
PRDM15//ENST00000398548//ENSG00000141956	437.851	0.0950783696073474	0.401730491081684	0.01	0.006	4.338	3.755
RAE1//ENST00000371242//trID.19752	437.429	0.185468816342099	0.51943057564892	0.006	0.002	2.779	2.57
JDP2//ENST00000437176//ENSG00000140044	437.192	6.07963833688677e-05	0.0135341833899436	0.006	0.002	2.777	0.358
NEK6//ENST00000394199//trID.32161	436.324	0.190209427251533	0.521787854958232	0.006	0.002	2.772	2.89
FGF1//ENST00000378046//trID.25589	4341.403	0.000196898918460799	0.0244840066518944	0.006	0.002	27.58	1.598
CYP39A1//ENST00000275016//trID.26834	43.929	0.0461406913799485	0.290957364996849	0.066	0.103	2.902	0.405
BTN2A1//ENST00000469185//trID.26313	43.561	0.0498245844126869	0.300307887296061	0.052	0.038	2.277	3.128
GRIK2//ENST00000369134//trID.27185	43.491	0.0907582542237207	0.393591886173945	0.455	0.395	19.797	0.96
trID.14925.1	43.434	0.00114902326937328	0.0519742172449773	0.094	0.044	4.086	0.887
ECE1//ENST00000473505//trID.373	43.032	0.311970000073916	0.624054882709874	0.02	0.023	0.878	1.229
trID.12934.1	427.795	0.0175092948470957	0.186486329523431	0.006	0.002	2.718	2.232
ADAM22//ENST00000398209//trID.28766	4267.438	0.000329222130485081	0.0298074986066377	0.006	0.002	27.11	0.448
KCNIP1//ENST00000520740//trID.25868	426.246	0.203907855301528	0.532539977087452	0.006	0.002	2.708	2.4
NADK2//ENST00000514504//trID.24498	422.463	8.02145788800424e-05	0.0151665903606911	0.006	0.002	2.684	1.147
trID.22603.1	42.896	0.00580667323179962	0.109332894037407	0.096	0.06	4.11	0.641
CHST2//ENST00000309575//trID.22292	42.859	2.23456133006413e-06	0.00760017215434133	2.439	0.272	104.514	12.211
FOXP1//ENST00000615603//trID.21677	42.703	0.383526725638475	0.675547120751784	0.024	0.03	1.03	1.688
NFKBIZ//ENST00000394054//trID.21807	42.511	0.691397991515266	0.854369675002448	0.136	0.226	5.782	10.005
OXR1//ENST00000442977//trID.30618	42.372	0.0738195296612385	0.360825316495689	0.937	1.566	39.722	8.979
trID.27185.1	42.353	0.0780273810008827	0.369374424335153	0.732	1.255	30.986	1.152
trID.22615.1	42.286	0.00782017022281222	0.126802930702277	0.137	0.109	5.786	1.184
trID.29952.6	42.12	0.0816330135343187	0.376813489758499	1.059	1.822	44.593	3.514
SH2B3//ENST00000341259//trID.7612	42.077	0.406306397389539	0.690505855301433	0.056	0.076	2.36	3.779
KIAA0319L//ENST00000373266//trID.674	42.068	0.0720892568072884	0.356679715795869	0.027	0.036	1.154	0.958
ZMYND11//ENST00000627286//trID.3237	4191.293	0.19444910522919	0.524388026688949	0.006	0.002	26.627	39.25
NPNT//ENST00000453617//trID.23718	419.905	0.0463764681751458	0.291377027689592	0.006	0.002	2.668	2.302
trID.32592.4	419.619	0.000397532800411988	0.0325880633396795	0.006	0.002	2.666	1.155
KCNQ5//ENST00000629977//trID.26959	418.054	0.000581321975027503	0.038323681085903	0.006	0.002	2.656	0.077
SEMA6A//ENST00000343348//trID.25232	41.995	9.01690888996102e-06	0.00760017215434133	0.649	0.073	27.242	4.208
PGM5//ENST00000396396//trID.31656	41.961	0.0335551596463049	0.252202839162568	0.52	0.522	21.81	2.602
RGS12//ENST00000344733//ENSG00000159788	41.845	0.333664229119706	0.640581848426585	0.038	0.054	1.589	2.261
SYT17//ENST00000355377//trID.11461	41.844	0.0194896321997905	0.195635621259009	0.023	0.031	0.974	0.614
CARHSP1//ENST00000611932//trID.11309	41.827	0.304640107711661	0.618081619406622	0.02	0.023	0.853	1.295
RPS3AP25//ENST00000411660//trID.28823	41.615	0.00815437867363801	0.12972394963641	0.063	0.034	2.61	0.262
BRPF3//ENST00000441123//trID.26637	41.524	0.285042581805713	0.602585804462197	0.037	0.019	1.553	2.557
EIF3C//ENST00000566501//trID.11576	41.439	0.0393368819139951	0.271398239130608	0.077	0.121	3.175	2.736
NF1//ENST00000579081//trID.13101	41.142	0.0642676339651902	0.338037526208037	0.106	0.095	4.349	5.015
PIGN//ENST00000639758//trID.14874	409.38	0.21975661205212	0.545513117879936	0.006	0.002	2.601	3.875
SCG2//ENST00000421386//trID.18924	408.56	0.00105308997503506	0.0495374737214222	0.01	0.005	4.031	0.788
TMEM120A//ENST00000439537//trID.28649	407.215	1.20057096349619e-05	0.00844169042889847	0.006	0.002	2.587	0.563
NEK1//ENST00000512193//trID.24137	404.329	0.00019891758618223	0.024682950415088	0.006	0.002	2.569	0.242
UNC5D//ENST00000404895//trID.29952	40.907	0.0535517137615949	0.310790819301119	0.286	0.459	11.687	1.591
trID.14921.1	40.814	0.00068551504985386	0.0410202462471435	0.524	0.099	21.399	0.459
RASSF8//ENST00000542004//trID.6597	40.682	0.1275615330584	0.455045753723489	0.063	0.089	2.571	4.135
LINC00174//ENST00000638592//trID.28464	40.588	0.0372148406761555	0.264721207373073	0.141	0.077	5.721	4.907
PDE4D//ENST00000360047//trID.24665	40.57	0.0164665329401562	0.181344155087023	0.026	0.021	1.057	1.184
trID.31600.1	40.534	0.0465793448679825	0.29194312695276	0.084	0.091	3.399	4.542
NARF//ENST00000582907//trID.14354	40.197	0.413802552838198	0.694692900408718	0.115	0.179	4.634	7.918
trID.748.6	4.997	0.470182053601735	0.726043484963007	30.97	48.573	154.765	259.354
PBX2//ENST00000496171//trID.26554	4.996	0.0552937259631821	0.315562271135104	0.144	0.119	0.718	0.091
CD63//ENST00000550776//trID.7013	4.994	0.143471822591073	0.475699622712515	1.698	1.621	8.481	1.55
PACSIN2//ENST00000263246//trID.20796	4.993	0.506576060033219	0.745036918714891	4.452	3.305	22.225	32.869
PPT1//ENST00000433473//trID.771	4.99	0.191637960220401	0.522712730503034	9.092	6.466	45.365	33.737
trID.25722.1	4.989	0.00275717204026585	0.077567344165863	0.583	0.196	2.907	0.677
MED29//ENST00000596297//trID.16015	4.987	0.318026879405319	0.628120560008815	0.133	0.081	0.664	0.858
MARCH3//ENST00000308660//ENSG00000173926	4.986	0.000410269725313598	0.0327015724658471	1.187	0.216	5.919	0.908
trID.7935.1	4.986	0.0770594264380208	0.367442735513582	0.221	0.141	1.103	0.054
NFAT5//ENST00000426654//trID.12059	4.986	0.0942671555466579	0.399950705471191	1.126	0.74	5.614	3.604
GCLC//ENST00000509541//trID.26873	4.986	0.125738552920046	0.452506780294324	1.898	0.664	9.464	6.839
trID.8509.1	4.985	0.0298989084913942	0.237837273780034	0.22	0.119	1.097	0.545
AC093323.3//ENST00000307533//trID.22981	4.984	0.123963678686387	0.449799506615015	1.995	1.523	9.94	0.764
COL8A1//ENST00000463753//trID.21770	4.983	0.000109526960164093	0.0178327407212864	1.069	0.142	5.327	0.678
trID.22663.38	4.983	0.56089878755811	0.777496659002906	0.536	0.35	2.669	3.946
GRK2//ENST00000526572//trID.5404	4.977	0.139986455095794	0.47128644526964	0.14	0.23	0.696	0.037
TMCO3//ENST00000375391//trID.8593	4.977	0.433176647905533	0.705651919498792	0.375	0.345	1.866	1.842
CRTC2//ENST00000487235//trID.2145	4.976	0.758699820130693	0.893405643871082	0.171	0.021	0.85	1.423
LRRC4//ENST00000249363//trID.29235	4.972	0.0016394793765139	0.060650806236323	1.62	0.37	8.054	0.898
BMPER//ENST00000297161//ENSG00000164619	4.969	0.00120197584932488	0.0531379924208849	0.906	0.229	4.501	0.978
TFPI//ENST00000481132//trID.18510	4.968	0.126610426768662	0.453661413060722	1.223	1.855	6.078	0.304
trID.33317.5	4.966	0.185137525285059	0.519340306037758	8.073	13.84	40.091	26.335
ADAMTS9-AS2//ENST00000481312//trID.21641	4.964	0.0454865147927573	0.289443344686946	1.064	0.783	5.283	0.746
DZIP3//ENST00000463306//trID.21860	4.963	0.000387777551888196	0.0323037326369507	2.557	0.492	12.692	1.939
RP11-164J13.1//ENST00000483208//trID.10025	4.96	0.00727397559489917	0.122355991877555	0.525	0.197	2.606	0.829
HAUS4//ENST00000541587//trID.8674	4.958	0.485014480807842	0.733947073512067	0.41	0.656	2.033	1.859
ZNF692//ENST00000463519//trID.3235	4.955	0.0536223799685773	0.310947467011872	0.204	0.139	1.009	0.248
PPIP5K1//ENST00000381885//trID.10059	4.949	0.151858112114526	0.48516370067535	0.629	1.077	3.111	0.22
ZNF790//ENST00000613249//trID.15939	4.948	0.155977858609736	0.489194800621963	2.484	4.282	12.292	0.726
NRXN3//ENST00000557594//ENSG00000021645	4.948	0.175901211134975	0.511935796129761	0.136	0.157	0.675	0.35
trID.28730.1	4.946	0.00761293855415068	0.125398201400475	0.419	0.103	2.072	0.095
trID.27683.9	4.943	0.0502519453472023	0.301527019312781	3.309	2.078	16.356	1.404
SDC2//ENST00000518385//trID.30499	4.94	0.0595543337498511	0.325862605416819	0.201	0.117	0.995	0.748
TRIM32//ENST00000450136//trID.32093	4.94	0.258597859381492	0.581290432470329	1.376	0.439	6.796	5.75
DTNA//ENST00000597599//trID.14703	4.934	0.251021845219716	0.575878817495534	0.618	0.529	3.047	2.712
MLC1//ENST00000311597//trID.20844	4.93	0.0195028250169899	0.195635621259009	10.192	1.531	50.246	19.499
BRCA1//ENST00000493795//trID.13406	4.929	0.83200861510625	0.931369908323884	0.215	0.363	1.06	1.825
TMEM132A//ENST00000005286//trID.5168	4.924	0.00354313778003566	0.0876392187816775	5.463	1.197	26.902	7.886
trID.23037.1	4.924	0.00560691952042852	0.10753341523262	0.196	0.046	0.967	0.063
trID.21645.1	4.923	0.0027184002967166	0.0770119368031718	0.192	0.005	0.945	0.144
MTMR11//ENST00000482025//trID.2006	4.922	0.660338599243105	0.837353270755532	0.193	0.182	0.949	1.464
IFT81//ENST00000546374//trID.7594	4.92	0.0597741806931246	0.326444510909459	0.885	0.541	4.355	2.272
COL12A1//ENST00000322507//trID.26993	4.918	0.00890969973514814	0.134744046599393	118.511	41.133	582.817	57.59
ASCC1//ENST00000342444//trID.3809	4.918	0.0164623138251323	0.181331571513198	0.184	0.051	0.903	0.392
trID.22161.13	4.918	0.163316442965325	0.497732832449873	4.127	7.14	20.299	11.085
ABHD11//ENST00000458339//trID.28585	4.917	0.1653713292603	0.499798984597112	0.17	0.285	0.835	0.628
ISY1//ENST00000485703//trID.22085	4.917	0.195552197846494	0.525511425398723	0.273	0.36	1.344	1.645
CDH6//ENST00000265071//trID.24427	4.916	0.00116635131681334	0.05227826080935	43.576	6.807	214.237	12.931
KCNN4//ENST00000601549//trID.16133	4.916	0.0495470933192507	0.299800351845802	0.185	0.168	0.909	0.505
C14orf159//ENST00000523461//trID.9466	4.914	0.169599487476285	0.504630553617846	0.783	1.253	3.848	0.862
BCL2L13//ENST00000355028//trID.20331	4.912	0.255272109527088	0.578803362478788	3.521	4.078	17.295	1.747
trID.32177.1	4.909	0.0694314005874592	0.35060719819692	0.21	0.147	1.032	0.219
SHPRH//ENST00000519632//trID.27586	4.908	0.360597347227325	0.660409789109957	0.29	0.404	1.423	2.119
SPG11//ENST00000559511//trID.10098	4.907	0.0306989742818153	0.240711486383461	2.075	1.571	10.184	4.047
TNPO3//ENST00000471166//trID.29267	4.905	0.463772961533937	0.721949934689712	0.375	0.105	1.841	2.596
trID.31521.1	4.904	0.431328269956084	0.70457070286758	3.322	1.807	16.292	13.344
trID.8513.1	4.898	0.0123950059729068	0.158309724424919	1.452	0.515	7.111	0.719
DDX49//ENST00000602113//trID.15631	4.898	0.45816080694221	0.71908521302857	0.895	1.538	4.384	4.362
trID.28740.1	4.897	0.0027203001005088	0.0770119368031718	1.33	0.222	6.512	0.271
HIST1H4H//ENST00000635491//trID.26304	4.895	0.1790211465517	0.515143553136931	0.302	0.373	1.479	0.213
trID.30086.1	4.893	0.00209109622990819	0.0676307204867269	0.291	0.086	1.422	0.358
trID.23485.1	4.893	0.111101465488801	0.430364844727616	0.276	0.232	1.351	0.702
trID.1925.18	4.892	0.113742306052504	0.43459647744332	4.507	6.399	22.048	7.987
ZEB1//ENST00000361642//trID.3475	4.889	0.0558067413037228	0.316499711082238	3.513	1.625	17.177	9.677
B3GALT5//ENST00000380620//ENSG00000183778	4.889	0.22517254476495	0.55120420969312	0.484	0.443	2.366	0.282
IFIT2//ENST00000638108//trID.4082	4.885	0.314767246289174	0.625885168030949	0.608	0.805	2.97	4.202
trID.13405.1	4.883	0.0143056438408891	0.169814721841608	0.331	0.114	1.616	0.05
FER1L4//ENST00000613061//trID.19498	4.878	0.640318062333454	0.825751819538258	0.898	1.119	4.38	3.971
trID.8073.1	4.875	0.0160936875302229	0.179417067660085	1.645	0.576	8.017	0.313
SFMBT2//ENST00000379713//trID.3294	4.874	0.00254236486358395	0.0748873200522248	0.714	0.222	3.481	0.714
MMP2//ENST00000219070//trID.11818	4.872	0.0707388021943907	0.353490100902042	12.652	5.738	61.637	51.587
NEK11//ENST00000506695//trID.22137	4.87	0.131941237414113	0.460593373088293	0.225	0.173	1.094	0.148
PSME3//ENST00000541124//trID.13397	4.865	0.788205698189453	0.909015251853889	1.394	1.8	6.78	11.16
trID.30685.1	4.863	0.0576651906731041	0.321403688270773	0.371	0.212	1.804	0.23
ADGRG1//ENST00000565539//trID.11861	4.862	0.144936465865529	0.477001083183141	0.17	0.285	0.826	0.146
trID.22620.1	4.861	0.000989427463395237	0.0480773653091333	5.427	1.205	26.383	4.311
CDH6//ENST00000506396//trID.24427	4.858	0.187243049358724	0.520776357694062	0.283	0.3	1.373	0.177
SUSD4//ENST00000343846//ENSG00000143502	4.856	0.0270858974102012	0.227255735150836	0.291	0.072	1.412	0.849
SMARCA2//ENST00000382185//trID.30971	4.855	0.294935547080779	0.610265666573859	0.791	0.226	3.84	4.822
trID.895.3	4.854	0.507037447542425	0.745324941905829	0.561	0.194	2.722	4.697
trID.8315.4	4.852	0.0162982706948267	0.180402679337841	5.701	2.682	27.661	3.595
SNX1//ENST00000559389//trID.10410	4.85	0.0886538217382589	0.389398268558446	1.248	1.386	6.054	1.077
trID.21648.1	4.849	0.00150556763201799	0.0588699433758981	1.899	0.465	9.209	1.762
NUCB1//ENST00000465524//trID.16319	4.849	0.836503543457654	0.933405689957547	0.412	0.462	1.996	3.301
PPP1R12B//ENST00000391959//trID.2689	4.847	0.0461806391543786	0.291084702427359	1.624	0.109	7.87	4.49
trID.18477.1	4.845	0.00118558086931396	0.0527391109571578	0.712	0.156	3.45	0.386
CITED4//ENST00000372638//ENSG00000179862	4.845	0.0232441625764575	0.210760152316664	0.218	0.094	1.059	0.167
trID.19569.1	4.845	0.0595093366593287	0.325722249696967	0.306	0.193	1.483	0.266
trID.25470.9	4.841	0.994699435306341	0.997967240014827	1.665	2.858	8.061	13.953
DNAH12//ENST00000495027//ENSG00000174844	4.84	0.0226882705401832	0.208367960508362	0.517	0.206	2.503	0.268
FRMD6//ENST00000557522//trID.9031	4.833	0.0164026911135439	0.181114840187971	1.875	0.896	9.063	3.141
SLC39A8//ENST00000394833//trID.23671	4.828	0.253876592794683	0.57772828292002	3.74	2.339	18.055	13.669
WASHC4//ENST00000550053//trID.7534	4.827	0.746170370694556	0.886140271586464	6.585	5.711	31.782	45.464
DHFR//ENST00000513048//trID.24937	4.826	0.987429203765071	0.995485507305642	0.613	0.615	2.958	5.028
RND2//ENST00000587250//trID.13404	4.823	0.000226653380872787	0.025592292954067	15.964	1.077	76.993	9.699
PPP4R1L//ENST00000493688//trID.19760	4.823	0.150472353142861	0.483555739876302	0.145	0.226	0.702	0.406
SAP130//ENST00000259234//trID.17993	4.822	0.284241584588658	0.601539737791823	0.735	0.684	3.543	3.945
FDPS//ENST00000467076//trID.2211	4.821	0.835176305850352	0.933019837815117	0.227	0.019	1.093	1.704
UBAP1//ENST00000626262//trID.31301	4.82	0.453446229241203	0.716395695116352	0.835	1.434	4.023	3.518
DCAF7//ENST00000614556//trID.13898	4.819	0.102469421941411	0.415250780940799	2.871	2.883	13.834	4.374
TANC1//ENST00000496406//trID.18194	4.818	0.000978518950625384	0.0477441104874261	5.446	0.976	26.238	2.311
trID.18531.6	4.816	0.47121297340257	0.726643395565927	0.205	0.344	0.989	0.892
trID.22375.1	4.815	0.00662371441986878	0.117259509859512	0.356	0.081	1.714	0.673
C16orf58//ENST00000570164//trID.11702	4.814	0.456436098087908	0.718331618103382	0.528	0.608	2.542	2.286
MTERF4//ENST00000464344//trID.19097	4.813	0.164744636809824	0.499265444917881	0.232	0.309	1.115	0.176
trID.29192.2	4.811	0.19761756372676	0.527442506107464	43.667	10.537	210.077	149.289
ADCY1//ENST00000297323//ENSG00000164742	4.808	0.000501686524905723	0.035929411256948	0.604	0.109	2.904	0.34
LRRN3//ENST00000422987//trID.29112	4.808	0.198003769275414	0.527780899436447	1.186	0.995	5.7	1.784
ABCA5//ENST00000586995//trID.13992	4.806	0.0436791800865002	0.283496021666396	0.952	0.708	4.576	1.486
UBE2D4//ENST00000440652//trID.28317	4.803	0.299418449499767	0.613630835603817	1.468	2.002	7.053	5.805
RP11-256I23.1//ENST00000596829//trID.18895	4.795	0.0520811601781248	0.306573021278224	0.154	0.084	0.739	0.045
trID.31695.1	4.793	0.00804355916137692	0.128620569867259	2.001	0.491	9.592	0.389
LSAMP//ENST00000333617//trID.21924	4.782	0.00125749212465401	0.0541299256271771	2.312	0.519	11.059	1.881
SNHG5//ENST00000623163//trID.27090	4.78	0.000595679079215256	0.038667313444963	0.17	0.034	0.814	0.11
trID.7889.11	4.778	0.160939923863313	0.494497888194592	4.085	7.063	19.518	3.374
trID.22673.1	4.775	0.00705939977235844	0.121062605642221	0.674	0.203	3.219	0.363
KLHL41//ENST00000284669//ENSG00000239474	4.774	0.000615025325103195	0.0391894137155756	0.826	0.142	3.942	0.404
ASPH//ENST00000524173//trID.30151	4.774	0.0565739985621145	0.318538974231779	1.432	1.067	6.838	4.974
trID.21644.1	4.77	0.000303540804332253	0.0289967561558304	1.733	0.305	8.269	1.287
FYN//ENST00000495927//trID.27307	4.769	2.23107656829336e-05	0.00927329430893815	0.612	0.05	2.919	0.244
NEDD4L//ENST00000588712//trID.14854	4.768	0.00129666438660169	0.054721387801066	0.236	0.053	1.125	0.182
C3orf35//ENST00000425932//ENSG00000198590	4.768	0.196465567003383	0.526094997262569	0.213	0.223	1.014	0.193
C3orf80//ENST00000326474//trID.22455	4.766	0.00340677840654441	0.0862469563995317	0.314	0.094	1.497	0.366
RP11-381O7.3//ENST00000315293//ENSG00000182021	4.766	0.406309700811697	0.690505855301433	0.248	0.228	1.18	0.986
FBXL5//ENST00000513163//trID.23042	4.765	0.472444045499467	0.727181104374464	12.498	21.635	59.554	51.596
FOS//ENST00000303562//trID.9373	4.764	0.0927134854835773	0.39748461699254	3.577	1.045	17.041	14.495
SCD5//ENST00000273908//trID.23570	4.757	0.03695720121499	0.263875759759264	0.802	0.401	3.818	0.266
RNF19A//ENST00000432381//trID.30553	4.757	0.148457729318678	0.480813881075107	0.708	0.342	3.366	2.957
trID.12129.1	4.756	0.0125818322313113	0.159521216235901	0.233	0.098	1.108	0.43
SNHG14//ENST00000549804//trID.9680	4.756	0.0525903308297418	0.307909674126931	2.051	1.366	9.754	5.142
RP11-1081M5.2//ENST00000566892//ENSG00000260484	4.753	0.00117064761529526	0.0523911473751843	0.191	0.049	0.909	0.201
RAPH1//ENST00000374493//trID.18696	4.753	0.87451441254128	0.951623906368979	0.349	0.145	1.661	2.452
TFG//ENST00000479672//trID.21779	4.75	0.152905481034234	0.486040912247613	0.394	0.661	1.871	1.347
trID.2261.1	4.748	0.0706572088627396	0.353208681190974	0.207	0.129	0.983	0.213
trID.23206.2	4.746	0.00016603078616151	0.0227053841465094	1.598	0.114	7.583	0.209
FYN//ENST00000518630//trID.27307	4.745	0.0274135543259752	0.22882028738461	0.289	0.155	1.373	0.121
ZNF568//ENST00000455427//trID.15944	4.743	0.180451300956337	0.516338295225734	0.18	0.153	0.852	0.064
trID.31612.1	4.742	0.0502437769214137	0.30150870041998	0.166	0.148	0.786	0.41
LRRC8D//ENST00000414841//trID.1416	4.741	0.269119484053282	0.589956912618905	0.147	0.075	0.695	0.526
trID.31698.1	4.74	5.08147682215053e-05	0.0124210498096357	6.32	0.418	29.955	1.044
MCF2L2//ENST00000473233//trID.22633	4.74	0.236351960165518	0.562384275326623	0.663	0.61	3.143	0.386
RPL31//ENST00000409000//trID.17787	4.739	0.186889634032384	0.520259855452829	0.517	0.343	2.451	2.728
ZNF384//ENST00000361959//trID.6336	4.738	0.280972928207811	0.599053046914531	0.504	0.604	2.389	1.889
trID.32591.7	4.732	0.159815801595519	0.493255650722182	2.495	4.31	11.806	1.2
SPAG16//ENST00000447990//trID.18795	4.73	0.165928562068508	0.500409096238229	0.228	0.382	1.077	1.135
trID.29430.1	4.727	0.0046919435576273	0.0991566314916137	0.546	0.146	2.579	0.283
SLC26A4//ENST00000265715//ENSG00000091137	4.726	0.00167875077687461	0.0615538042069817	0.488	0.116	2.305	0.315
MANEAL//ENST00000532512//trID.720	4.726	0.433132230608185	0.705637159796486	0.271	0.461	1.282	1.432
trID.25010.1	4.723	0.00876659791286541	0.133705615270392	0.665	0.18	3.14	0.023
trID.15946.1	4.723	0.0183040778558664	0.190040629364562	0.297	0.164	1.402	0.549
HMGCS1//ENST00000514610//trID.24582	4.722	0.120586376946866	0.444826419673258	0.622	0.48	2.939	0.704
RPL23AP82//ENST00000427528//trID.20873	4.722	0.127021103089436	0.454182894758219	0.467	0.687	2.204	0.399
ZNF140//ENST00000536790//trID.7890	4.721	0.052124199067168	0.306734466575274	1.125	0.102	5.313	3.104
MPP4//ENST00000409474//ENSG00000082126	4.719	0.00536038865568802	0.105827491893068	0.138	0.014	0.65	0.166
TRAM2-AS1//ENST00000605910//trID.26859	4.718	0.0501474696673433	0.301176075979507	0.667	0.513	3.149	0.231
ANKRD11//ENST00000562275//trID.12337	4.717	0.0822818299936512	0.378042403745715	0.206	0.148	0.973	0.327
ADGRA3//ENST00000499527//trID.23171	4.716	0.00975156164500089	0.141568176088177	4.976	1.759	23.466	4.284
SUB1//ENST00000511988//trID.24459	4.716	0.195963990954322	0.525802324349847	0.168	0.151	0.792	0.112
SFXN5//ENST00000474528//trID.17490	4.714	0.289260253296191	0.60649943110666	5.068	4.388	23.891	12.834
CPQ//ENST00000517742//trID.30501	4.713	0.169969660032269	0.505006930047496	1.099	1.615	5.178	0.505
SVIL//ENST00000355867//trID.3460	4.712	0.080813770137041	0.375235892992542	1.212	0.896	5.713	1.131
trID.21734.1	4.705	0.00272386351337903	0.0770750068852968	0.341	0.094	1.603	0.4
trID.29246.1	4.703	0.0152891688496232	0.175390988938427	2.704	0.207	12.72	4.707
GTDC1//ENST00000392871//trID.18111	4.703	0.149173436777638	0.481973184631419	0.252	0.425	1.186	0.073
PRKAR2B//ENST00000265717//trID.29085	4.701	0.00577196144755876	0.109075081654556	8.703	1.749	40.912	0.907
APP//ENST00000448850//trID.19997	4.701	0.0139463792065514	0.167746044181292	11.136	5.107	52.347	20.961
trID.29199.4	4.701	0.352323074750095	0.654097087969174	0.196	0.328	0.922	1.203
GBAS//ENST00000446692//trID.28391	4.698	0.147416479697594	0.479711287345179	0.184	0.307	0.865	0.348
RASSF2//ENST00000379400//trID.19199	4.697	0.00472329728478997	0.0996110903468133	8.527	1.3	40.05	11.328
trID.8743.1	4.694	0.00397371987161804	0.092415862570539	21.49	4.445	100.879	6.446
FYN//ENST00000476769//trID.27307	4.692	0.00918140458403997	0.136795037307356	0.349	0.145	1.639	0.466
RNF144B//ENST00000259939//ENSG00000137393	4.692	0.0179407615030355	0.188493123663176	1.213	0.461	5.689	0.732
trID.16949.3	4.691	0.670553120031543	0.842714970221891	2.601	1.433	12.202	18.554
GPS2//ENST00000572363//trID.12589	4.69	0.150680241898216	0.483701548811218	0.301	0.51	1.414	0.181
GTF2IRD2B//ENST00000619142//trID.28620	4.69	0.297143716028006	0.611960262300427	0.295	0.144	1.385	1.762
AFTPH//ENST00000409933//trID.17384	4.69	0.298842059924911	0.613259865400536	1.571	0.107	7.366	9.063
CD47//ENST00000361309//trID.21853	4.689	0.294455598474826	0.609949653113963	14.969	12.959	70.196	8.94
CSRP2//ENST00000546966//trID.7306	4.686	0.000507937245099677	0.0361017185027851	2.055	0.225	9.63	1.576
IQCE//ENST00000402050//trID.27894	4.686	0.0399182062493518	0.272822239626976	1.856	1.147	8.699	4.742
SNX5//ENST00000484809//trID.19313	4.686	0.344498872748144	0.648135498893851	0.319	0.148	1.497	1.952
RIF1//ENST00000430328//trID.18161	4.685	0.00566848185780512	0.108194944682931	8.071	1.623	37.816	13.534
ADGRL2//ENST00000370728//trID.1332	4.682	0.118759227653475	0.441986465736204	0.687	0.231	3.217	3.1
trID.3505.7	4.682	0.220148841000566	0.546050281421301	0.197	0.175	0.922	0.91
trID.23832.1	4.679	0.0145389832972805	0.171394756720764	0.737	0.308	3.447	0.539
NAPB//ENST00000617876//trID.19367	4.677	0.310413039704943	0.623205087991316	0.171	0.181	0.8	0.76
ZNF280C//ENST00000447817//trID.33421	4.674	0.482981981362463	0.732902522097135	0.732	1.255	3.419	3.112
ATF2//ENST00000437522//trID.18357	4.673	0.148319977012615	0.480574337040323	0.168	0.279	0.785	0.463
trID.2893.1	4.669	0.00927263582684972	0.137374573203107	0.725	0.274	3.384	0.45
trID.2960.15	4.667	0.218869895519795	0.544935729387833	0.55	0.831	2.566	2.116
CDKL3//ENST00000523832//trID.25377	4.666	0.156678255154904	0.489829297525476	0.159	0.264	0.743	0.659
USP54//ENST00000498213//trID.3868	4.662	0.214125194756904	0.54094351310131	0.406	0.348	1.892	0.404
SLC25A26//ENST00000464350//trID.21658	4.659	0.00242792349319325	0.0732365601905341	1.761	0.337	8.204	0.456
AC098617.1//ENST00000428980//trID.18572	4.659	0.144261442579867	0.476348595877309	0.134	0.221	0.626	0.184
PARN//ENST00000564113//trID.11383	4.658	0.19526742031169	0.525174950213493	0.184	0.188	0.856	0.136
UNC5D//ENST00000474634//trID.29952	4.654	0.0940282411037724	0.39948084227672	0.461	0.492	2.145	0.187
NCOA1//ENST00000405141//trID.16877	4.654	0.214267648260867	0.541141034199322	2.504	4.325	11.654	16.886
RP11-484N16.1//ENST00000578633//trID.14934	4.652	0.00347383082405135	0.0869778911595095	0.171	0.033	0.794	0.252
trID.27124.2	4.652	0.489143989622014	0.736527587684221	3.632	6.278	16.895	14.76
RP11-861A13.3//ENST00000624541//ENSG00000279277	4.651	0.00967691904002623	0.141023421748474	0.426	0.163	1.983	0.252
MCF2L2//ENST00000488149//trID.22633	4.649	0.00339616537487519	0.0860960788647392	1.101	0.339	5.119	0.985
MAP7D2//ENST00000379651//trID.32673	4.645	0.00464717695697744	0.0988128632832638	0.588	0.129	2.731	0.875
CLASP2//ENST00000468888//trID.21202	4.643	0.890943738242182	0.958900108678929	0.422	0.72	1.961	3.386
trID.8075.1	4.636	0.000589303589329884	0.0384227244012087	1.375	0.255	6.372	1.108
CBWD3//ENST00000360171//trID.31654	4.632	0.107085826202573	0.42327471649011	0.58	0.567	2.685	0.719
RP11-679C8.2//ENST00000503073//trID.23829	4.632	0.118801059258057	0.442019296605122	0.37	0.269	1.712	0.204
ATP2B1//ENST00000359142//trID.7384	4.632	0.166051813282729	0.500498493697511	0.478	0.787	2.213	0.826
SIN3B//ENST00000599880//trID.15576	4.631	0.0218665261265212	0.205187475210188	0.239	0.103	1.107	0.092
CLHC1//ENST00000407122//trID.17283	4.631	0.256664172295401	0.579643100841702	0.239	0.221	1.108	1.13
PDE9A//ENST00000398224//trID.20217	4.628	0.253592307615448	0.577545520645845	1.806	1.573	8.357	1.048
RPL23AP35//ENST00000451906//trID.18491	4.624	0.0279579607164424	0.230524013500368	0.258	0.135	1.194	0.039
RP11-384O8.1//ENST00000587099//trID.18911	4.624	0.0352974436552056	0.258510603526566	0.899	0.451	4.156	0.834
trID.22619.7	4.618	0.0161998428350698	0.180089576865683	3.145	1.245	14.521	0.866
GLIPR1L1//ENST00000547144//trID.7274	4.618	0.146587689810167	0.478832172190486	0.156	0.258	0.719	0.233
trID.1836.1	4.617	0.0020295260269543	0.0668671467393519	0.203	0.042	0.938	0.255
LVRN//ENST00000357872//trID.25221	4.611	0.193027860773166	0.523693430956645	0.145	0.132	0.668	0.192
trID.14935.1	4.61	0.00132727510541424	0.0554495630673017	0.696	0.091	3.207	0.126
ERRFI1//ENST00000487559//trID.165	4.61	0.196353361278062	0.526057430322284	0.226	0.189	1.04	0.401
TIMP4//ENST00000287814//trID.20987	4.608	0.0019637197238176	0.0660637010511034	1.879	0.519	8.658	2.376
EDIL3//ENST00000296591//trID.24985	4.608	0.119997185915402	0.443887938925868	5.631	0.746	25.946	23.705
ARHGAP5//ENST00000216743//trID.8806	4.608	0.689821573574279	0.853432752811286	2.541	3.051	11.708	18.771
TCEAL1//ENST00000372626//trID.33226	4.607	0.195467261136189	0.525380342219212	0.27	0.23	1.246	1.462
RASSF8//ENST00000405154//trID.6597	4.606	0.303298255762868	0.616635694626981	9.19	14.221	42.33	46.14
SRSF9//ENST00000603963//trID.7727	4.604	0.518186108374639	0.751996098783481	0.183	0.142	0.841	1.19
TTYH1//ENST00000391739//trID.16524	4.601	0.00857697197044334	0.132709818415427	1.059	0.371	4.873	0.955
SNORD61//ENST00000384252//trID.33491	4.597	0.11171282277944	0.43128744923318	0.293	0.372	1.348	0.771
trID.3097.10	4.596	0.162360661642456	0.496044980192205	2.532	4.374	11.638	4.209
HYPK//ENST00000458412//trID.10071	4.596	0.173607348893008	0.509768177245173	0.144	0.126	0.662	0.146
RP6-74O6.6//ENST00000609678//trID.1943	4.595	0.000891224764085951	0.0460382811743997	0.192	0.005	0.882	0.089
LINC00869//ENST00000610578//trID.1978	4.593	0.0017117889334122	0.0620050203597544	1.321	0.244	6.068	0.504
trID.3724.1	4.593	0.0192261157656086	0.194783226968045	0.262	0.116	1.205	0.15
RP11-64D24.4//ENST00000534904//ENSG00000256195	4.593	0.0882921692353861	0.388919887887948	0.148	0.113	0.678	0.074
COL25A1//ENST00000622134//ENSG00000188517	4.592	0.110402285286459	0.4292928550646	0.341	0.273	1.568	0.809
MAP3K7//ENST00000369329//trID.27140	4.592	0.123383674575616	0.448890224092131	3.153	0.228	14.477	8.919
RP13-228J13.1//ENST00000412436//ENSG00000224216	4.592	0.147072427196842	0.479317364298354	0.161	0.267	0.739	0.154
trID.25738.2	4.591	0.320045937141374	0.629633764387507	274.371	239.491	1259.538	64.734
GLRX3//ENST00000481034//trID.4509	4.588	0.151140205019628	0.484288778654756	0.171	0.115	0.786	0.629
SSFA2//ENST00000480753//trID.18460	4.587	0.00446343228932696	0.097113016819941	14.892	2.821	68.304	2.262
NEDD9//ENST00000379433//trID.26166	4.586	0.0139298767401619	0.167696255094339	4.832	1.456	22.16	0.928
bP-21201H5.1//ENST00000625012//trID.19920	4.585	0.00516544620105513	0.104278467732897	0.507	0.141	2.323	0.83
trID.2236.1	4.585	0.06163542340745	0.331739903182568	0.193	0.128	0.885	0.276
TLE1//ENST00000376499//trID.31745	4.583	0.0030055458793034	0.081182802743325	6.138	1.137	28.131	1.679
SLIRP//ENST00000555890//trID.9415	4.576	0.10072604825978	0.411827512407186	0.302	0.376	1.381	0.36
RP11-594N15.3//ENST00000565862//trID.30302	4.575	0.0115510859199011	0.153202645185619	1.711	0.498	7.826	0.402
ATP2C1//ENST00000328560//trID.22130	4.574	0.709525939067126	0.865394068795768	0.145	0.23	0.663	1.118
CTSC//ENST00000227266//trID.5730	4.572	0.00093561149822337	0.047092978067279	26.292	3.222	120.208	5.156
ACOT7//ENST00000361521//trID.131	4.572	0.393644239342742	0.682279764785722	0.202	0.101	0.926	1.249
trID.28744.1	4.57	0.00499533797060328	0.102410509678375	3.37	0.875	15.403	1.678
BTN3A2//ENST00000356386//trID.26306	4.57	0.740939856728903	0.88305731208368	0.748	0.644	3.418	3.079
NT5C3A//ENST00000620705//trID.28239	4.568	0.0459293737202426	0.290606269798506	0.789	0.575	3.604	1.761
SDCBP//ENST00000413219//trID.30128	4.566	0.217258035970929	0.543739915221519	5.349	8.631	24.428	3.893
BTBD6//ENST00000327471//trID.9611	4.566	0.462722749172363	0.721480105620057	0.266	0.449	1.216	1.409
SYT4//ENST00000255224//ENSG00000132872	4.565	0.0155852156697038	0.177064031763302	0.297	0.098	1.355	0.097
COX7A2//ENST00000370081//trID.26995	4.564	0.12293685143907	0.448241260480911	0.279	0.207	1.272	0.866
trID.4781.1	4.563	0.0120727453145173	0.156253772855285	1.543	0.523	7.039	0.991
STIM2//ENST00000467087//trID.23227	4.562	0.22342526880419	0.54976271370483	7.756	6.656	35.387	3.283
trID.28729.1	4.56	0.0359198665242181	0.261033933106409	0.622	0.289	2.836	0.26
FAM13A-AS1//ENST00000511543//trID.23628	4.56	0.211881360262532	0.539137766233001	0.433	0.442	1.974	0.492
MMP16//ENST00000520568//trID.30391	4.558	0.0222841767657194	0.206615016949546	0.303	0.124	1.38	0.126
ARHGEF9//ENST00000637855//trID.32989	4.558	0.194533731098668	0.524550386309564	0.378	0.352	1.722	0.975
trID.32500.1	4.556	0.0248768379228406	0.217628872011605	0.231	0.112	1.054	0.084
NWD1//ENST00000552788//trID.15574	4.556	0.161468891061715	0.495021982715788	2.413	4.167	10.991	0.736
AC005682.6//ENST00000452069//trID.28069	4.555	0.00443287841706517	0.0967947953974686	0.17	0.046	0.773	0.086
DYNC2LI1//ENST00000398823//trID.17154	4.554	0.0325605060536025	0.248143968225264	1.196	0.791	5.447	1.632
trID.19246.1	4.554	0.0834707211811442	0.380284247126461	0.381	0.252	1.734	0.476
PRKAR1A//ENST00000358598//trID.13983	4.554	0.215294975442996	0.542028204142513	1.38	0.417	6.285	4.48
RPP38//ENST00000378197//trID.3351	4.55	0.104066154339392	0.418515502382511	0.206	0.207	0.938	0.437
AC008277.1//ENST00000594921//trID.18207	4.55	0.232364267798983	0.558760650660513	0.445	0.395	2.024	0.32
NCOA1//ENST00000407230//trID.16877	4.549	0.318368957966181	0.628469819426546	0.823	1.327	3.744	3.364
trID.24279.6	4.547	0.159232824457736	0.492614028138126	0.611	1.046	2.776	1.453
ATXN10//ENST00000381061//trID.20818	4.546	0.910664072881527	0.966919896349346	0.255	0.43	1.16	2.001
trID.8079.1	4.545	0.0154072767624275	0.176199192219972	1.233	0.453	5.604	0.795
CNTNAP3P2//ENST00000617175//trID.31637	4.543	0.113425268718728	0.433943377968228	0.763	0.924	3.465	2.545
PTGER4//ENST00000514343//trID.24547	4.542	0.153900516534961	0.487275462076817	0.217	0.364	0.986	0.65
trID.8492.1	4.54	0.112380344912294	0.432561216579086	0.254	0.195	1.154	0.437
AGPAT1//ENST00000395496//trID.26550	4.539	0.157262567202759	0.490049881387344	1.393	2.375	6.32	3.117
PROX1//ENST00000366958//trID.2874	4.538	0.165563857264883	0.499983121254088	3.013	5.19	13.672	0.379
trID.29245.8	4.537	0.146196991480621	0.47832344573185	3.93	3.156	17.832	8.418
MAN1C1//ENST00000374332//trID.451	4.536	0.260427305963963	0.582758004587014	2.106	2.21	9.554	1.638
OSBP2//ENST00000446658//trID.20568	4.535	0.663840074170289	0.839239761075696	0.223	0.252	1.009	1.101
SLC15A3//ENST00000543406//trID.5169	4.534	0.0325572324283096	0.248143968225264	0.508	0.295	2.304	0.163
TMEM67//ENST00000519845//trID.30451	4.534	0.0683754311210455	0.348114043854672	0.82	0.461	3.72	2.889
NPAS3//ENST00000356141//trID.8817	4.532	0.0962594634336859	0.403763846855886	0.759	0.619	3.439	2.112
FYN//ENST00000368667//trID.27307	4.532	0.18911102272747	0.521199629758063	0.863	1.486	3.913	4.968
KMT5B//ENST00000441488//trID.5439	4.532	0.285157459582489	0.602685197343066	0.802	0.324	3.634	2.734
trID.10737.1	4.531	0.00572485842147032	0.10873722446461	0.167	0.049	0.759	0.125
AP2B1//ENST00000612035//trID.13198	4.531	0.154808917011446	0.487945800726629	0.848	1.433	3.843	2.164
trID.30248.2	4.531	0.683688361047653	0.850225244503961	2.746	0.49	12.44	18.677
PPM1L//ENST00000498165//trID.22467	4.528	0.000419334268170379	0.0330596455279543	1.104	0.166	5	0.444
KAT2B//ENST00000426228//trID.21073	4.527	0.0898282983499649	0.391902506326805	0.17	0.11	0.768	0.059
B3GALNT1//ENST00000392779//trID.22469	4.526	0.402773697300931	0.687773691010638	0.459	0.39	2.076	3.034
MAP7//ENST00000438100//trID.27508	4.525	0.162284035203039	0.495963318260565	0.554	0.947	2.506	1.594
FYN//ENST00000538466//trID.27307	4.524	0.350646170868598	0.652113588400152	5.099	2.563	23.065	18.048
MCCC2//ENST00000340941//trID.24814	4.522	0.113671926205729	0.434430985538002	1.315	1.381	5.945	1.763
BBX//ENST00000406780//trID.21852	4.522	0.756562233380671	0.891916531370488	0.605	0.71	2.735	4.464
RAB31//ENST00000577284//trID.14497	4.519	0.119410689592981	0.442948898380282	0.217	0.036	0.979	0.891
trID.9680.16	4.519	0.228066462473838	0.554500212983259	1.745	1.35	7.887	9.229
SETBP1//ENST00000426838//trID.14746	4.518	0.193178646033481	0.523693430956645	0.151	0.124	0.683	0.408
NRG2//ENST00000541337//trID.25485	4.518	0.242694953513276	0.568187291667699	1.099	1.35	4.967	2.413
MIR100HG//ENST00000532319//trID.6106	4.516	0.0261692875621005	0.223281102505787	0.811	0.466	3.662	1.608
GNG2//ENST00000556752//trID.9042	4.515	0.606533058745059	0.805762192196531	2.841	4.252	12.828	19.975
ITPR2//ENST00000536627//trID.6606	4.514	0.0496648298461226	0.299927739340196	0.181	0.107	0.815	0.076
[truncated: 28,930 more rows]
