# Supplementary material for: Folate can promote the methionine-dependent reprogramming of glioblastoma cells towards pluripotency
Source: Cell Death Dis. 2019 Aug 8;10(8):596. doi: 10.1038/s41419-019-1836-2 (PMC6687714; doi:10.1038/s41419-019-1836-2)
Supplement: Supplementary file 12 — Supplemental Table SI3 [file 41419_2019_1836_MOESM12_ESM.xlsx]

## Sheet: TSvsML_DMRs.hg38
Chromosome	start	end	width	no.cpgs	minfdr	max Fold change	mean Fold change	overlapping.promoters
chr20	58850460	58853418	2959	71	0	0.0963754046604404	0.0241201570754759	GNAS-050, GNAS-037, GNAS-058, GNAS-001, GNAS-009, GNAS-049, GNAS-AS1-001, GNAS-036, GNAS-059, GNAS-012, GNAS-AS1-004, GNAS-AS1_5.1-201, GNAS-AS1_4.1-201
chr11	1995283	1999873	4591	63	4.05653426783007e-233	-0.220285388132719	-0.030449189197947	MIR675-201, H19-008, H19-004, H19-002, H19-001, H19-005, H19-009, H19-012, H19-007, H19-013, H19-003, H19-015, H19-006, H19-014, H19_1.2-201, H19_2.1-201, H19_3.3-201
chr6	33005940	33010998	5059	62	4.61344630893028e-151	-0.118818256216918	-0.0232465137420788	HLA-DOA-001, HLA-DOA-003, HLA-DOA-201, HLA-DOA-002, HLA-DOA-004, HLA-DOA-005, HLA-DOA-006
chr11	2138623	2142308	3686	61	2.72480870153072e-131	-0.119456428227958	-0.00725181695341441	IGF2-AS-001, IGF2-AS-003, IGF2-009, IGF2-004, IGF2-003, IGF2-002, IGF2-001, IGF2-005, IGF2-007, IGF2-AS-002
chr6	28586485	28590336	3852	60	3.85823223751423e-44	0.0701198120990465	0.00662912228936314	ZBED9-001, RP5-1186N24.3-001, ZBED9-003, ZBED9-004
chr7	94654946	94656681	1736	54	6.39006911783082e-90	-0.0521985352284983	-0.0061506438571959	SGCE-001, SGCE-008, SGCE-006, SGCE-004, SGCE-002, SGCE-003, SGCE-005, SGCE-007, PEG10-001, PEG10-002, PEG10-003, PEG10-006, PEG10-008, PEG10-009, PEG10-007, PEG10-005
chr6	32151839	32154066	2228	52	9.3078614077009e-65	-0.128352606979607	0.00648750387022619	PRRT1-002, PPT2-204, PPT2-001, PPT2-003, PPT2-004, PRRT1-001, PPT2-002, PPT2-007, PPT2-EGFL8-002, PPT2-009, PPT2-EGFL8-001, PRRT1-005, PPT2-012, PPT2-EGFL8-006, PPT2-013, PRRT1-007, PRRT1-006, PRRT1-009, PPT2-008, PRRT1-012, PRRT1-010, PPT2-010, PRRT1-008, PRRT1-003, PRRT1-011, PRRT1-004, PPT2-EGFL8-005, PPT2-EGFL8-004
chr4	153788604	153793135	4532	51	1.25644333328578e-25	-0.13384467776451	-0.00266685696955445	SFRP2-001
chr6	32068672	32072222	3551	51	4.55286200377445e-26	0.104248811600494	0.00402402539483551	NA
chr6	33417459	33418690	1232	51	2.41448990547089e-22	0.037655724059327	0.00517828717405274	SYNGAP1-004, CUTA-007, CUTA-010, CUTA-001, SYNGAP1-010, PHF1-011, CUTA-013, SYNGAP1-009, CUTA-003, CUTA-009, PHF1-010, CUTA-011, SYNGAP1-002, CUTA-004, CUTA-002, CUTA-008, CUTA-012, CUTA-006, CUTA-005, CUTA-014, CUTA-201, SYNGAP1-007, SYNGAP1-001
chr6	31970581	31972575	1995	49	6.03913690535997e-44	0.0867061924618555	-0.000679454931916214	DXO-001, STK19-001, STK19-002, DXO-006, DXO-007, STK19-015, DXO-010, STK19-006, STK19-004, STK19-016, STK19-010, SKIV2L-011, STK19-013, SKIV2L-012, DXO-005, STK19-005, DXO-011, DXO-002, DXO-003, STK19-012, STK19-007, DXO-009, SKIV2L-010, STK19-003, STK19-009, SKIV2L-014, DXO-004, DXO-012, DXO-013, STK19-008, SKIV2L-013, STK19-014, DXO-015, DXO-014, DXO-008, STK19-017
chr7	27142874	27145234	2361	48	8.07426304920649e-276	0.152426733057037	0.0217344482254184	HOXA5-001, HOXA6-001, HOXA3-002, HOXA-AS3-001, HOXA5-002, HOXA-AS3-004, HOXA-AS3-005, HOXA3-006, HOXA3-005
chr11	14971832	14975155	3324	47	2.06347835975286e-195	0.153702629756301	0.00625029653250204	CALCA-001, CALCA-201, CALCA-003, CALCA-002, CALCA-004, CALCA-005
chr13	27917189	27924908	7720	45	3.10222449107099e-223	-0.245734452400189	-0.0442462001261412	PDX1-001, PDX1-AS1-001
chr17	2053374	2055184	1811	45	3.3354140391792e-112	0.0924945792867499	0.0223194598958076	HIC1-005, HIC1-201, HIC1-002, HIC1-003, HIC1-001, HIC1-004, MIR212-201, HIC1-006
chr6	33320032	33321942	1911	44	2.25582337076978e-42	0.101015240725706	0.0127145136156894	DAXX-002, DAXX-001, DAXX-201, ZBTB22-201, ZBTB22-001, ZBTB22-002, DAXX-007, DAXX-011, DAXX-009, DAXX-010, DAXX-004, DAXX-008, DAXX-003, DAXX-202
chr11	2698999	2701483	2485	43	0	-0.1620728233571	-0.029040994872022	KCNQ1OT1-001, KCNQ1OT1_5.1-201
chr6	33275998	33278266	2269	43	4.4356516184339e-198	0.165546216174646	0.0150821522478063	B3GALT4-001, WDR46-007, RPS18-004, WDR46-002, RPS18-008, B3GALT4-002
chr10	133235704	133238500	2797	42	1.65779763068347e-270	-0.103669016478897	-0.0136695003613933	VENTX-001
chr6	30913335	30914931	1597	42	4.44092363758272e-38	0.128119107205356	0.0137472323220964	VARS2-001, VARS2-008, VARS2-006, VARS2-007, GTF2H4-005, GTF2H4-006, VARS2-009, VARS2-013, VARS2-201, VARS2-012
chr11	2270524	2272435	1912	41	5.92353963349451e-104	-0.133537496440817	-0.0177961655998423	ASCL2-001
chr6	29552750	29554026	1277	40	2.86520170046465e-34	0.10354695728087	0.0218586241772878	OR2I1P-001
chr6	31729329	31731122	1794	39	1.55409385342165e-99	0.0938164990507061	0.00611530478120292	DDAH2-004, DDAH2-002, DDAH2-001, DDAH2-007, DDAH2-008, DDAH2-010, DDAH2-003, DDAH2-006, DDAH2-009, DDAH2-005
chr6	31739242	31740522	1281	38	7.49422273597417e-29	-0.0775879789100766	-0.00330542633055574	MSH5-004, MSH5-005, MSH5-002, MSH5-001, CLIC1-004, CLIC1-002, CLIC1-001, CLIC1-003, MSH5-021, MSH5-008, MSH5-009, MSH5-010, MSH5-019, MSH5-SAPCD1-001, CLIC1-202
chr6	32047116	32049271	2156	37	1.00328193692585e-55	0.116596232867084	0.000152170922872561	TNXB-006, TNXB-005
chr7	27101178	27104976	3799	37	5.94691549956077e-172	0.0977650779328081	0.0374948509489309	HOXA2-001, HOTAIRM1-003, HOXA-AS2-010, HOTAIRM1-006, HOXA2-002, HOTAIRM1_2.1-201, HOTAIRM1_4.1-201, HOTAIRM1_5.1-201, HOTAIRM1_3.1-201
chr11	2928316	2930813	2498	36	5.85469894666905e-90	0.0905284169022723	0.00439964132646763	PHLDA2-001
chr6	33203690	33206391	2702	36	8.21562077950077e-208	0.103531164543739	0.0393974318310215	MIR219A1-201, RING1-001, HSD17B8-001, SLC39A7-002, SLC39A7-001, SLC39A7-005, HSD17B8-002, SLC39A7-201
chr6	28634766	28635660	895	35	5.84863577775071e-34	-0.08279026403544	0.00271766314637801	RP11-373N24.2-001
chr12	132887021	132889006	1986	34	1.5375472220544e-98	0.168839379034194	0.0240100835982853	CHFR-001, RP11-46H11.12-001, CHFR-002, CHFR-004, CHFR-003, CHFR-016, CHFR-017, CHFR-015, CHFR-014
chr13	36430399	36432203	1805	34	3.58355465622301e-83	0.0882226475644263	0.0147098626777828	CCNA1-001, CCNA1-002, CCNA1-003, CCNA1-004
chr2	70899145	70902159	3015	33	7.77935962574057e-89	-0.0947825606051056	-0.0143548028989053	VAX2-001, Vax2os1_3.1-201
chr6	31680499	31681861	1363	33	1.91191084563908e-27	-0.0738175591792974	-0.00581222578827041	LY6G5C-001, LY6G5C-003, LY6G5C-005, LY6G5C-007, LY6G5C-002, LY6G5C-008, LY6G5C-004
chr8	11699708	11704215	4508	33	2.08966792109153e-189	-0.159798684983635	-0.0252719787406132	GATA4-001, GATA4-007, GATA4-002
chr6	3848400	3849872	1473	32	1.496756342823e-55	0.0806685924643405	0.0178598610592553	FAM50B-001, FAM50B-002
chr6	42959461	42961182	1722	32	8.8130782344189e-313	0.121570991908763	0.0409522597934508	RPL24P4-001, GNMT-001
chr6	30101122	30103251	2130	31	1.59613734242088e-90	0.131654400764102	0.0350414456977113	TRIM31-AS1-001, TRIM31-003, TRIM31-009
chr6	30489262	30490953	1692	31	3.83298078008251e-60	-0.0740450490277831	-0.0116958550976226	HLA-E-001, HLA-E-002, HLA-E-003
chr6	30952394	30956227	3834	31	3.06974053653334e-68	-0.173283407710055	-0.0148551165617339	HCG21-001
chr12	132489138	132490176	1039	30	1.06833687581838e-116	0.112195479854799	0.0126677250162613	FBRSL1-001
chr7	45921479	45922977	1499	30	1.42837195934917e-31	-0.0870829643268509	-0.0192552784216018	IGFBP3-001, IGFBP3-020, IGFBP3-008, IGFBP3-014, IGFBP3-016, IGFBP3-015, IGFBP3-201, IGFBP3-202
chr10	132786430	132789026	2597	29	2.98826089114966e-30	-0.0768342401953883	0.000858175646518437	NKX6-2-001, NKX6-2-002
chr11	2443592	2445679	2088	29	7.07588281207058e-34	0.129843332071158	0.00513312489520323	KCNQ1-001, KCNQ1-004, KCNQ1-005
chr14	64539233	64540794	1562	29	1.97364654678639e-62	0.0999718436158995	0.0239562110651327	HSPA2-201, HSPA2-004, RP11-973N13.4-001
chr18	77249040	77251408	2369	29	4.05847989741779e-167	0.168007187033994	0.038691134675864	GALR1-001, GALR1-002
chr6	30687790	30690716	2927	29	2.60404378498628e-28	0.082093629369166	-0.00217705278962241	NRM-001, PPP1R18-001, NRM-005, NRM-201, PPP1R18-002, NRM-007, NRM-004, PPP1R18-004, NRM-002, NRM-006, NRM-003, PPP1R18-003, NRM-008, PPP1R18-201, AL662797.1-201
chr6	33296541	33298312	1772	29	1.08435398234446e-113	-0.357157105758213	-0.00643860673894612	RGL2-009, RGL2-004, RGL2-011, RGL2-012, RGL2-007, RGL2-010, RGL2-002, RGL2-006, RGL2-005, RGL2-003, RGL2-001
chr11	2885704	2887118	1415	28	3.25689247679898e-33	0.138306989763845	0.0228192823410741	CDKN1C-002, CDKN1C-001, CDKN1C-006, CDKN1C-003, CDKN1C-004, SLC22A18AS-003
chr14	100824951	100828093	3143	28	2.30105225480555e-152	-0.144756877254823	-0.0393820379322967	MEG3-005, MEG3-007, MEG3-012, MEG3-002, MEG3-009, MEG3-001, MEG3-006, MEG3-010, MEG3-023, MEG3-004, MEG3-016, MEG3-003, MEG3-013, MEG3-015, MEG3-014, MEG3-026, MEG3-025, MEG3_2.1-201, MEG3_1.1-201
chr20	62474757	62477004	2248	28	3.53682264682704e-227	-0.2557827007397	-0.0369624310759377	GATA5-001, RP13-379O24.3-001
chr6	30450338	30451835	1498	27	1.30650927495455e-63	0.091694873736197	-0.0121795477893983	NA
chr6	33077958	33081728	3771	27	1.86365572790874e-78	-0.121971168460228	-0.0474713811756346	HLA-DPB1-002, HLA-DPA1-004, HLA-DPB1-001, HLA-DPA1-001, HLA-DPB1-008, RPL32P1-001, HLA-DPA1-002, HLA-DPB1-004, HLA-DPB1-006, HLA-DPA1-005, HLA-DPB1-009, HLA-DPB1-005, HLA-DPB1-007
chr10	117532255	117536364	4110	26	4.57664537814399e-59	-0.106411035157993	0.00995035299269875	NA
chr17	48541951	48546906	4956	26	7.13102975685309e-54	0.118447730363342	0.038426753170805	HOXB2-001, HOXB-AS1-001, HOXB-AS3-012, HOXB-AS1-004, HOXB2-003, HOXB-AS1-002, HOXB-AS1-003, HOXB2-002
chr6	30171644	30172640	997	26	1.70890876716403e-26	0.0899446298687891	-0.00498063693088299	TRIM15-004
chr6	33390634	33391797	1164	26	7.21304946335591e-36	-0.0916361945935631	-0.00952361938583571	RPL35AP4-001, KIFC1-001, KIFC1-002
chr11	44309353	44311074	1722	25	2.56682492546104e-102	-0.116805309310284	-0.0166348158552837	ALX4-001
chr10	133020015	133025152	5138	24	1.79011234609987e-85	-0.138760740721419	-0.0281990362029909	NA
chr11	368351	369192	842	24	7.75092674921378e-16	-0.0747903331504327	-0.00480550404524442	B4GALNT4-001, B4GALNT4-002
chr16	10180207	10183648	3442	24	5.21165522246164e-170	-0.156684893740525	-0.016254417197624	GRIN2A-002, GRIN2A-001, GRIN2A-006, GRIN2A-005, GRIN2A-004
chr3	147391639	147394818	3180	24	1.36752755936054e-305	-0.278714502782864	-0.0356062039960272	ZIC4-014, ZIC4-013, ZIC1-003, ZIC4-007, ZIC4-015, ZIC4-017, ZIC1-002, ZIC4-005, ZIC4-006
chr6	32087230	32088472	1243	24	7.75870912011563e-31	0.118632841009541	0.0100991481035835	NA
chr6	33173263	33176294	3032	24	3.33406182743818e-29	-0.0553274882203166	-0.0193368283720186	COL11A2-004
chr6	33192827	33194072	1246	24	4.6701201387785e-19	0.092372195734201	0.0204952420899045	COL11A2-201, COL11A2-202, COL11A2-001, COL11A2-003, COL11A2-002, RXRB-006
chr6	151806677	151807901	1225	24	2.2113377483953e-28	-0.139145505620561	-0.0114622688855023	ESR1-001, ESR1-002, ESR1-009, ESR1-008, ESR1-202, ESR1-007, ESR1-203, ESR1-006
chr7	27130121	27131909	1789	24	4.61490148106467e-66	0.0662529859327298	0.0185211634927425	HOXA4-001, HOXA4-201, HOXA4-004, HOXA-AS3-003, HOXA4-202
chr11	2459976	2461699	1724	23	3.40615222565397e-119	-0.141400070575981	-0.0391874445934393	KCNQ1-002, KCNQ1-006
chr11	20596762	20601175	4414	23	1.13198903602031e-35	0.127212566049619	0.00303352761834212	SLC6A5-002, SLC6A5-001
chr15	78339170	78341113	1944	23	1.44016424233221e-69	-0.109347228353144	-0.0129577981915023	CRABP1-001, CRABP1-002, RP11-5O23.2-001
chr20	13220546	13222055	1510	23	5.17205286120963e-203	-0.183357384540816	-0.0394686680173465	ISM1-001
chr6	30744189	30745320	1132	23	2.1978073203006e-21	0.0803114993850591	0.0140215626204267	IER3-001, IER3-002, FLOT1-001, FLOT1-008, FLOT1-010, FLOT1-007, FLOT1-006, FLOT1-009, FLOT1-005, FLOT1-002, FLOT1-003, FLOT1-004, XXbac-BPG252P9.10-001
chr8	71842718	71846226	3509	23	2.73317295190865e-37	0.0878179278462934	0.0299890809923638	MSC-001, MSC-AS1-003, MSC-002, MSC-AS1-011, MSC-AS1-008, MSC-003, MSC-AS1-001, MSC-AS1-004
chr12	114697755	114698503	749	22	9.94022138960578e-17	-0.0774912360199358	-0.000704912283985832	NA
chr1	24931014	24932188	1175	22	1.99053817973395e-23	-0.098859304818504	-0.0054652244979868	RUNX3-001, RUNX3-004
chr5	55230708	55234547	3840	22	0	-0.290875394058757	-0.0438330616532385	CCNO-001, CCNO-002, RP11-506H20.1-001
chr1	3651288	3653335	2048	22	3.3209124687391e-152	-0.0729919993190177	-0.0114212554434557	WRAP73-001, TP73-201, TP73-002, TP73-202, TP73-001, WRAP73-002, WRAP73-006, WRAP73-005, WRAP73-004, WRAP73-010, TP73-006
chr10	99519940	99523333	3394	21	5.70485874576238e-75	-0.117646332859414	-0.0312535991673031	NA
chr11	2898459	2899946	1488	21	2.43729343476466e-106	0.159370036177717	0.0439627311701111	SLC22A18-001, SLC22A18-002, SLC22A18-003, SLC22A18-005
chr11	86671858	86673628	1771	21	6.31051803287731e-118	0.128174307513297	0.0205749089356999	ME3-201, ME3-001, ME3-004, ME3-002, ME3-009, ME3-005, ME3-007, ME3-003, ME3-010, ME3-008, ME3-202
chr14	101059752	101062187	2436	21	5.90395941500973e-25	-0.10849304500987	0.00705504271129218	MIR377-201, MIR496-201, MIR154-201, MIR541-201
chr2	74502152	74504286	2135	21	6.27080230993891e-205	0.195705810401976	0.0177204117945252	LBX2-003, LBX2-002, LBX2-001, PCGF1-006, PCGF1-005, LBX2-007, PCGF1-007, LBX2-AS1-001, LBX2-004, LBX2-AS1-002, RP11-523H20.3-001, LBX2-006
chr2	136116728	136119317	2590	21	4.63335089175701e-176	0.121895352946416	0.0258733926545738	CXCR4-001, CXCR4-003, CXCR4-002
chr6	31791951	31793299	1349	21	8.94361123403361e-37	0.145968404618716	0.0363248315552814	VARS-001, VARS-002, VARS-004, VARS-003
chr6	32080672	32082079	1408	21	6.18421037510526e-37	0.156140878767471	0.0184370497445005	RNA5SP206-201
chr7	27114228	27116355	2128	21	3.97211900729002e-80	-0.18983143938999	-0.0242139959618439	HOXA-AS2-006, HOXA-AS2-011, HOXA-AS2-008, HOXA3-004, HOXA-AS2-009
chr7	27183478	27185524	2047	21	8.13107937594683e-189	-0.0897689934352076	-0.00795961826157494	HOXA11-001, HOXA11-AS-005, HOXA11-002, HOXA11-AS-001, HOXA11-AS-004, HOXA11-AS-002, HOXA11-AS-003, HOXA11-AS1_3.1-201, HOXA11-AS1_1.1-201, HOXA11-AS1_2.1-201, HOXA11-AS1_5.1-201, HOXA11-AS1_4.1-201
chr7	93574470	93575928	1459	21	1.32203791449479e-25	-0.0579938506915734	-0.0110885896160318	CALCR-201, CALCR-001, CALCR-005
chr8	143943842	143945671	1830	21	0	0.111610061067728	0.0299768866345876	PLEC-005, PLEC-006, MIR661-201, PLEC-007, PLEC-015, PLEC-014
chr11	31812626	31817126	4501	20	1.36333156888356e-58	0.094208760087625	0.0331210823475583	PAX6-002, PAX6-011, PAX6-004, PAX6-005, PAX6-001, PAX6-003, PAX6-009, PAX6-008, PAX6-201, PAX6-012, PAX6-013, PAX6-010, RCN1-011, PAX6-021, PAX6-020, PAX6-022, RCN1-013, PAX6-023, RCN1-001, PAX6-019, PAX6-202
chr1	50967944	50970401	2458	20	0	0.285332760226158	0.135097569520708	CDKN2C-002, CDKN2C-201
chr17	30970362	30971814	1453	20	6.0449138329277e-80	-0.102855876089069	-0.0175576363167584	RNF135-003, RNF135-001, RNF135-004, RNF135-007, RNF135-009, RP11-848P1.2-001, RNF135-008
chr3	24494983	24496310	1328	20	8.4922340321898e-66	-0.044466482348637	0.00412813409049696	THRB-001, THRB-201, THRB-011, THRB-005, THRB-004, THRB-012, THRB-009, THRB-008, THRB-AS1-001, THRB-AS1-002, THRB-010, THRB-006, THRB-002, THRB-AS1-003, THRB-AS1-004, THRB-AS1-005, THRB-AS1-007, THRB-AS1-006, THRB-AS1-010, THRB-AS1-011, THRB-AS1-008
chr3	128488743	128493633	4891	20	1.92570516740506e-154	-0.168479625775921	0.00668977213279256	GATA2-001, GATA2-003, GATA2-AS1-002, GATA2-AS1-001, GATA2-AS1-004, GATA2-002, GATA2-007, GATA2-006
chr3	139538387	139541257	2871	20	0	0.225806582877858	0.0480201936811964	RBP1-001, RP11-319G6.1-007, RBP1-003, RBP1-004, RBP1-002, RBP1-201, RBP1-006
chr4	41747426	41752108	4683	20	1.9338081272957e-52	-0.168522630320532	-0.0854602330244828	PHOX2B-001, RP11-227F19.1-001, PHOX2B-002, RP11-227F19.2-001
chr6	33116212	33117693	1482	20	7.04317853048508e-48	-0.0682479811830051	-0.0180875022876459	NA
chr6	33299832	33300399	568	20	1.74990148936281e-16	0.0835478953243896	-0.00107366747114123	RGL2-009, RGL2-004, RGL2-011, RGL2-010, RGL2-002, RGL2-006, RGL2-005, RGL2-003, RGL2-001
chr6	33323188	33323781	594	20	8.30227726386072e-14	0.0148099145471948	0.00103077129427327	DAXX-002, DAXX-001, DAXX-201, DAXX-007, DAXX-011, DAXX-009, DAXX-010, DAXX-004, DAXX-008, DAXX-003, DAXX-202
chr6	101398533	101400360	1828	20	7.7635029659838e-121	0.20335759030001	0.0484264848429729	GRIK2-008, GRIK2-003, GRIK2-002, GRIK2-001
chr1	228457049	228458691	1643	20	1.04423565593047e-119	-0.145215380888193	-0.0294628867911595	HIST3H2A-001, HIST3H2BB-001, AL139288.1-201
chr11	2160365	2162634	2270	19	2.03714515339645e-52	-0.0816297772649722	-0.00708175278886688	INS-002, INS-IGF2-002, INS-001, INS-003, INS-IGF2-001, INS-005, INS-IGF2-005, INS-IGF2-003, INS-006
chr11	2376256	2377173	918	19	2.66826284325585e-19	0.0652546343167627	0.00888457610380748	CD81-001, CD81-AS1-002, CD81-AS1-001, CD81-002, CD81-012, CD81-013
chr11	20668677	20671321	2645	19	3.79509067282296e-91	-0.1130024298714	0.0118541236108276	NELL1-002, NELL1-201, NELL1-001, RP11-701I24.3-001, NELL1-003
chr12	53938108	53940039	1932	19	1.2373874100094e-319	-0.278437649223566	-0.0553745613550477	HOXC13-001, HOXC13-AS-001
chr12	130449417	130453599	4183	19	3.23263992288336e-85	-0.139574866049868	-0.047301257096771	NA
chr15	100878762	100880431	1670	19	4.17320350688848e-166	-0.184253281567261	-0.0383327362176016	ALDH1A3-001, ALDH1A3-004, ALDH1A3-006, ALDH1A3-008, ALDH1A3-003, ALDH1A3-007
chr19	33683759	33684648	890	19	6.42986156147579e-21	-0.0727359767976546	-0.00746899350800346	CHST8-002
chr2	153477780	153479635	1856	19	8.99468743468653e-43	-0.0804149519079083	-0.0045844909293603	RPRM-001
chr1	110963399	110964538	1140	19	5.95366985427876e-32	-0.0562577851020997	-0.00616646699450708	LRIF1-001, LRIF1-003, RP11-96K19.5-001
chr21	33069854	33072278	2425	19	1.14166485524552e-39	-0.159957336756384	-0.0168632059837968	OLIG1-001, OLIG1-002, AP000282.2-001, OLIG1-003
chr4	110620809	110623963	3155	19	6.64894801642511e-37	0.102253859389636	0.0234608358023589	PITX2-005, PITX2-008, PITX2-010, PITX2-009
chr6	10414117	10415857	1741	19	1.93004404454431e-81	-0.0966484601767224	-0.00704858921702564	TFAP2A-005, TFAP2A-001, TFAP2A-AS1-001, TFAP2A-016, TFAP2A-010, TFAP2A-012, TFAP2A-002, TFAP2A-007, TFAP2A-008, TFAP2A-011, TFAP2A-004, TFAP2A-009
chr6	10881549	10883662	2114	19	8.31243929874087e-89	-0.192178018682559	-0.0309913568878057	GCM2-001, RP11-637O19.2-001
chr6	46734946	46735933	988	19	1.1870303129557e-88	-0.127269491089721	-0.0210007856843753	PLA2G7-001, PLA2G7-201
chr7	93890161	93891254	1094	19	1.4783142665486e-27	-0.125679717043685	-0.0068526515471156	TFPI2-001, AC002076.10-001, TFPI2-003, TFPI2-002
chr8	24997712	25001852	4141	19	1.29450474480926e-153	0.125026668202937	-0.0167560294240976	NA
chr10	52313287	52315768	2482	19	0	-0.111076442830096	-0.0557437617457636	DKK1-003, PRKG1-AS1-003, DKK1-004, DKK1-001, DKK1-002
chr10	99232672	99234721	2050	18	1.48543991568668e-119	-0.103876765055163	-0.0223048360982538	HPSE2-002, HPSE2-003, HPSE2-001, HPSE2-202, HPSE2-004
chr11	2422639	2424212	1574	18	6.46846257138324e-93	-0.108513172328246	-0.0372482196578993	TRPM5-001, TRPM5-004, TRPM5-003, TRPM5-002
chr11	20363190	20364476	1287	18	1.45569669531798e-29	-0.058567132685669	0.00904015139414052	HTATIP2-001, HTATIP2-004, HTATIP2-003, HTATIP2-002, HTATIP2-006, HTATIP2-009, HTATIP2-007, HTATIP2-005
chr11	69703235	69705650	2416	18	1.67633289016713e-48	-0.0888967361546793	-0.0219501108830449	FGF19-001
chr12	6374542	6378511	3970	18	1.01166910037644e-238	0.39812091514044	0.0941121624728933	SCNN1A-001, SCNN1A-023, SCNN1A-002, SCNN1A-022, SCNN1A-014, SCNN1A-015, SCNN1A-007, SCNN1A-009, SCNN1A-019, LTBR-003, SCNN1A-013, SCNN1A-012, LTBR-005, SCNN1A-011, SCNN1A-003, SCNN1A-010, SCNN1A-008, LTBR-004
chr12	56223792	56224864	1073	18	2.94055063073076e-53	-0.057261839016636	-0.00225852455473475	NABP2-002, NABP2-003, RNF41-001, NABP2-001, RNF41-002, NABP2-005, NABP2-004, NABP2-006, RNF41-005, RNF41-003, RNF41-011, RNF41-013, RNF41-010, RNF41-006, RNF41-201
chr1	998817	1002029	3213	18	2.72277483652861e-65	-0.0841829189990874	0.000749347288108624	HES4-001, HES4-002, HES4-003, HES4-004, RP11-54O7.17-001, ISG15-003, ISG15-002
chr12	113135125	113136563	1439	18	7.48900746723018e-18	-0.0916070104634093	-0.0165861937888563	RASAL1-001, RASAL1-002, RASAL1-004, RASAL1-008, RASAL1-005, RASAL1-009, RASAL1-007, RASAL1-003, RASAL1-006
chr14	41605300	41609139	3840	18	1.31545036407033e-70	-0.0800612848190179	-0.0162356786613022	LRFN5-001, LRFN5-004, LRFN5-006, LRFN5-005, CTD-2298J14.2-001
chr17	12664556	12666584	2029	18	2.40042285756385e-119	-0.0765317259602724	-0.0193699361939377	MYOCD-004, MYOCD-001, MYOCD-007
chr17	74736293	74737739	1447	18	5.20379002770144e-43	-0.0681913400354781	-0.00429371969982971	RAB37-002, RAB37-006, RAB37-001, RAB37-007, RAB37-004, RAB37-010, RAB37-012, RAB37-011, RAB37-013, RAB37-016, RAB37-201
chr19	12665911	12667089	1179	18	4.60518380071538e-37	-0.168190804413987	-0.00372947959214824	MAN2B1-003, WDR83OS-003, WDR83-001, WDR83-009, MAN2B1-001, MAN2B1-011, MAN2B1-004, MAN2B1-014, WDR83-003, WDR83-005, WDR83-006, WDR83-002, WDR83-007, WDR83-008, WDR83-004, MAN2B1-013, CTD-2192J16.24-001, WDR83OS-002, MAN2B1-012, MAN2B1-002
chr2	63046805	63049410	2606	18	6.11560021807836e-95	0.0847324744112573	0.0197662044659323	OTX1-001, OTX1-002, OTX1-005, AC009501.4-004, AC009501.4-003, AC009501.4-001, AC009501.4-002, EHBP1-019, OTX1-006, OTX1-004, OTX1-003
chr2	130755090	130756590	1501	18	1.67402208405824e-32	-0.120051684500683	-0.00933927850178035	AMER3-001, AMER3-201, AMER3-002, AC140481.8-002, AC140481.8-001, AMER3-003
chr3	147408332	147409406	1075	18	1.84051748561013e-22	0.059601552061653	0.00805762638330198	ZIC1-001, ZIC4-001, ZIC4-201, ZIC4-002, ZIC4-010, ZIC4-008, ZIC4-003, ZIC4-009
chr3	147422331	147424628	2298	18	4.60188316475354e-86	0.0925998996095514	0.038160142900109	ZIC1-004
chr4	1172482	1174072	1591	18	6.32541408955264e-95	-0.29911317583255	-0.0365621092774941	SPON2-001, SPON2-201, SPON2-002, SPON2-005, SPON2-007, SPON2-008, SPON2-004, SPON2-003, SPON2-006
chr5	33936066	33938120	2055	18	3.12546427318227e-25	0.137013170767053	0.0139866265064506	RXFP3-001
chr6	31864873	31865970	1098	18	8.63950524403983e-21	0.137546249987816	0.0189705967385958	NEU1-001, NEU1-004, SLC44A4-007, NEU1-002, NEU1-005
chr6	32092904	32095349	2446	18	2.52577523628251e-32	0.114898542948894	0.0470516323875612	TNXB-202
chr7	1237885	1241949	4065	18	6.28601275955821e-60	-0.0972606501084693	-0.0315150563848425	NA
chr7	27146935	27149151	2217	18	0	0.16136103022158	0.0509516634785373	HOXA6-001, HOXA-AS3-001, HOXA-AS3-005, HOXA6-002, HOXA-AS3-002
chr10	72087499	72089409	1911	18	9.26190327037554e-42	0.0687657760312049	0.02746135660216	SPOCK2-201, SPOCK2-004, SPOCK2-202, SPOCK2-003, SPOCK2-005, SPOCK2-203
chr11	1838608	1841247	2640	17	3.97190194322112e-50	-0.249285218501482	0.00158487812285797	TNNI2-201, TNNI2-003, TNNI2-001, TNNI2-002, TNNI2-004, SYT8-014, TNNI2-202
chr11	32433646	32436181	2536	17	2.53230644252267e-19	-0.103893688737401	-0.0202467264932254	WT1-001, WT1-005, WT1-002, WT1-AS-001, WT1-AS-005, WT1-009, WT1-004, WT1-AS-003, WT1-AS-004, WT1-AS-002, WT1-AS-006, WT1-003, WT1-AS-201, WT1-AS_2.1-201, WT1-AS_3.1-201, WT1-AS_6.1-201, WT1-AS-202, WT1-AS_1.1-201
chr12	48003442	48005710	2269	17	1.82189946434955e-35	0.13779716276811	0.00230169929722799	COL2A1-008, COL2A1-001, COL2A1-005, COL2A1-002, COL2A1-003
chr13	96089060	96092035	2976	17	3.81738710810688e-39	0.15030548532815	0.0262214922268608	HS6ST3-001
chr14	101023078	101023916	839	17	5.84561101025922e-32	0.0762905515915781	0.00115467785207021	AL132709.2-201, MIR323A-201, MIR379-201, MIR411-201, MIR299-201, MIR329-1-201, MIR758-201, MIR1197-201
chr1	40315457	40317592	2136	17	2.76891927051939e-70	0.0752626575046872	0.0208761643907679	COL9A2-005, COL9A2-001, COL9A2-006, COL9A2-003, COL9A2-002, COL9A2-009, COL9A2-007, COL9A2-004, COL9A2-008
chr16	87066351	87069085	2735	17	3.01788734808278e-37	0.161762582210936	0.04555330185148	RP11-134D3.2-001
chr22	45412788	45414162	1375	17	1.00389322020096e-40	0.0963797332259385	0.0225291209441273	SMC1B-003, SMC1B-002, RIBC2-001, RIBC2-002
chr3	155078912	155080290	1379	17	8.47149594701063e-65	-0.0823990167219457	-0.00975212840633385	MME-006, MME-003, MME-001, MME-004, MME-010, MME-008, MME-009, MME-002, MME-005, MME-202, MME-203
chr4	41878970	41881591	2622	17	3.70218530992533e-32	-0.122529235085989	-0.035533029237965	LINC00682-003, LINC00682-002, LINC00682-001
chr4	165872637	165875031	2395	17	1.06063038401336e-170	-0.131692481000944	-0.0339411208605575	TLL1-001, TLL1-006, TLL1-005, TLL1-004, TLL1-002, TLL1-003
chr5	1052425	1056464	4040	17	2.33377157720024e-32	-0.101557729466115	-0.0363031148427223	NA
chr5	172957827	172959538	1712	17	1.98031955462513e-51	0.124516369360484	0.0181522923363991	RPL26L1-001, CTC-308K20.1-001, CTC-308K20.1-002, RPL26L1-005, RPL26L1-004, RPL26L1-006, CTC-308K20.2-001, RPL26L1-002, CTC-308K20.1-003, RPL26L1-003
chr6	30463051	30464806	1756	17	1.76374355515868e-98	-0.0720076947472683	-0.0148195872432156	TMPOP1-001
chr6	30466061	30466775	715	17	1.51225176539042e-14	-0.0243201164914841	0.00118040588856268	TMPOP1-001, SUCLA2P1-001
chr6	32440507	32444120	3614	17	2.76370047807807e-245	-0.119349888761639	-0.0424642740365444	HLA-DRA-002, HLA-DRA-001
chr6	82363030	82365470	2441	17	8.71491021086593e-115	-0.210570768466341	-0.0422961472847991	TPBG-001, TPBG-201, TPBG-202
chr6	86936744	86937926	1183	17	3.27576542323553e-255	-0.151041487611621	-0.0241616321399979	HTR1E-002
chr6	166167464	166170035	2572	17	0	-0.275206923499186	-0.0609036604318885	T-001, T-002, T-003, T-004
chr7	28957286	28959244	1959	17	5.08169377344961e-176	0.180069626468027	0.0528824814852715	AC005013.5-001, TRIL-001
chr8	1546380	1550262	3883	17	4.10854637435915e-91	-0.138185431971761	-0.0220491949226822	DLGAP2-003
chr8	41308180	41310553	2374	17	3.96449643591044e-137	-0.147947434331573	-0.0233854881090537	SFRP1-001, SFRP1-003
chrX	104253394	104255161	1768	17	1.79080508074475e-81	-0.138428013049091	-0.00462620967960498	ESX1-001
chr10	103451180	103453552	2373	16	2.3945906156503e-195	0.0907765435417774	0.0180990361490214	CALHM2-002, CALHM2-001, RP11-225H22.4-001, CALHM2-003, CALHM2-007, CALHM2-006, CALHM2-004, CALHM2-005, RP11-225H22.7-001
chr11	1220281	1223303	3023	16	2.69445311578695e-59	0.102794627796585	0.00478165413500354	MUC5B-001, MUC5B-002
chr11	2401813	2402617	805	16	2.87091952768161e-19	0.07298593178399	0.00323911160068986	TSSC4-001, TSSC4-003, TSSC4-002, AC124057.5-001, TSSC4-005, TSSC4-004, TSSC4-006, TSSC4-201, TSSC4-009, TSSC4-007, TSSC4-008
chr1	2070890	2073197	2308	16	5.18027062378366e-44	-0.11636760605803	-0.0609223413453883	PRKCZ-009, PRKCZ-015, PRKCZ-016, PRKCZ-017, PRKCZ-020, PRKCZ-018
chr12	49345250	49347462	2213	16	2.18417260981566e-58	0.116512586321152	0.0325965890042315	DNAJC22-001, DNAJC22-002
chr12	112790740	112792260	1521	16	3.47628140688614e-17	0.133317916809916	-0.000748066755857794	RPH3A-002, RPH3A-004, RPH3A-027, RPH3A-016, RPH3A-003, RPH3A-017, RPH3A-007, RPH3A-001, RPH3A-020, RPH3A-018, RPH3A-009, RPH3A-019
chr14	52068310	52070175	1866	16	8.09107716811437e-53	-0.155747820556106	-0.0366751853132355	NID2-001, NID2-201, NID2-202
chr14	104172183	104175991	3809	16	1.78173493654852e-91	-0.124346088849981	-0.0236349184372033	NA
chr15	73926392	73928435	2044	16	4.13654555746383e-210	0.135097375161715	0.0364002481331981	LOXL1-001, LOXL1-AS1-007, LOXL1-AS1-011, LOXL1-AS1-004, LOXL1-AS1-002, LOXL1-AS1-006, LOXL1-AS1-012, LOXL1-AS1-005, LOXL1-002, LOXL1-AS1-003, LOXL1-AS1-001, LOXL1-AS1-010, LOXL1-AS1-009, LOXL1-AS1-008
chr15	74129398	74130291	894	16	2.88486976764138e-18	-0.073276950370252	-0.00333222230839113	ISLR2-001, ISLR2-201, ISLR2-202, ISLR2-005, RP11-247C2.2-001, ISLR2-012, RP11-247C2.2-002, ISLR2-010, ISLR2-004, ISLR2-013, ISLR2-007, ISLR2-011, ISLR2-009
chr18	5542744	5544662	1919	16	0	-0.167325021818174	-0.0221762159209364	EPB41L3-001, EPB41L3-201, EPB41L3-202, EPB41L3-004, EPB41L3-203, EPB41L3-033, EPB41L3-014, EPB41L3-010, EPB41L3-015, EPB41L3-019, EPB41L3-013
chr19	33621205	33623303	2099	16	1.07832801782884e-81	-0.134512647719014	-0.0262439631158068	CHST8-201, CHST8-001, CHST8-003, CHST8-004
chr2	176187758	176189578	1821	16	1.3583429268043e-43	-0.162343290349007	-0.0342855379155518	HOXD1-001, HAGLR-005, HAGLR-003, HAGLR-002, HAGLR-004, HAGLR-008, MIR7704-201, RP11-387A1.6-001
chr20	10217396	10219784	2389	16	1.49415145454517e-203	-0.10992710076863	-0.0172464864525288	SNAP25-003, SNAP25-004, SNAP25-AS1-001, SNAP25-002, SNAP25-AS1-005, SNAP25-AS1-006, SNAP25-AS1-007
chr20	22583687	22586816	3130	16	2.07832792064312e-25	0.0805694277776694	0.00253338670300315	FOXA2-001, FOXA2-002
chr1	152035607	152037707	2101	16	1.63096634292252e-62	-0.0381618664760386	-0.0208040834868493	S100A11-001
chr3	27721611	27724055	2445	16	1.14972133701091e-49	-0.141895807954438	-0.0434261233258929	EOMES-001, EOMES-002, EOMES-004
chr3	138946812	138948043	1232	16	5.87766364710177e-24	-0.0924096146842114	0.0139428621519784	FOXL2-001, FOXL2NB-001, FOXL2NB-003, LINC01391-002, LINC01391-001, FOXL2NB-002
chr4	42397367	42400453	3087	16	2.32010026929359e-46	0.084001993092834	0.000839441419940409	SHISA3-001
chr4	109302273	109303795	1523	16	2.64221692210845e-40	-0.108134769094456	-0.00902362646374562	COL25A1-002, COL25A1-003, COL25A1-001, COL25A1-004, AC004051.2-001, COL25A1-005
chr5	16179524	16180930	1407	16	2.74996007284431e-57	-0.111180548204448	-0.0245385675575647	MARCH11-001, MARCH11-003, MARCH11-002, RP11-19O2.2-001
chr5	76818548	76820344	1797	16	9.08489095324034e-34	0.0538401162546795	0.0216022199295496	F2RL1-001, F2RL1-002
chr5	171308750	171311520	2771	16	2.00215991757231e-20	0.0824912478109441	0.0178167963511539	TLX3-001, RP11-546B8.6-002
chr6	29603297	29604602	1306	16	9.94296699825667e-73	-0.283755125158817	-0.025282522797861	GABBR1-008, GABBR1-012, GABBR1-020
chr6	31055480	31059228	3749	16	1.29478746183214e-171	-0.430072247907604	-0.0302144545192631	HCG22-001, HCG22-004, HCG22-002, HCG22-005, HCG22-003, HCG22-203
chr6	33312613	33313267	655	16	2.0322073292691e-15	0.0542325843662081	0.0070241445994922	TAPBP-008, TAPBP-001, TAPBP-003, TAPBP-206, TAPBP-010, TAPBP-007, TAPBP-004, TAPBP-002, TAPBP-006
chr6	72620260	72623157	2898	16	1.16442386427441e-68	-0.126552273704168	0.0164439729272775	KCNQ5-006, KCNQ5-201, KCNQ5-202, KCNQ5-002, KCNQ5-001, KCNQ5-203, KCNQ5-204, KCNQ5-205, KCNQ5-007, KCNQ5-008
chr7	1209839	1211702	1864	16	2.12567922011423e-43	-0.118941577067049	-0.0337210436430473	NA
chr7	12685727	12687595	1869	16	2.20693400599445e-81	0.0970339251569345	-0.0012742604279034	ARL4A-002, ARL4A-001, ARL4A-201, ARL4A-004, ARL4A-005, ARL4A-003, CTD-2320J21.1-001
chr7	116498537	116500539	2003	16	1.61063605807635e-271	-0.123775401583271	-0.0455619659967693	CAV2-001, CAV2-019, CAV2-023, AC002066.1-003, CAV2-002
chr7	127250200	127254196	3997	16	5.32238726406293e-59	-0.120417362542312	-0.0188042159196631	GRM8-001, GRM8-002, GRM8-011, GRM8-012, GRM8-014
chrX	68827677	68828381	705	16	1.17972967456188e-19	-0.0885837541739663	-0.0103271186480284	EFNB1-001
chrX	139203307	139205738	2432	16	0	-0.173220059943536	-0.0731736414063879	FGF13-006, FGF13-003, FGF13-007
chrX	143633379	143636007	2629	16	5.2716531495495e-46	0.0908586701060911	0.00731042221837049	SLITRK4-002, SLITRK4-001, SLITRK4-201
chrX	148500042	148502030	1989	16	1.19780076200533e-110	-0.0998234947299582	-0.025254134334386	AFF2-003, AFF2-004, AFF2-002, AFF2-001, AC002368.4-001
chr10	101215936	101218276	2341	15	1.56656043386051e-50	-0.119950678173914	-0.0183482639795238	NA
chr11	1967528	1970645	3118	15	1.67444887050203e-88	-0.148325498537954	-0.0661141497322353	NA
chr11	6319660	6321280	1621	15	2.32344633954933e-253	0.162496449667985	0.0699908589039563	PRKCDBP-001, PRKCDBP-003, PRKCDBP-004, PRKCDBP-002, RP11-304C12.5-001
chr11	13961462	13963449	1988	15	1.27583039458196e-52	0.0652489753040055	-0.0167839154646668	SPON1-001
chr1	12617655	12619945	2291	15	2.55653596738315e-181	0.217652688945947	0.061068482844945	DHRS3-002, DHRS3-003, RP11-474O21.5-001, DHRS3-001
chr11	73217881	73218938	1058	15	3.45326554137284e-24	-0.0706234609013218	0.0170814076429119	P2RY2-001, P2RY2-003, P2RY2-002, RP11-800A3.2-001
chr11	73308292	73310229	1938	15	2.14390274389049e-198	-0.146429072577563	-0.0308844491103595	ARHGEF17-001, ARHGEF17-002, RP11-800A3.7-001
chr12	107317712	107320329	2618	15	4.12543306546031e-194	-0.116455000787887	-0.0153889626494898	BTBD11-003, BTBD11-007, BTBD11-002, BTBD11-001, BTBD11-006
chr12	114682984	114685446	2463	15	7.12105102071269e-196	-0.157254320356603	-0.0439287035568823	TBX3-002, TBX3-001, TBX3-003, TBX3-201
chr13	33015147	33016992	1846	15	0	0.173474125191383	0.0557938270103726	KL-001, KL-002
chr13	112994568	112998706	4139	15	1.33618865204998e-35	0.131139538441361	-0.00532752346936522	MCF2L-030
chr13	113044094	113045212	1119	15	2.67082552225982e-40	-0.0706261399177107	-0.016748769254525	MCF2L-007, MCF2L-023, MCF2L-022, MCF2L-006
chr14	37594359	37596377	2019	15	0	-0.165416881161123	-0.0685244973058666	FOXA1-001, FOXA1-002, FOXA1-003, FOXA1-004, TTC6-006, FOXA1-005
chr14	37598014	37600434	2421	15	4.80191418966484e-43	0.0911942583045711	0.0372381327832553	FOXA1-001, FOXA1-003, TTC6-006, FOXA1-005
chr14	59464306	59466412	2107	15	2.80078952305361e-273	0.179725035331662	0.0540949139460485	GPR135-002, GPR135-001
chr14	59869574	59871096	1523	15	1.13769498593101e-184	-0.205974407909281	-0.0397336067283614	RTN1-001, RTN1-201
chr14	75125963	75127355	1393	15	0	-0.278275061849279	-0.137236538000358	NEK9-001, NEK9-005, NEK9-011, NEK9-007, NEK9-002, RP11-950C14.7-001, NEK9-006
chr16	23556981	23557608	628	15	2.37901138928092e-35	-0.105611157322592	-0.00694144596019006	UBFD1-001, EARS2-201, EARS2-014, EARS2-007, EARS2-004, EARS2-003, EARS2-001, EARS2-011, EARS2-010, EARS2-017, EARS2-009, EARS2-015, UBFD1-004, UBFD1-002, UBFD1-005, UBFD1-009, UBFD1-010
chr16	57283767	57285181	1415	15	1.57384397579437e-123	0.0675689818798288	0.0100663459168947	PLLP-001, PLLP-003, PLLP-004
chr1	50023568	50024282	715	15	3.67667509132527e-16	0.046008026085185	0.00232075802290018	AGBL4-003, AGBL4-004, AGBL4-001
chr1	50959688	50960742	1055	15	0	0.304584257813068	0.134386555898378	CDKN2C-001, FAF1-201, FAF1-001, FAF1-004
chr1	50976461	50979013	2553	15	1.8208250415607e-196	0.21656129188983	0.0944880211177716	NA
chr1	55039175	55040839	1665	15	1.64201651241156e-18	0.10425499527477	0.0166526932395135	PCSK9-001
chr17	19744660	19745980	1321	15	5.03537848785246e-74	0.119920926806263	0.0445035878529716	ALDH3A1-001, ALDH3A1-007, ALDH3A1-018, ALDH3A1-009, ALDH3A1-201, ALDH3A1-010, ALDH3A1-006, ALDH3A1-002, ALDH3A1-008, ALDH3A1-019, ALDH3A1-005, ALDH3A1-014, ALDH3A1-016, ALDH3A1-013, ALDH3A1-015, ALDH3A1-017
chr17	48572948	48575576	2629	15	1.56888629853842e-31	0.139358418043797	0.0438095999026158	HOXB3-007, HOXB3-010, HOXB3-008
chr17	77318999	77320702	1704	15	1.22732508644956e-21	0.0952592389815317	0.0242970276684931	SEPT9-201, SEPT9-038, SEPT9-060, SEPT9-006, SEPT9-027, SEPT9-028
chr1	68050189	68051030	842	15	8.20932372705661e-23	-0.0525404620035379	-0.00459593003871231	DIRAS3-001, DIRAS3-201, ARL5AP3-001
chr2	47569994	47573254	3261	15	3.77343757286213e-101	-0.216682966299681	-0.0464856449170919	KCNK12-001, KCNK12-002
chr2	75199123	75200363	1241	15	1.88067428810543e-35	-0.0458433876808345	-0.00857882363966464	TACR1-001, TACR1-002
chr2	222423612	222425796	2185	15	4.202738364595e-213	-0.32504450414077	-0.0586304057206225	SGPP2-001
chr20	57710627	57712142	1516	15	1.43688856552106e-35	0.116525004235649	0.0262294946443489	PMEPA1-201, PMEPA1-001, PMEPA1-002, PMEPA1-007, PMEPA1-004, PMEPA1-003, NKILA-002, NKILA-001
chr22	23893636	23895485	1850	15	2.43471993010619e-204	0.140039515301029	0.0471425733341926	MIF-001, MIF-002, MIF-003
chr22	45009029	45010664	1636	15	1.20753557461682e-25	0.084599026765327	0.00240933009940667	PHF21B-001, PHF21B-201, PHF21B-003, PHF21B-010, PHF21B-008, PHF21B-005, PHF21B-007, PHF21B-004, PHF21B-006, PHF21B-012
chr22	50505926	50508542	2617	15	8.91938284797493e-26	0.159042515781103	0.00887458398669247	LMF2-001, NCAPH2-009, NCAPH2-003, NCAPH2-006, NCAPH2-004, NCAPH2-001, LMF2-002, LMF2-007, LMF2-005, LMF2-004, LMF2-006, NCAPH2-013, NCAPH2-012
chr3	96813162	96815161	2000	15	1.52714735118076e-249	-0.218574808460577	-0.0563105738017823	EPHA6-002, EPHA6-001, EPHA6-005
chr3	160449089	160450202	1114	15	1.65493289757584e-140	0.126100677508862	0.0438924728482591	TRIM59-001, TRIM59-004, TRIM59-005, B3GAT3P1-001, TRIM59-007, RP11-432B6.3-001, TRIM59-008, TRIM59-006, TRIM59-201
chr5	136028371	136030201	1831	15	3.07639412032417e-75	0.232050315593446	0.0217009928467057	TGFBI-001, TGFBI-010, TGFBI-007, TGFBI-003
chr5	159099100	159101032	1933	15	8.75009372074491e-221	-0.145892613717748	-0.0428691157265757	EBF1-001, EBF1-002, RP11-175K6.1-001, RP11-175K6.1-002, EBF1-006, EBF1-010, EBF1-009, EBF1-003, RP11-175K6.1-003, EBF1-004
chr5	159104124	159106934	2811	15	6.87174704847157e-66	0.0996556051899956	0.028882388708463	RP11-175K6.2-001
chr5	174723283	174725882	2600	15	2.53633741186177e-192	-0.148076470297376	-0.0313151836292003	MSX2-001, MSX2-002
chr5	175795417	175798018	2602	15	3.45059875801536e-33	-0.0645519348080573	-0.0145143235211357	CPLX2-001, CPLX2-010, CPLX2-009
chr5	180590195	180591735	1541	15	1.32757667037485e-25	0.0851422464665407	0.00778159575170478	SCGB3A1-001, SCGB3A1-002
chr6	28530982	28534139	3158	15	2.77028231775591e-32	-0.087934664017644	-0.0361801479487884	GPX5-002, GPX6-003, GPX5-004
chr6	28542504	28543151	648	15	1.27173681133533e-20	0.099474281021195	0.0165175219634433	NA
chr6	29926842	29927483	642	15	7.06133562564698e-18	0.0356051733045232	0.00553296241586531	HLA-K-001, HCG4B-001
chr6	31870625	31871552	928	15	1.11313939144074e-17	-0.0711410199656823	0.00254774810883843	SLC44A4-005, SLC44A4-006
chr6	32075784	32077560	1777	15	2.73025308814561e-43	0.122174740645504	0.0418622534581475	RNA5SP206-201
chr6	165660178	165664181	4004	15	3.85851006650207e-31	-0.118039920999086	-0.0160992774620307	PDE10A-001, PDE10A-002, PDE10A-201
chr7	5494781	5496303	1523	15	2.51379105697283e-39	-0.140526920300434	0.00795850528752256	MIR589-201
chr7	20784362	20786534	2173	15	8.06178048535502e-141	-0.134117210921057	-0.0328140008055951	SP8-002, SP8-001, SP8-201
chr7	30680547	30683027	2481	15	3.53729045935017e-73	-0.0778970665092711	-0.0237048750844479	CRHR2-002, CRHR2-202
chr7	71130476	71133296	2821	15	0	-0.28779289766388	-0.140189643560704	WBSCR17-001
chr7	130734282	130734914	633	15	4.24213891769912e-14	-0.0620330384417074	-0.00271978917847207	KLF14-001
chr8	2043983	2046304	2322	15	1.68475757486147e-15	-0.0861420198902723	-0.0161263117752733	MYOM2-001, MYOM2-002
chr1	239386277	239387949	1673	15	7.91152052286589e-192	-0.278985577302613	-0.0696498896673444	CHRM3-004, CHRM3-006
chr8	29351023	29353561	2539	15	1.11698186398518e-106	0.168949539684124	0.0526070662543768	DUSP4-001, DUSP4-002, RP4-676L2.1-001
chr8	85437513	85438966	1454	15	3.13720135994403e-62	0.101579874573597	0.0437639524184549	CA3-001, CA3-004
chr8	141127823	141129922	2100	15	2.35295288132667e-295	0.127864088873232	0.0347908896836535	DENND3-201, RP11-809O17.1-002, DENND3-003, DENND3-011, DENND3-002, DENND3-001, RP11-809O17.1-001, DENND3-012, DENND3-021
chr10	23693421	23695605	2185	15	9.19784847295069e-84	-0.158441454737109	-0.038088161633	KIAA1217-002, KIAA1217-009
chr10	120456223	120457864	1642	14	2.28960643912322e-115	-0.147111387061201	-0.0130921383433841	PPAPDC1A-201, PPAPDC1A-002
chr10	121593784	121594680	897	14	5.31057557411308e-25	0.0891176037924871	-3.32726990217218e-05	FGFR2-009, FGFR2-201, FGFR2-202, FGFR2-006, FGFR2-203, FGFR2-013, FGFR2-026, FGFR2-025
chr1	9996779	9998282	1504	14	3.41256053203862e-140	0.111353184294732	0.045784279363896	RBP7-001, RBP7-002
chr11	1834056	1835077	1022	14	1.22873565020078e-82	0.164958843992762	0.0327896172763285	SYT8-004, SYT8-002, SYT8-008, SYT8-015, SYT8-003, SYT8-013, SYT8-006, SYT8-007, SYT8-005, SYT8-012, SYT8-009, SYT8-014
chr11	6925854	6927034	1181	14	9.32958333391147e-57	0.0538952845309603	0.0112111943390559	ZNF215-002, ZNF215-004, ZNF215-001, ZNF215-003, ZNF215-201
chr11	18394094	18395220	1127	14	4.61421597837743e-85	0.109356269873452	0.0568473569294671	LDHA-003, LDHA-005, LDHA-002, LDHA-001, LDHA-010, LDHA-006, LDHA-009, LDHA-017, LDHA-007, LDHA-004, LDHA-014, LDHA-021, LDHA-016, LDHA-201, LDHA-019, LDHA-020, LDHA-013, LDHA-015, LDHA-011, LDHA-018, LDHA-202
chr11	69818891	69819941	1051	14	5.05947390551431e-40	-0.091598485860552	-0.0215657842928477	FGF3-001
chr11	115759813	115761044	1232	14	6.44772375805327e-37	0.0722374382786829	0.0265719880654452	LINC00900-001, LINC00900-002, LINC00900-003, LINC00900-004, LINC00900-005, LINC00900-006
chr12	213048	214273	1226	14	1.55052289891808e-27	0.0955199695113092	-0.00226476794177273	SLC6A12-001, SLC6A12-201, SLC6A12-002, SLC6A12-008, SLC6A12-007, SLC6A12-004, SLC6A12-005, SLC6A12-003, SLC6A12-006
chr12	44875535	44876550	1016	14	7.54759238140621e-19	-0.0794315699520526	-0.00320729172770057	NELL2-201, NELL2-002, NELL2-001, NELL2-010, NELL2-020, NELL2-008, NELL2-019, NELL2-017, NELL2-003, NELL2-005, NELL2-021
chr1	24318694	24319902	1209	14	8.04376971284722e-41	0.0976004016148975	0.0352273642828709	GRHL3-002, GRHL3-001, GRHL3-005, RP11-10N16.3-002, GRHL3-008, GRHL3-007
chr13	27926745	27929371	2627	14	3.04173166502306e-67	-0.126218677710249	-0.02848460096918	NA
chr1	27010498	27013295	2798	14	1.14732498487353e-87	0.212997852418475	0.0514130290643921	FAM46B-001
chr13	45850808	45852128	1321	14	1.32319977655423e-106	0.0862845815048447	0.0289892367325864	SIAH3-001
chr13	78602437	78603790	1354	14	0	0.18509208440969	0.0696423082086776	POU4F1-001
chr14	24310194	24311720	1527	14	1.80131077671504e-40	0.0551585346410172	0.0102961002080069	CIDEB-001, CIDEB-002, LTB4R-001, LTB4R-003, LTB4R-002, LTB4R2-001, LTB4R2-003, LTB4R2-002, LTB4R2-201, LTB4R-004, CIDEB-003, CIDEB-005, CIDEB-006, LTB4R-005
chr14	69879181	69880267	1087	14	3.50529634438473e-52	-0.0766738391869223	0.0073555180104451	SMOC1-001, SMOC1-002
chr14	90061034	90062670	1637	14	7.35750919931142e-25	0.146034213754215	0.00169886897238682	KCNK13-001
chr14	100158690	100160675	1986	14	7.09809460561615e-150	-0.181026782698711	-0.0346659149864585	DEGS2-001, DEGS2-002, DEGS2-003
chr14	101065066	101065833	768	14	1.98910308061603e-15	-0.104566607275485	-0.0182666448557124	MIR412-201, MIR369-201, MIR410-201, MIR409-201, MIR656-201, MIR541-201
chr15	83446681	83448183	1503	14	1.64634491975904e-154	-0.143220986909328	-0.0236803034479077	SH3GL3-001, SH3GL3-002, SH3GL3-003, SH3GL3-005
chr15	91099679	91100512	834	14	7.25558342369864e-124	-0.0971318980602844	-0.01647442237614	SV2B-001, SV2B-002, SV2B-004, SV2B-003
chr15	100339859	100342442	2584	14	7.78529887109755e-38	-0.15207263619598	0.00381173411500943	ADAMTS17-001, ADAMTS17-005, ADAMTS17-003, ADAMTS17-002, ADAMTS17-004
chr16	280732	282963	2232	14	2.29735662389551e-143	-0.149388264803484	-0.0339865670003942	PDIA2-001, ARHGDIG-001, PDIA2-008, ARHGDIG-002, PDIA2-007, ARHGDIG-004, PDIA2-005, PDIA2-006, PDIA2-003, ARHGDIG-003, PDIA2-004
chr16	1095964	1099424	3461	14	3.20249881047334e-57	-0.13847861168867	-0.0305313207211328	C1QTNF8-001, C1QTNF8-201
chr16	1152468	1155342	2875	14	1.82836458164081e-87	0.103469791745766	-0.00886350092689807	CACNA1H-001, CACNA1H-201, CACNA1H-002, RP11-616M22.1-001
chr16	3035467	3039236	3770	14	5.00154289956565e-83	-0.21298546237564	-0.0319922571363189	RP11-473M20.5-001, CCDC64B-201, CCDC64B-001, CCDC64B-002, CCDC64B-004
chr16	31202160	31203559	1400	14	4.86501978030321e-15	-0.0791631026108014	-0.0158889990301206	PYCARD-001, PYCARD-002, PYCARD-003, PYCARD-AS1-001, PYCARD-004
chr16	86508001	86509486	1486	14	1.92886078116871e-30	-0.124914730200194	-0.0292165783372848	FOXF1-001, FENDRR-007, FENDRR-003, FENDRR-006, FENDRR-001, AC009108.2-201
chr17	34155798	34157240	1443	14	2.82013205334481e-82	-0.0972856840408607	-0.0281603858673886	ASIC2-003
chr17	48592667	48593970	1304	14	1.61735081630966e-29	0.0483430789744758	0.0127440975933903	HOXB5-001, HOXB-AS3-007, HOXB-AS3-008, HOXB3-006, HOXB-AS3-004, HOXB-AS3-016, HOXB3-003, HOXB-AS3-002, HOXB-AS3-013, HOXB-AS3-014, HOXB3-004, HOXB-AS3-006, HOXB-AS3-009, HOXB-AS3-015, HOXB-AS3-005, HOXB-AS3-010, HOXB3-002
chr18	11147147	11149471	2325	14	1.39555153129576e-66	0.112713542286082	0.026225370149284	PIEZO2-007, PIEZO2-201, PIEZO2-003, PIEZO2-006, PIEZO2-015
chr19	18790555	18791918	1364	14	4.14130864931768e-52	-0.0916702306822011	-0.0273899287552622	COMP-001, COMP-005, COMP-007
chr19	51887557	51888536	980	14	2.57724554945486e-226	-0.115110172535	-0.050251020018722	ZNF577-001, ZNF577-005, ZNF577-011, ZNF577-004, ZNF577-009, ZNF577-003, ZNF577-008, ZNF577-002, ZNF577-010, ZNF577-012, ZNF577-018, ZNF577-017, ZNF577-016, ZNF577-015, ZNF649-AS1-001
chr19	58097902	58098764	863	14	0	0.135974849480688	0.0438896501191828	ZSCAN18-003, ZSCAN18-012, ZSCAN18-004, ZSCAN18-006, ZSCAN18-011, ZSCAN18-009, ZSCAN18-010, ZSCAN18-002
chr2	466712	468737	2026	14	2.0050424461531e-34	-0.154041425895041	-0.055291946149791	NA
chr2	72915595	72917877	2283	14	2.44249385426896e-32	-0.0648682755759534	-0.0180746896380496	EMX1-001, EMX1-002, EMX1-003
chr2	105398493	105399800	1308	14	4.2091299665606e-59	0.198009833327719	0.0292873393418903	FHL2-004, FHL2-002, FHL2-201, FHL2-003, FHL2-005, FHL2-006, FHL2-001, FHL2-007, FHL2-008, FHL2-010
chr2	176138552	176140991	2440	14	7.70947632171904e-117	-0.0962921863000195	-0.0541076063303212	HOXD-AS2-002, HOXD3-002, HOXD-AS2-001, HOXD3-003
chr2	184597542	184599076	1535	14	1.11511134574308e-32	-0.0386697607810956	-0.0176329107706411	ZNF804A-001
chr2	196591810	196593971	2162	14	0	-0.304318065481471	-0.0872747355954172	HECW2-001, HECW2-004, HECW2-003
chr2	200585600	200586580	981	14	3.76335314292881e-67	0.0692594508075278	0.0215231440331702	AOX1-001, AOX1-004
chr20	38723969	38726147	2179	14	7.57787357047292e-58	0.0735208140996493	0.00494482653963055	SLC32A1-001
chr22	44179575	44182040	2466	14	4.07228481880811e-33	-0.0929603891146711	-0.0269174880950104	PARVG-004, PARVG-201, PARVG-008, PARVG-010, PARVG-001, PARVG-011, PARVG-012, PARVG-006
chr4	98929217	98930130	914	14	5.03195061336922e-21	0.0702092183280682	0.0262120779044085	EIF4E-002, EIF4E-004, EIF4E-001, AC019131.1-201, EIF4E-005, EIF4E-006, EIF4E-007, EIF4E-003, EIF4E-008, EIF4E-011, RP11-571L19.7-001
chr4	110610770	110612795	2026	14	3.83139243197585e-30	0.0987457608089609	0.0327763920434274	RP11-380D23.2-001, RP11-380D23.2-002
chr5	3590368	3592604	2237	14	1.29713913444054e-28	0.0618084242945934	0.0231960387616584	NA
chr1	201506323	201507832	1510	14	2.0844156871215e-36	-0.081326434283431	-0.0144633791191286	CSRP1-201, CSRP1-001, RP11-134G8.7-001, CSRP1-005, CSRP1-003, CSRP1-002, CSRP1-012, CSRP1-015, CSRP1-014, CSRP1-013, CSRP1-017, CSRP1-016, CSRP1-011, CSRP1-018, CSRP1-010, CSRP1-006
chr5	141245301	141246877	1577	14	1.25890376467528e-31	0.0902970459120384	0.0302042715513446	PCDHB15-001, PCDHB15-002, CH17-140K24.2-005
chr6	1310930	1313260	2331	14	7.74099465325885e-153	-0.108292441044309	-0.0296927396048476	FOXQ1-001
chr6	27873179	27874320	1142	14	8.23901306940336e-63	0.0880512342143377	0.0301528164288417	HIST1H3I-001, HIST1H4L-001
chr6	31462864	31463726	863	14	4.80287055273213e-16	-0.0933386939544453	-0.0260111868563899	XXbac-BPG181B23.6-001, HCP5-003, HCP5-004, HCP5-201
chr6	31574682	31575909	1228	14	5.54119434503332e-44	-0.0731109748388251	-0.0219200861146345	LTA-001, TNF-001, LTA-002, LTA-004, LTA-003
chr6	32127068	32127771	704	14	1.13070658417712e-15	-0.0673617604894273	-0.0112031070541347	FKBPL-001, ATF6B-001, ATF6B-002, ATF6B-004, ATF6B-005, ATF6B-003
chr6	32583972	32584893	922	14	1.53152421745969e-90	-0.225891719211844	-0.0596286802194567	NA
chr6	42978408	42979933	1526	14	6.23699038853646e-193	-0.165177131744763	-0.0620585553177273	PEX6-201, PEX6-001
chr6	83708214	83709641	1428	14	2.60881596198028e-45	-0.120260708143004	-0.0314310677885328	SNAP91-009, SNAP91-017, SNAP91-001, SNAP91-007, SNAP91-018, SNAP91-004, SNAP91-013, SNAP91-019, SNAP91-005, SNAP91-006, SNAP91-002, SNAP91-010, SNAP91-008, SNAP91-011, SNAP91-015, SNAP91-014, SNAP91-016, SNAP91-012
chr1	223392431	223394613	2183	14	2.98557339483636e-107	0.100420144314192	0.0408443806362857	CCDC185-001
chr1	224615662	224618150	2489	14	9.08252097260555e-88	0.0887783814663066	0.0385219716069206	CNIH3-001, RP11-100E13.1-001
chr7	5071857	5073023	1167	14	8.49329519901252e-98	-0.0975001036927794	0.00165981922061095	RBAKDN-001
chr7	8261805	8263269	1465	14	3.55805611283256e-32	0.0532731034298367	0.0206808313700944	ICA1-002, ICA1-004, ICA1-007, ICA1-001, ICA1-201, ICA1-003, AC007128.1-001, ICA1-009, ICA1-012, ICA1-011, ICA1-005, ICA1-014, AC007009.1-001, ICA1-010
chr7	27156299	27157206	908	14	8.58700047842834e-19	-0.148281943708116	-0.0227858823180924	HOXA7-001, HOXA7-002, HOXA7-003, RP1-170O19.24-001
chr7	30911198	30912186	989	14	1.37906775705282e-49	0.106220584421984	0.0564423536106726	AQP1-001, AQP1-004
chr7	99918980	99919886	907	14	8.87920208637505e-75	-0.0622741337623521	-0.0113843192455579	TRIM4-001, TRIM4-005, TRIM4-004, TRIM4-002
chr7	155811098	155812966	1869	14	4.10053098823985e-63	-0.107989957085025	-0.0224174779446637	SHH-001, SHH-003, SHH-004, SHH-005
chr8	24955270	24958326	3057	14	4.6828577941012e-140	-0.258705336714729	-0.0617529886745363	CTD-2168K21.2-001, NEFL-001, NEFL-007, NEFL-201
chrX	25015241	25016571	1331	14	2.19941299310058e-35	-0.170215944940765	0.0050552781040964	ARX-001
chrX	132022942	132023977	1036	14	2.07468459376548e-26	-0.0363690362503845	-0.00392994969857057	STK26-002, STK26-001, STK26-005, STK26-004, STK26-003
chr10	27744911	27746702	1792	14	1.277332816832e-69	-0.0708605462501507	0.00335549390950068	MKX-001, MKX-201, MKX-AS1-001, MKX-002, MKX-003
chr10	99532646	99534033	1388	13	3.22870266661323e-28	-0.0571720769145931	-0.0188319204776306	NKX2-3-001, LINC01475-001, NKX2-3-201
chr10	100519161	100520794	1634	13	1.02834311676448e-51	0.0997747568831607	0.0221276923659944	SEC31B-003, SEC31B-004, SEC31B-013, SEC31B-009, SEC31B-001, SEC31B-010
chr10	102775263	102776938	1676	13	4.62183450106431e-29	-0.0881015767023048	-0.00442647601092803	WBP1L-001
chr11	536758	537737	980	13	1.94789006632675e-43	0.0872343793922484	0.0397465122186487	LRRC56-001, HRAS-002, HRAS-004, HRAS-009, HRAS-201, HRAS-202, HRAS-003, HRAS-008, HRAS-010, HRAS-001
chr11	1747922	1749365	1444	13	9.79305578981433e-222	-0.188418500061259	-0.0268458170590358	IFITM10-001, IFITM10-004, IFITM10-003, IFITM10-005
chr11	15072067	15074276	2210	13	1.96176142957672e-45	0.138476739225916	0.00703689624168144	CALCB-002, CALCB-003
chr11	17351198	17353122	1925	13	5.28345316629124e-144	-0.253476535549177	-0.0746714322977133	NCR3LG1-001, NCR3LG1-002
chr11	66267615	66267975	361	13	5.94300399577366e-13	0.00816931132281008	0.00108448828628733	RAB1B-001, RAB1B-003, RP11-867G23.1-001, RP11-867G23.2-001, RAB1B-201
chr11	109421739	109423343	1605	13	1.39387350634629e-148	-0.158708803407013	-0.04296160237466	C11orf87-001
chr11	117876974	117878709	1736	13	5.8286968608237e-69	-0.058879784228969	-0.0112760233357366	FXYD6-003, FXYD6-009, FXYD6-002, FXYD6-004, FXYD6-001, FXYD6-010, FXYD6-008, FXYD6-FXYD2-001, FXYD6-201, FXYD6-202, FXYD6-015, FXYD6-018, FXYD6-017, FXYD6-203
chr11	128693588	128695624	2037	13	1.4748392672142e-64	-0.113180526021689	-0.0101072159484113	FLI1-201, FLI1-002, SENCR-001, FLI1-008, FLI1-001, FLI1-003
chr12	10673833	10674984	1152	13	5.67969895123862e-263	-0.150492949104078	-0.0511086648378961	STYK1-001, STYK1-003, STYK1-005, STYK1-004, STYK1-002
chr12	116881383	116882511	1129	13	2.17826789362181e-33	-0.104984959684416	-0.0152704949806706	HRK-001, HRK-002, HRK-003, HRK-004
chr12	132435646	132439396	3751	13	6.66004539845739e-19	-0.0975322907282371	-0.0212427672757605	NA
chr1	25906544	25907524	981	13	3.38777518775742e-20	0.0861253934335967	0.00870064206728724	STMN1-003, STMN1-005, STMN1-201, STMN1-008, STMN1-004, STMN1-001, STMN1-002, STMN1-007, MIR3917-201
chr13	43878262	43879731	1470	13	7.11328405789603e-44	0.106522327732464	0.0226177291812528	LACC1-001, LACC1-002, LACC1-201, CCDC122-004, CCDC122-001, CCDC122-007, RP11-5G9.5-001, AL512506.1-201
chr14	69483857	69485387	1531	13	1.44958054797289e-21	0.0979986861557067	0.0189749117831114	PLEKHD1-002, PLEKHD1-001
chr14	100725460	100726383	924	13	3.41230338105332e-43	-0.109657023350003	-0.0250546201404869	DLK1-003, DLK1-001, DLK1-007, DLK1-008, DLK1-009
chr15	79089525	79091302	1778	13	2.42326972740653e-50	-0.0992317268882137	-0.0165468932171766	RASGRF1-001, RASGRF1-002
chr15	79430831	79433300	2470	13	0	-0.193534804347204	-0.0694730527594177	KIAA1024-001
chr16	165411	166758	1348	13	2.75528255912125e-28	0.0804894393610301	-0.00944179730899576	HBZP1-001, HBM-001, Z84721.4-001, HBM-002
chr16	31215951	31217234	1284	13	1.6169840311287e-41	-0.142827880318124	-0.0369113668241086	PYDC1-001, TRIM72-001, PYDC1-002, TRIM72-201
chr16	67162796	67164923	2128	13	4.69176557766181e-78	0.117679898989294	0.0464425249871863	FBXL8-001, HSF4-201, TRADD-001, HSF4-008, FBXL8-005, HSF4-016, HSF4-012, HSF4-026, HSF4-027, HSF4-025, FBXL8-003, RP11-5A19.5-004, FBXL8-009, RP11-5A19.5-003, HSF4-022, HSF4-015, FBXL8-008, HSF4-018, FBXL8-002, FBXL8-004, HSF4-023, HSF4-028, HSF4-020, HSF4-019, HSF4-009, HSF4-006, HSF4-011, FBXL8-006, HSF4-013, HSF4-021, HSF4-007, HSF4-017, HSF4-005, HSF4-014, RP11-5A19.5-002, HSF4-010, FBXL8-007…
chr16	67660865	67661909	1045	13	1.20898440106695e-24	-0.0673025424160626	-0.0196525763323879	ACD-002, PARD6A-001, ACD-001, PARD6A-002, ACD-003, ACD-012, ACD-007, ACD-005, PARD6A-004, ACD-004, ENKD1-006, ACD-010, PARD6A-003, ACD-009, ACD-013, ACD-008, ACD-006, ENKD1-003, ACD-011, ACD-201, ACD-014
chr16	77433512	77436101	2590	13	1.09733439865155e-91	0.15932242761935	0.0608355483949629	ADAMTS18-001, AC025284.1-201, ADAMTS18-002, ADAMTS18-009, RP11-449J10.1-001, ADAMTS18-005, ADAMTS18-006, ADAMTS18-008, ADAMTS18-007
chr17	6775610	6776462	853	13	9.2826165770908e-74	0.0526436159744638	0.0213401876217939	FBXO39-001, RP11-609D21.3-001
chr18	11688009	11690146	2138	13	1.59860179391721e-217	-0.190986859576621	-0.0541755625544144	GNAL-001, GNAL-007
chr18	31042508	31043193	686	13	1.72363200481417e-15	0.0878931302743139	0.0306978936296526	DSC3-001, DSC3-201
chr18	46071720	46072628	909	13	5.81307653897011e-33	0.0809073554978074	0.0381482060224573	PSTPIP2-002, PSTPIP2-005, PSTPIP2-001
chr18	59219683	59220553	871	13	7.1032175506162e-24	-0.098876880753831	-0.0124245203435467	GRP-001, GRP-002, GRP-003
chr1	66751990	66752822	833	13	1.0596656542805e-41	0.0631969857286724	0.0243202478238184	TCTEX1D1-001, TCTEX1D1-002, TCTEX1D1-005, TCTEX1D1-004
chr1	69567157	69568808	1652	13	2.29505131286945e-175	-0.109726753316323	-0.0280922182633999	LRRC7-002, LRRC7-003
chr19	13763664	13765136	1473	13	1.22058544055422e-93	0.190995698539108	-0.00412103657713007	MRI1-002, MRI1-001, MRI1-003, MRI1-004, CCDC130-012, MRI1-005, MRI1-006
chr19	18340302	18341254	953	13	2.04308199903484e-41	-0.062791314647656	-0.00828389305207973	PGPEP1-002, PGPEP1-001, PGPEP1-007, PGPEP1-003, PGPEP1-008, PGPEP1-004, PGPEP1-005
chr19	19618239	19619366	1128	13	2.42336269345057e-88	0.0805720290255346	0.0157067836041423	PBX4-001, PBX4-003, PBX4-002
chr1	2501182	2504775	3594	13	1.37238658316948e-24	-0.132104750383174	-0.0309629249193242	PLCH2-006
chr19	45638954	45639672	719	13	8.48124518072095e-89	0.0630074293249927	0.0331608130670598	EML2-007, MIR330-201, EML2-011, EML2-017, EML2-AS1-003, EML2-009, EML2-028, EML2-012, EML2-010, EML2-014, EML2-008, EML2-018, EML2-015, EML2-AS1-002, EML2-016, EML2-029, EML2-AS1-001
chr19	58228368	58229495	1128	13	2.30652339073382e-132	-0.179859943490074	-0.0412347164143377	ZNF544-013, ZNF544-010, ZNF544-017, ZNF544-012, ZNF544-002, ZNF544-005, ZNF544-003, ZNF544-016, ZNF544-011, ZNF544-009, ZNF544-015, ZNF544-001, ZNF544-018, ZNF544-007, CTD-3138B18.4-001, ZNF544-004, ZNF544-006, ZNF544-014, ZNF544-008
chr2	20665891	20666740	850	13	3.27838838098117e-15	0.0855606751277154	0.0266461330717081	GDF7-001
chr2	50346347	50348188	1842	13	6.05841768964686e-64	-0.250022893001078	-0.0319800987253932	NRXN1-012, NRXN1-020, NRXN1-203, NRXN1-019
chr2	74197958	74199315	1358	13	1.49624652514341e-229	-0.168212471428885	-0.039385173874902	MTHFD2-001, MTHFD2-009, MTHFD2-003, MTHFD2-007, MTHFD2-004, MTHFD2-005, MTHFD2-008, RP11-287D1.2-001
chr2	161414901	161416500	1600	13	2.56464078248292e-21	0.0599050814039688	0.0168310369008698	TBR1-001, TBR1-002, TBR1-006, TBR1-005, TBR1-003
chr20	13994793	13996421	1629	13	1.01952714222173e-49	-0.173313309717511	-0.0483640814298739	MACROD2-010, MACROD2-004, SEL1L2-011, MACROD2-001, MACROD2-006, SEL1L2-001, MACROD2-005, MACROD2-008, MACROD2-003
chr20	32051502	32052709	1208	13	4.84969486319956e-30	-0.113535783583312	-0.0340596419736525	HCK-005, HCK-001, HCK-002, RNA5SP482-201, HCK-003, HCK-004, HCK-007, HCK-006, HCK-201, HCK-202, HCK-008
chr20	56628235	56631411	3177	13	1.45832436902892e-277	-0.292010070449238	-0.0857530007177914	TFAP2C-001, TFAP2C-002
chr20	64048992	64050075	1084	13	2.64392393260391e-26	-0.0581674876060745	-0.0196144913418899	SOX18-001, ZNF512B-202, TCEA2-010
chr22	44701447	44703027	1581	13	5.89745027528327e-46	0.105978545204912	0.0312513251114448	PRR5-004, PRR5-ARHGAP8-001, PRR5-ARHGAP8-002, PRR5-ARHGAP8-201, PRR5-013, PRR5-005, PRR5-006, PRR5-014, PRR5-016, PRR5-ARHGAP8-202, PRR5-ARHGAP8-203
chr22	46536169	46538192	2024	13	2.5126582978887e-185	-0.121581428182152	-0.00915638299861272	CELSR1-001, CELSR1-002, CELSR1-004
chr3	44711577	44712906	1330	13	1.06096010015905e-27	-0.0570211271362466	-0.00561312622318363	ZNF502-001, ZNF502-003, SOCS5P3-001, ZNF502-002, ZNF502-201
chr3	49856312	49857008	697	13	6.40498624880686e-23	-0.0225275841308311	-0.0012215905176409	TRAIP-001, TRAIP-005, TRAIP-004, TRAIP-011, TRAIP-002, TRAIP-009, TRAIP-007, TRAIP-010
chr3	170418371	170419533	1163	13	1.11914161828677e-49	0.101473153800371	0.0389657774529209	CLDN11-001, CLDN11-006, CLDN11-007, CLDN11-008, CLDN11-005, CLDN11-002, CLDN11-004
chr4	75629540	75631205	1666	13	1.18542342914112e-117	0.0874540112243772	0.030210572537378	CDKL2-002, CDKL2-001, CDKL2-003
chr4	83535521	83536803	1283	13	0	-0.328242381222064	-0.134920970199645	AGPAT9-002, AGPAT9-001, AGPAT9-007, AGPAT9-005, AGPAT9-006, AGPAT9-201
chr4	121380418	121381525	1108	13	6.65606267075948e-193	0.135353903959284	0.0366455241308887	QRFPR-003, QRFPR-001, QRFPR-004, QRFPR-002
chr4	143559053	143559793	741	13	4.18996824159936e-109	0.152572894181249	0.0493463984754847	GUSBP5-001, GUSBP5-004, GUSBP5-002, GUSBP5-005, GUSBP5-003
chr5	37370778	37371526	749	13	1.8225984744502e-92	0.197362038480441	0.0210307453304317	NUP155-001, NUP155-004, NUP155-006, NUP155-003
chr5	44388494	44390113	1620	13	3.28599048020773e-101	-0.120042257245089	-0.0204687035995822	FGF10-001, FGF10-AS1-001, FGF10-002
chr5	88689044	88690897	1854	13	1.15100406399936e-157	-0.164316863114679	-0.0674722063054081	CTC-467M3.2-001, LINC00461-006
chr5	132257266	132258642	1377	13	0	-0.174664661122505	-0.0849387393663215	PDLIM4-001, PDLIM4-002, PDLIM4-004, PDLIM4-007, PDLIM4-003
chr5	173233793	173235460	1668	13	3.78274569222038e-47	0.0944043434273836	0.0109071723733981	NKX2-5-001, NKX2-5-003, NKX2-5-002, NKX2-5-004
chr5	178590259	178591185	927	13	2.36677131630465e-19	-0.0869280847495381	-0.0327082592049756	COL23A1-001
chr6	28513883	28515914	2032	13	3.07516550222492e-42	-0.078422134546717	-0.0204448959360505	GPX6-001, GPX6-002, GPX6-201
chr6	29627053	29627729	677	13	1.53008550302131e-15	0.105928053350085	0.0127180223721207	GABBR1-002, GABBR1-004, GABBR1-010
chr6	30982211	30984140	1930	13	4.57144714930646e-47	-0.127296187155813	-0.0381324470173395	MUC21-001, MUC21-002
chr6	31581366	31582152	787	13	1.06825774957474e-15	0.0697795610101378	-0.0125206885418512	LTB-001, LTB-002, LTB-004, LTB-003
chr6	31776747	31777404	658	13	4.66013140193881e-16	0.0777786526493653	0.0250747045663474	Y_RNA.271-201, VWA7-001, VARS-013, VWA7-002, VARS-014, VWA7-003
chr6	50849661	50851523	1863	13	2.85760025696571e-99	0.110266408344785	0.0479662242891671	NA
chr6	62285618	62286792	1175	13	4.51909935250188e-65	-0.114418095231184	-0.00616558143344839	KHDRBS2-001
chr6	99601973	99603965	1993	13	1.25278172368056e-137	0.145853315867045	0.0321286247227191	PRDM13-001, PRDM13-002
chr6	146028352	146029908	1557	13	1.93502574937652e-35	-0.119709043877934	-0.0172713267332261	GRM1-001, GRM1-019, GRM1-201, GRM1-002, GRM1-018, GRM1-017, GRM1-020
chr6	168016060	168017847	1788	13	1.91982663540035e-64	-0.0520216698055586	-0.0171593331059084	KIF25-002, KIF25-001
chr6	169166525	169169645	3121	13	1.11037642644203e-65	0.0942541280375457	0.0287095791750923	NA
chr7	975063	976094	1032	13	2.52770590912304e-38	-0.195911602048634	-0.03899606831071	COX19-001, COX19-002, COX19-003, COX19-004
chr7	27095528	27096867	1340	13	3.8662621104552e-76	-0.0572069385429945	-0.0246354498207893	HOXA1-001, HOXA1-002, HOTAIRM1-004, HOTAIRM1-003, HOTAIRM1-002, HOTAIRM1-001, HOTAIRM1-005, HOTAIRM1-006, HOTAIRM1_2.1-201, HOTAIRM1_4.1-201, HOTAIRM1_3.1-201, HOTAIRM1_1.1-201
chr7	85185340	85187527	2188	13	5.22402989444369e-34	-0.0812623813082817	-0.00962553380905772	SEMA3D-002
chr7	97004319	97006880	2562	13	2.18125859911406e-196	-0.238436621382493	-0.0649709726570718	DLX6-AS1-003, DLX6-002, DLX6-001, DLX6-003
chr1	229434048	229434918	871	13	1.53873289713384e-17	-0.0655117858695076	-0.0148009553376631	ACTA1-201, ACTA1-001
chr7	157719630	157722130	2501	13	2.82307026525699e-74	-0.174787376040919	-0.0381632339565992	NA
chr8	68330274	68332318	2045	13	8.46676277581784e-134	-0.11490579441853	-0.033624597199385	C8orf34-003, C8orf34-008, C8orf34-AS1-001, C8orf34-001, C8orf34-005
chr8	70668876	70669553	678	13	1.47986674413008e-107	-0.253701159964082	-0.0387211183060059	LACTB2-001, XKR9-001, XKR9-004, XKR9-005, XKR9-003, XKR9-002, LACTB2-002
chr1	247936455	247937707	1253	13	2.97347234058239e-69	0.112536190056446	0.0354221032794172	OR2AJ1-001, OR2L13-201, OR2X1P-001, CLK3P2-001
chrX	7927462	7928319	858	13	4.43028084342078e-20	0.112166530746151	0.00809702630074956	PNPLA4-003, PNPLA4-002, PNPLA4-201, PNPLA4-202
chr10	29735399	29737214	1816	13	2.57819582169002e-291	-0.267701025573042	-0.0981930676005077	SVIL-001, SVIL-002
chr10	86667643	86668672	1030	13	8.47172486980249e-38	0.240530265715931	0.0519709017175072	LDB3-008, LDB3-001, LDB3-007, LDB3-002, LDB3-201, LDB3-202, LDB3-006, LDB3-009
chr1	9128629	9129615	987	12	3.97365697369477e-73	-0.178041439832958	-0.0148610496458403	GPR157-002, GPR157-003
chr10	116848962	116850676	1715	12	6.04292743945115e-103	-0.108595604753892	-0.0305533855871608	ENO4-201, ENO4-002, RP11-539I5.1-002, RP11-539I5.1-001, ENO4-003, ENO4-202
chr10	133179031	133181441	2411	12	3.98745807437661e-66	-0.100449868326263	-0.0274642013724161	NA
chr11	299390	300772	1383	12	1.82922892798829e-50	-0.144496227780107	-0.0352734119006614	IFITM5-001
chr11	614761	616879	2119	12	3.25387075492298e-204	0.192503906215659	0.070711184589194	IRF7-001, IRF7-005, IRF7-201, IRF7-202, IRF7-002, IRF7-004, IRF7-006, IRF7-009, IRF7-010, IRF7-014, IRF7-013, IRF7-011, IRF7-012, IRF7-008, IRF7-007, IRF7-015
chr11	17476420	17477405	986	12	3.08248362532326e-34	0.12937250450556	0.0039465638239603	ABCC8-201, ABCC8-001, ABCC8-002, ABCC8-003, ABCC8-202
chr11	129375414	129376823	1410	12	1.62675631964633e-20	-0.076535299997899	0.00159143469890496	BARX2-001
chr12	42588012	42590664	2653	12	2.25744313146456e-217	-0.315228749250949	-0.097766903485929	PRICKLE1-001, PRICKLE1-005, PRICKLE1-002, PRICKLE1-008
chr1	20717538	20718452	915	12	2.68519543768719e-55	-0.237358601364406	-0.0540104270923653	KIF17-009, KIF17-001, KIF17-004
chr12	54008647	54009530	884	12	7.23985557559862e-174	0.132906707118715	0.0162387909323331	HOXC8-001
chr12	132257713	132259677	1965	12	1.72744182497533e-31	-0.238219132661037	-0.0137704761685342	GALNT9-006
chr12	132441724	132444356	2633	12	2.4540241987905e-45	-0.110492096737311	-0.0258624059307881	NA
chr13	49495353	49496630	1278	12	7.22862850580223e-56	0.102734585300613	0.0276557033773038	PHF11-201, PHF11-001, PHF11-003, PHF11-006, PHF11-011, PHF11-002, PHF11-016, PHF11-014, PHF11-013, PHF11-015, PHF11-004, PHF11-010, PHF11-005, PHF11-012, PHF11-202
chr1	31575451	31577320	1870	12	1.16012904901975e-194	0.284683221882923	0.0853065637931927	TINAGL1-001, RP11-73M7.1-001, TINAGL1-201, TINAGL1-006, TINAGL1-007, TINAGL1-008, TINAGL1-005, TINAGL1-002, TINAGL1-009, TINAGL1-202
chr14	24338452	24340553	2102	12	1.28075894513751e-27	-0.0805191331664567	-0.0326442053323333	RIPK3-001, RIPK3-008, RIPK3-009, RIPK3-002, RP11-934B9.3-001, RIPK3-006, RIPK3-004, RIPK3-007
chr14	58395428	58396644	1217	12	1.50908416948763e-69	-0.162365660955994	-0.0376265767537925	TOMM20L-001, RP11-517O13.3-001, RP11-517O13.1-001, TOMM20L-002
chr1	32361368	32362590	1223	12	1.68586481838046e-62	0.0688083137572522	0.0282103545302947	TSSK3-001, FAM229A-004, FAM229A-002, FAM229A-003, FAM229A-001
chr14	69258755	69260025	1271	12	1.81694660964599e-16	0.0684435939455006	0.016939912377374	GALNT16-002, GALNT16-003, GALNT16-001, GALNT16-004, GALNT16-007, GALNT16-008, GALNT16-009, RP11-363J20.2-001
chr14	80954953	80955816	864	12	4.39338997577408e-29	0.0703055373439332	0.0232331353710233	TSHR-201, TSHR-003, TSHR-001, TSHR-007, TSHR-004, TSHR-005, TSHR-008, TSHR-006
chr15	39919071	39921208	2138	12	6.9572580160009e-197	-0.220728833957157	-0.0483621387113226	GPR176-002, Y_RNA.134-201, RP11-325N19.3-001, GPR176-003, RP11-325N19.3-002, GPR176-001
chr1	44416657	44418592	1936	12	1.09997537900853e-70	0.104249462036052	0.0459322667933416	NA
chr16	6018830	6021072	2243	12	7.64531099000664e-128	-0.116940937093726	-0.0662800590985203	RBFOX1-009, RBFOX1-010, RBFOX1-014, RBFOX1-013, RBFOX1-003, RBFOX1-004
chr16	47142799	47144812	2014	12	0	0.281104573979497	0.0958178179986429	NETO2-002, NETO2-001, ITFG1-AS1-001, ITFG1-AS1-002
chr17	35373494	35374757	1264	12	9.48413765202686e-30	-0.0849697932594287	-0.0260451327537209	SLFN11-002, SLFN11-001, SLFN11-005, SLFN11-004, SLFN11-003, SLFN11-006, SLFN11-011, SLFN11-010, RP11-686D22.6-001, SLFN11-009, SLFN11-008
chr17	39225020	39226446	1427	12	3.18657333413274e-142	-0.155945861088117	-0.0323683283968825	STAC2-001, STAC2-002
chr17	42779570	42780965	1396	12	1.48548341888536e-39	0.0633440462924192	0.0270320461483538	WNK4-001, WNK4-002, WNK4-005
chr17	50468444	50469259	816	12	1.95014775449245e-24	0.0952441840600247	0.0171008418403606	CHAD-002, ACSF2-024, ACSF2-018, ACSF2-007, CHAD-001, ACSF2-017, ACSF2-006, ACSF2-019, ACSF2-020, ACSF2-016
chr17	61399658	61400203	546	12	1.0848867954019e-13	0.0229632725116309	0.00268573715439657	TBX2-001, TBX2-002, TBX2-003, RP11-332H18.5-001, TBX2-AS1-004, TBX2-AS1-002, TBX2-AS1-003
chr18	59695849	59697884	2036	12	1.61265494868685e-35	0.110633072118765	0.0341881602631304	CCBE1-001, RP11-2N1.2-001, RP11-2N1.3-001
chr19	708469	711001	2533	12	4.21160785360984e-41	-0.12072760015148	-0.0357992809958588	PALM-002, PALM-001, PALM-009, PALM-011
chr1	67307213	67308042	830	12	1.67773059813762e-52	0.0760841846055644	0.0206979432051249	IL12RB2-001, IL12RB2-004, IL12RB2-201, IL12RB2-202
chr1	75129723	75132354	2632	12	2.5639094717301e-37	0.103331495770489	0.0478717541529244	LHX8-001, LHX8-002, RP11-510C10.3-001, RP11-510C10.2-001
chr1	75614148	75616488	2341	12	5.44534967976069e-113	-0.0734900341304704	-0.0254492140912744	NA
chr19	37506569	37507269	701	12	1.6485222578369e-15	-0.0543608544710466	-0.00459076205337882	ZNF793-AS1-003, ZNF793-004, CTD-3064H18.2-001, ZNF793-AS1-002, ZNF793-006, ZNF793-001, ZNF793-002, ZNF793-AS1-005, ZNF793-AS1-001, ZNF793-003, ZNF793-009
chr19	48933003	48933710	708	12	1.16888971303304e-32	-0.108331121896538	-0.00702101586015063	DHDH-001, DHDH-002, DHDH-004, DHDH-003
chr19	55165426	55167051	1626	12	4.03760740661193e-145	-0.0950139764175484	-0.0193742876071322	DNAAF3-002, DNAAF3-201, snoU13.30-201, DNAAF3-003, DNAAF3-015, DNAAF3-007, DNAAF3-001, DNAAF3-008, DNAAF3-006, DNAAF3-011, DNAAF3-014, DNAAF3-013, DNAAF3-012, DNAAF3-017
chr19	56393073	56393783	711	12	1.09124358025332e-31	-0.071196744421986	-0.00389966877441886	ZNF582-003, AC006116.1-201, ZNF582-AS1-003, ZNF582-001, ZNF582-004, ZNF582-AS1-002, ZNF582-005, ZNF582-AS1-001, ZNF582-007, ZNF582-AS1-005, ZNF582-AS1-004, ZNF582-002, ZNF582-201
chr19	57947204	57947990	787	12	1.27970444019596e-39	-0.0536549109559124	-0.0169610168815458	ZNF256-001, ZNF256-002
chr2	71276116	71277841	1726	12	1.61104897147691e-285	-0.39798549389256	-0.107301516611353	ZNF638-003, ZNF638-005, ZNF638-004, ZNF638-009
chr2	160062389	160063021	633	12	3.40950924197995e-13	-0.0533077053140636	-0.00796218088207198	PLA2R1-001, PLA2R1-002
chr2	176105780	176107385	1606	12	3.0120576870876e-170	-0.109857334271105	-0.0407824161114951	HOXD11-001, HOXD10-002, HOXD11-003, HOXD10-003, HOXD11-201
chr2	176156974	176158455	1482	12	3.65086033491086e-118	0.161364975112707	0.034781066785776	HOXD3-004
chr2	219059686	219061340	1655	12	3.08361986987266e-45	0.123332089714112	0.0206760806661039	IHH-001, MIR3131-201
chr2	219513937	219515033	1097	12	2.60779533697467e-17	0.0710900881746496	0.0157865943124095	ASIC4-001, ASIC4-002, AC053503.11-001, ASIC4-004, ASIC4-005, ASIC4-003
chr20	3237499	3238893	1395	12	4.81039954781561e-59	0.0870922558619921	0.0108914049039495	SLC4A11-002, SLC4A11-001, SLC4A11-007, SLC4A11-006, SLC4A11-003, RP4-794I6.4-001
chr20	18056896	18059368	2473	12	2.55298652716563e-101	-0.13586483673134	-0.0600809046756175	OVOL2-001, RP4-726N1.2-001, OVOL2-003, OVOL2-004, OVOL2-005
chr20	38805102	38806307	1206	12	5.1505672562554e-25	0.0686209501744379	0.0276890793811484	PPP1R16B-001, PPP1R16B-004
chr20	57266450	57267815	1366	12	2.47084070859449e-43	-0.0891733628322261	-0.0175262586468067	BMP7-001, BMP7-003, RP4-813D12.3-001, RP4-813D12.3-002, BMP7-004, BMP7-002
chr22	45284617	45285155	539	12	2.1064372857165e-52	-0.0857071750204274	-0.00905274259988937	UPK3A-001, UPK3A-002
chr3	16512959	16514113	1155	12	1.40356283150674e-54	-0.095213862019386	-0.0374593429395956	RFTN1-001, RFTN1-005, RFTN1-007, RFTN1-008, RFTN1-006, RFTN1-009
chr1	160399573	160400893	1321	12	1.81820395020001e-19	0.0627577307638464	0.00147327588848853	VANGL2-001
chr3	180036451	180037497	1047	12	2.31080254490327e-43	0.172760105706993	0.0244772083348074	PEX5L-005, PEX5L-004, PEX5L-001, PEX5L-003, PEX5L-010, PEX5L-002
chr4	5708131	5709574	1444	12	6.23612712343054e-54	0.0755231822449622	0.0227968741732293	EVC-001, EVC2-001, EVC2-003, EVC2-002, EVC-002, EVC2-004
chr4	80185086	80186916	1831	12	1.00702164020518e-27	0.0800431991645874	0.00309853874122423	PRDM8-201, PRDM8-003, PRDM8-008, PRDM8-011, PRDM8-010, PRDM8-005, PRDM8-006, PRDM8-009, PRDM8-004
chr4	163331111	163333078	1968	12	1.23781138736965e-132	-0.156110391379095	-0.0245750207075124	NPY1R-001, NPY1R-007, NPY1R-004, NPY1R-003, NPY1R-006, NPY1R-005
chr4	184825404	184826827	1424	12	1.39193694738723e-147	0.105909012482508	0.0264734934550013	ACSL1-001, ACSL1-005, ACSL1-004, ACSL1-006, ACSL1-011
chr5	1091734	1093920	2187	12	4.43854866374991e-26	-0.086616458349602	-0.0217780219146786	NA
chr5	1948761	1950728	1968	12	3.44401517665754e-21	-0.10002704305202	-0.0146064360305794	NA
chr5	37839305	37840623	1319	12	1.21550009986645e-18	-0.147377332750781	-0.012034791019328	GDNF-001, GDNF-AS1-002, GDNF-003
chr5	59893093	59894107	1015	12	3.62607471320625e-56	-0.146578929264021	-0.0274784581284522	PDE4D-001, PDE4D-002
chr5	73119860	73121353	1494	12	3.81555098123409e-51	-0.101981269465404	-0.00494852888063159	TMEM171-002, TMEM171-001
chr5	79689602	79690337	736	12	1.5864259922707e-63	0.0673872777677587	0.0322048956539125	CMYA5-001
chr5	120463525	120465047	1523	12	4.86531856019225e-52	-0.0394653860081756	-0.0127124520521917	PRR16-001, PRR16-002, PRR16-004
chr5	128537413	128539470	2058	12	2.21567717009464e-117	-0.162114825664643	-0.0260996529665377	FBN2-201, FBN2-004, SLC27A6-002, FBN2-005, FBN2-003, FBN2-202, FBN2-203
chr5	141651040	141651876	837	12	3.21533571490254e-36	-0.0314290425852332	-0.0135947633186852	FCHSD1-001, FCHSD1-002, FCHSD1-003, FCHSD1-005
chr5	142685974	142687203	1230	12	2.59714350085758e-47	-0.115771471067238	-0.0352499824365287	FGF1-002, FGF1-007, FGF1-008, FGF1-013, FGF1-202, FGF1-203
chr6	1382829	1385907	3079	12	1.88193621907093e-284	0.157834429491295	0.0658193594037946	RP4-668J24.2-001
chr6	2840558	2842707	2150	12	1.01926398019828e-200	0.0848841475861821	0.0337744864539843	SERPINB1-003, SERPINB1-001, SERPINB1-002, SERPINB1-004, SERPINB1-005
chr6	17101247	17102714	1468	12	3.87873687313016e-81	-0.159870122921612	-0.0249380844471283	STMND1-201
chr6	29486978	29487755	778	12	1.09252932691232e-23	0.0725213449806508	0.0180942564720876	MAS1L-001, RPS17P1-001
chr6	29792911	29793511	601	12	1.76414345941784e-14	0.0842815823100932	0.0100111183324583	HCG4-001, HLA-V-001, HLA-V-005, HLA-V-003, HLA-V-002
chr6	29974728	29975900	1173	12	3.10317083613782e-16	-0.068863794088405	0.00994603402938612	HCG9-001, MICD-001, HCG9-002
chr6	31722219	31723450	1232	12	4.30217835512424e-18	0.0756891835170906	0.00022606696868682	C6orf25-004, C6orf25-003, C6orf25-002, C6orf25-001, C6orf25-007, C6orf25-005, LY6G6C-001, C6orf25-011, C6orf25-006, C6orf25-009, C6orf25-010, LY6G6C-002
chr6	32148187	32148771	585	12	5.10066949835832e-14	0.0838108235742445	0.0153134741961473	PRRT1-007
chr6	32395344	32396298	955	12	1.36437719376379e-26	0.0592997330771301	-0.0178228311186804	NA
chr6	33072758	33073920	1163	12	4.55777767766336e-24	0.0585687205410947	-0.00447175829665348	HLA-DPB1-001, HLA-DPA1-007, HLA-DPB1-004, HLA-DPA1-003
chr6	33123334	33124466	1133	12	9.75241737211219e-16	0.0736800859056179	0.00606616831031335	NA
chr6	36677220	36678482	1263	12	5.87778313368801e-91	0.194342012939236	0.0446973796931917	CDKN1A-001, CDKN1A-002, CDKN1A-201, CDKN1A-202, CDKN1A-005, CDKN1A-003, CDKN1A-004, CDKN1A-203, PANDAR-001
chr6	46490821	46492266	1446	12	2.79915049087963e-169	-0.106510780808935	-0.0575210932526857	RCAN2-003, RCAN2-002, RP11-795J1.1-001
chr6	73451194	73452419	1226	12	1.93742025489022e-43	0.140347367828106	0.0260822130630108	MB21D1-002, MB21D1-001
chr6	83065620	83066180	561	12	8.53485256053942e-30	-0.0539463398224631	-0.00712947496529316	DOPEY1-201, UBE3D-004, DOPEY1-002, UBE3D-003, UBE3D-002, UBE3D-006, UBE3D-005, UBE3D-201
chr6	105179371	105180290	920	12	0	-0.235216558840744	-0.127259049574018	POPDC3-001, POPDC3-002
chr6	131950221	131952017	1797	12	1.96927368557242e-51	0.129672987240933	0.010918753659282	CTGF-001, RP11-69I8.3-001
chr6	136550529	136551414	886	12	3.3337242127517e-23	0.141395381436747	0.0209988311934861	MAP7-001, RP3-325F22.5-001, MAP7-202, MAP7-204
chr6	168439961	168441811	1851	12	2.51786839722093e-51	-0.0804752430650309	-0.0182415076967746	SMOC2-002, SMOC2-001
chr1	226223170	226224253	1084	12	3.30046038802189e-23	-0.204715626341084	-0.0241512849279442	MIXL1-001, MIXL1-002, MIXL1-003
chr7	50092945	50093616	672	12	9.18104178501409e-43	0.116104937862765	0.0423605006830722	ZPBP-001, C7orf72-001, ZPBP-004, ZPBP-003
chr1	228463652	228465435	1784	12	1.08921395988838e-49	-0.0514549852804547	-0.0155264814556749	HIST3H2BA-001, MIR4666A-201
chr7	117322398	117324418	2021	12	3.41199549221481e-132	-0.188518266700045	-0.0383695345157028	WNT2-002, WNT2-001, WNT2-003, WNT2-004
chr7	139035038	139036319	1282	12	1.65263187817597e-62	0.0610615108098106	0.0146031718789395	ZC3HAV1L-001
chr7	157467327	157470944	3618	12	1.15706834560366e-33	-0.134289644600581	-0.0526859045165148	AC006372.4-001
chr8	11346623	11348514	1892	12	1.45658023241557e-55	-0.0938789122524554	-0.0307587738070211	AF131216.5-001, TDH-002
chr8	28316215	28317946	1732	12	3.57786154388786e-97	-0.104480270869197	-0.0282260646193484	PNOC-001, PNOC-004
chr8	98947321	98949317	1997	12	2.12936934174657e-144	0.162211898913852	0.0214547306415594	OSR2-002, OSR2-001, OSR2-201, OSR2-009, OSR2-008, OSR2-005, OSR2-006, OSR2-007, OSR2-003, OSR2-004
chr8	143577322	143578881	1560	12	5.2566762486792e-199	0.178668233074227	0.0411649276505687	NAPRT-001, NAPRT-003, NAPRT-004, NAPRT-002, NAPRT-010, NAPRT-007, NAPRT-005, NAPRT-009, NAPRT-008, NAPRT-006, NAPRT-011, NAPRT-014, NAPRT-012, RP11-661A12.7-001, EEF1D-015, EEF1D-014, NAPRT-013, RP11-661A12.8-001
chr9	114503147	114505892	2746	12	5.07773833571296e-48	-0.119879549538213	-0.0249050103614158	DFNB31-001, DFNB31-004, DFNB31-005, DFNB31-003
chrX	12791037	12792325	1289	12	1.51238390520094e-142	-0.12629084873823	-0.0471221276624797	PRPS2-003, PRPS2-001, PRPS2-004, PRPS2-002
chrX	15492689	15493650	962	12	3.90334128206677e-173	-0.126760578770233	-0.0680851880854176	PIR-002, PIR-003, PIR-001, PIR-005
chrX	56231954	56232940	987	12	3.31324286909012e-19	-0.0920315762562183	0.0114720786495548	KLF8-002, KLF8-201, KLF8-004, KLF8-001, KLF8-003
chr10	8054616	8055368	753	12	5.09801858677158e-17	-0.0916272972023772	-0.0114296730333141	GATA3-002, GATA3-AS1-001, GATA3-001, RP11-379F12.3-002, GATA3-AS1-002, GATA3-AS1-003, RP11-379F12.3-001, GATA3-003
chrX	138710652	138712246	1595	12	1.24166414422404e-85	-0.14965068106483	-0.0144589924908589	FGF13-001, FGF13-AS1-001, FGF13-AS1-002
chrX	154750564	154751517	954	12	1.15051476608403e-23	0.108219657819042	0.0467151159207576	GAB3-002, GAB3-001, GAB3-006, GAB3-003
chr1	6419364	6421091	1728	12	2.64006344220417e-83	0.100715586771214	0.0210893202317046	HES2-001, HES2-003, HES2-006, HES2-004, HES2-005
chr10	70672163	70673462	1300	12	6.13839562192086e-36	-0.0816520268182573	-0.0124484188555632	ADAMTS14-002, ADAMTS14-001
chr10	71773278	71774170	893	12	5.8443953100679e-24	0.0725595181601815	0.0258946823923743	C10orf54-001
chr10	97974324	97975445	1122	11	1.03227858942257e-38	-0.111032766276701	-0.0287949575086072	NA
chr11	843897	844686	790	11	3.06971668528359e-159	0.134909385645461	0.0583968066536321	POLR2L-001, TSPAN4-017, TSPAN4-201, TSPAN4-001, TSPAN4-202, TSPAN4-203, TSPAN4-204, TSPAN4-006, TSPAN4-007, TSPAN4-002, TSPAN4-012, TSPAN4-015, TSPAN4-016, TSPAN4-013, TSPAN4-011, TSPAN4-018, POLR2L-002
chr11	1036307	1037640	1334	11	2.59207356710629e-65	-0.140042722957086	-0.020308084293991	MUC6-001
chr11	14643052	14644012	961	11	1.5969224101223e-17	-0.0784907400070664	0.00212982001616825	PDE3B-001, PSMA1-002, PDE3B-002, PSMA1-017, PDE3B-003
chr11	22829320	22830045	726	11	1.93227209129645e-34	-0.0334238216525674	-0.00993428554182535	SVIP-001, RP11-17A1.3-003, SVIP-005, RP11-17A1.3-002, RP11-17A1.3-001, SVIP-002, SVIP-004, SVIP-003
chr11	61392130	61393018	889	11	6.0018273152937e-28	0.0687458822072774	0.018952620174222	TMEM216-201, TMEM216-004, TMEM216-001, TMEM216-002, TMEM216-003
chr11	68037783	68039201	1419	11	7.70573411570392e-193	-0.227213312908577	-0.0611374864139572	TCIRG1-001, TCIRG1-011, TCIRG1-002, NDUFS8-010, TCIRG1-003, TCIRG1-010
chr11	70077587	70079162	1576	11	1.19497885966019e-123	-0.156156736107475	-0.027202811226541	ANO1-001, RNU6-1175P-201, ANO1-AS2-001, ANO1-006, ANO1-AS2-002
chr11	76670104	76671105	1002	11	4.25674026614386e-18	0.0719290133271273	0.00326059363130733	LRRC32-001, LRRC32-004, LRRC32-201, LRRC32-002
chr11	88174966	88175770	805	11	1.28782382656159e-33	0.0927684568408435	0.0461101835592513	RAB38-001, RAB38-002, RAB38-003, MIR3166-201
chr11	95149665	95151711	2047	11	2.4889993944374e-39	0.0634709484354764	0.0374225484378578	RP11-712B9.2-001, RP11-712B9.2-002, RP11-712B9.2-004, RP11-712B9.2-003
chr11	101914776	101915928	1153	11	2.58041637075557e-312	-0.194317996964053	-0.0553377742737172	CEP126-001, ANGPTL5-001
chr11	102047116	102047979	864	11	3.36121096040514e-104	-0.0679678935463825	-0.0299954902501128	C11orf70-001, C11orf70-004, C11orf70-002, C11orf70-003
chr11	104163330	104165033	1704	11	4.04058360367186e-52	-0.0430247062036828	-0.0165486526728782	PDGFD-002, PDGFD-001
chr11	134275596	134276782	1187	11	2.41008293667294e-27	0.0726956029508143	0.0249114080864685	GLB1L3-001, GLB1L3-007
chr12	21941437	21942543	1107	11	1.11753188831586e-23	0.143601409960707	0.020276565240109	ABCC9-005, ABCC9-004
chr12	30794937	30797001	2065	11	0	-0.277170525788856	-0.102461353973274	LINC00941-001, LINC00941-002
chr12	38905022	38906340	1319	11	4.76544534772194e-33	0.122215943939303	0.0411997936273169	CPNE8-001, CPNE8-002, CPNE8-009, RP11-396F22.1-001
chr12	48998655	49000647	1993	11	1.70053222044416e-179	0.1226339535246	0.0424168921823027	DDN-001, RP11-386G11.5-004, RP11-386G11.5-001, PRKAG1-016, RP11-386G11.5-003, RP11-386G11.5-002
chr12	49336272	49338208	1937	11	5.78913335740263e-121	-0.144308686783069	-0.0400273123080072	C1QL4-001
chr12	51172596	51173329	734	11	2.38196871357484e-198	-0.134678860491854	-0.04064558629542	TFCP2-001, TFCP2-005, TFCP2-004, TFCP2-002
chr12	53984716	53986317	1602	11	6.99385232428737e-57	0.106792405340484	-0.00850999644651873	HOXC10-001, HOXC-AS3-002, HOXC10-003, HOXC-AS3-003, RP11-834C11.12-001, HOXC10-005, HOXC10-004, HOXC-AS3-001, HOXC10-002, HOXC-AS3-004
chr12	57193639	57194460	822	11	4.04912027287187e-29	0.0752277071443085	0.0180639917381738	MIR1228-201
chr12	57242171	57244142	1972	11	1.47224725786872e-124	-0.0715543525152587	-0.028818647513191	NDUFA4L2-201, NDUFA4L2-009, NDUFA4L2-008
chr12	108129266	108130568	1303	11	8.27679899798775e-283	-0.256572201866789	-0.104936116088226	WSCD2-002, WSCD2-009, WSCD2-001, WSCD2-005, WSCD2-007, WSCD2-006, WSCD2-008, WSCD2-010, WSCD2-004
chr12	119803605	119804709	1105	11	2.82225866766484e-38	0.0976004743903641	0.0135574629177008	CIT-006, CIT-002, CIT-009, CIT-003
chr12	130016971	130018007	1037	11	4.34320608097836e-21	0.0825127052836089	0.00441680678557329	NA
chr1	25617299	25618551	1253	11	2.28377800318567e-73	-0.115382204752304	-0.00705991277273679	MAN1C1-002, MAN1C1-001, MAN1C1-201
chr13	26050951	26052525	1575	11	0	-0.28769914417437	-0.0532406859859513	SHISA2-001, LINC00415-001
chr13	30905798	30906842	1045	11	2.90418464896471e-42	0.21536434247036	0.0335644518144919	MEDAG-001, MEDAG-002
chr13	112978330	112980664	2335	11	1.70439012055782e-41	-0.104022985671521	-0.0408745156399286	MCF2L-024
chr14	24365800	24367333	1534	11	2.40644148288593e-17	-0.120699975513169	-0.00217663410773272	NFATC4-001, NFATC4-002, NFATC4-021, NFATC4-006, NFATC4-003, NFATC4-009, NFATC4-011, NFATC4-016, NFATC4-017, NFATC4-013, NFATC4-019, NFATC4-004, NFATC4-012, NFATC4-020, NFATC4-034, NFATC4-031, NFATC4-008, NFATC4-023, NFATC4-007, NFATC4-022, NFATC4-010, NFATC4-024, NFATC4-005, NFATC4-014, NFATC4-018, NFATC4-032
chr14	36513444	36514744	1301	11	9.00366954795776e-26	-0.118244838124851	-0.0434326124446293	SFTA3-007, SFTA3-009, SFTA3-005, SFTA3-001, SFTA3-006, SFTA3-002, SFTA3-008
chr14	45252840	45254150	1311	11	2.87519904659622e-25	0.0871728295189201	0.024205346441623	MIS18BP1-001, MIS18BP1-004, MIS18BP1-002, MIS18BP1-003, MIS18BP1-201
chr14	74611580	74613283	1704	11	1.82408826723676e-69	0.154699070758168	0.0421139829750106	LTBP2-001, LTBP2-002, LTBP2-003, LTBP2-005
chr14	105247529	105248688	1160	11	1.50681677896241e-64	0.0837450465713342	0.0124278000140077	BTBD6-201, BRF1-201, BTBD6-004, BTBD6-001, BRF1-001, BRF1-011, BTBD6-003, BTBD6-202, BTBD6-005, BRF1-019, BRF1-022, BRF1-007, BRF1-017
chr15	92655265	92656306	1042	11	0	-0.23611535881694	-0.0767641986842349	FAM174B-001, FAM174B-010, FAM174B-004, FAM174B-003, FAM174B-005
chr15	99104767	99106238	1472	11	3.58977564174652e-294	-0.2088018712294	-0.0906130400758828	SYNM-004, SYNM-001, RP11-654A16.3-001, SYNM-002
chr16	400562	401865	1304	11	1.70702059767338e-68	0.139184805542933	0.0189371922500926	DECR2-001, DECR2-008, DECR2-006, DECR2-003, DECR2-009, NME4-010, DECR2-010, NME4-004, DECR2-201, DECR2-018, DECR2-020, DECR2-019, DECR2-017
chr16	979745	981205	1461	11	5.75622860559935e-44	0.0724764904429499	0.0314200135248667	SOX8-001, LMF1-003, RP11-161M6.2-004, RP11-161M6.2-006, RP11-161M6.2-003, RP11-161M6.2-005, RP11-161M6.2-007, RP11-161M6.2-001, SOX8-002, RP11-161M6.2-008, RP11-161M6.2-002, LMF1-010
chr16	1079990	1081907	1918	11	1.65829454313706e-90	-0.0807217502548389	-0.0352129742673399	SSTR5-001, SSTR5-AS1-003, SSTR5-AS1-001, SSTR5-AS1-002
chr16	1180935	1183872	2938	11	2.83935937737177e-173	-0.163891412372417	-0.0513901319481361	NA
chr16	1193447	1196033	2587	11	7.80442718742233e-121	-0.166130956853692	-0.0372228565906806	CACNA1H-007
chr16	23182337	23183412	1076	11	5.5690131566563e-59	-0.117857172214038	-0.0192126190563009	SCNN1G-001
chr16	51149452	51150672	1221	11	1.1973999441189e-87	0.138846237361416	0.028152169683302	SALL1-001, SALL1-201, SALL1-005, SALL1-002, AC009166.5-001, SALL1-003
chr16	84294202	84295249	1048	11	3.59610337281884e-55	-0.128781183386658	-0.0446399227423116	WFDC1-001, WFDC1-002, RP11-558A11.2-001, WFDC1-005
chr1	51990352	51991246	895	11	2.89251146369014e-27	-0.0876032227201378	-0.0163615758073271	RAB3B-001
chr16	88811359	88812527	1169	11	3.01853527080074e-18	-0.099119476695434	-0.0164061765188518	APRT-001, APRT-002, APRT-006, APRT-011, APRT-003, APRT-005, APRT-010, APRT-007, APRT-009, APRT-004, APRT-008
chr17	28576854	28578062	1209	11	1.17294923689757e-100	0.0666465245650851	0.0428234509997074	ALDOC-001, ALDOC-002, ALDOC-003, ALDOC-004, ALDOC-005, ALDOC-007, SPAG5-014, SPAG5-008, SPAG5-012, SPAG5-010, SPAG5-011, ALDOC-008, SPAG5-015, SPAG5-013, ALDOC-009, ALDOC-006
chr17	47732993	47733649	657	11	9.18767061668343e-16	0.0676049839728953	0.0237029060853905	TBX21-001, TBX21-002
chr17	77285958	77288111	2154	11	1.79920317895737e-57	0.165254812525616	0.0538324743400454	SEPT9-004, SEPT9-202, SEPT9-026, SEPT9-036
chr17	79540231	79541721	1491	11	5.77288388289617e-75	-0.134497569771429	-0.0687280821035366	NA
chr17	80890288	80892779	2492	11	8.95160063281457e-172	0.248002857423421	0.0794793247849815	NA
chr17	81399581	81401454	1874	11	8.71878106979552e-105	0.12512086094927	0.0256709923641207	BAHCC1-201, BAHCC1-007, MIR4740-201, RP11-1055B8.1-001, BAHCC1-008
chr17	81901933	81902997	1065	11	5.3106802391141e-38	0.06181801441113	0.0324103481737457	NPB-001, NPB-002, PCYT2-018
chr18	35497592	35498755	1164	11	7.82692316440607e-25	-0.250044473219598	-0.0279065501217257	INO80C-004, INO80C-001, INO80C-002, INO80C-014, INO80C-007, INO80C-009, INO80C-005, INO80C-006, RP11-322E11.6-001, INO80C-010, INO80C-008, INO80C-003
chr18	74533823	74534550	728	11	1.66326092120917e-14	-0.0842592992889974	-0.0166485439793686	CNDP1-001, CNDP1-004, CNDP1-008
chr19	5913843	5915483	1641	11	2.98120005026768e-64	0.116655090299664	-0.00180234357994557	CAPS-001, CAPS-002, CAPS-005, CAPS-003, CAPS-004, CAPS-006, AC104532.4-001, CAPS-201
chr19	7636326	7637338	1013	11	7.05474459875196e-19	0.14251711036666	0.0241295045169678	STXBP2-001, PCP2-001, STXBP2-002, STXBP2-003, STXBP2-006, STXBP2-009, STXBP2-007, STXBP2-004, STXBP2-008, STXBP2-005, STXBP2-010, CTD-3214H19.6-001, STXBP2-201, STXBP2-202
chr19	13905790	13906320	531	11	1.54376481985701e-15	0.0869846252290446	0.0161450277532	CC2D1A-001, C19orf57-001, C19orf57-005, CC2D1A-002, C19orf57-003, CC2D1A-010, C19orf57-002
chr1	77280886	77282640	1755	11	1.96901815823296e-128	0.111866126798626	0.0314749493288838	AK5-004, AK5-002, AK5-001, AK5-005
chr19	35509615	35510716	1102	11	3.58454195727973e-22	-0.0474873882190574	-0.00546663674533221	DMKN-001, DMKN-028, DMKN-043, DMKN-008, DMKN-005, DMKN-002, DMKN-006, DMKN-003, DMKN-021, DMKN-041, DMKN-029, DMKN-004, DMKN-038, DMKN-007, DMKN-044, DMKN-015, DMKN-011, DMKN-024, DMKN-009, DMKN-014, DMKN-025, DMKN-020, DMKN-030, DMKN-049, DMKN-016, DMKN-037, DMKN-070, DMKN-047, DMKN-026, DMKN-035, DMKN-074, DMKN-033, DMKN-046, DMKN-040, DMKN-036, DMKN-034, DMKN-010, DMKN-012, DMKN-018, DMKN-042,…
chr1	79006299	79007232	934	11	1.49195549872386e-41	0.0806320230241421	0.0231018338054676	ADGRL4-001
chr19	36604564	36605914	1351	11	3.2471487427854e-134	-0.135822313677786	-0.0250365915606732	ZNF382-001, ZNF382-002, ZNF382-004, ZNF382-003, ZNF382-005, ZNF382-006, ZNF382-007, ZNF529-004, ZNF529-003, ZNF529-005, ZNF529-008, ZNF529-009
chr19	50475362	50477008	1647	11	1.14145741813466e-98	-0.107995708390789	-0.0212377848137732	EMC10-001, EMC10-002, FAM71E1-005, FAM71E1-002, EMC10-009, EMC10-008, EMC10-003, FAM71E1-003, EMC10-005, FAM71E1-001, FAM71E1-004, EMC10-006, FAM71E1-006
chr19	54114447	54115760	1314	11	3.61342752512018e-36	-0.118619799486071	-0.012273178426346	PRPF31-001, PRPF31-003, TFPT-005, TFPT-002, TFPT-003, PRPF31-201, TFPT-006, PRPF31-006, PRPF31-005, PRPF31-009, PRPF31-004, PRPF31-010, PRPF31-008
chr19	56566804	56568012	1209	11	1.64508240585025e-146	-0.134826594809768	-0.0611856987102106	ZNF470-001, ZNF470-201, AC007228.11-001, ZNF470-003, ZNF470-002
chr2	24009733	24010104	372	11	2.14227293684707e-13	0.0357313850673405	0.0150649081098501	MFSD2B-201, MFSD2B-001, MFSD2B-002
chr2	54557265	54559011	1747	11	2.67986197834486e-27	0.0895659837462977	0.0268023533848676	SPTBN1-002
chr2	58046285	58047389	1105	11	1.25354699175873e-24	0.058440268978551	0.0135105858497973	VRK2-001, VRK2-201, VRK2-003, VRK2-002, VRK2-008
chr2	109613564	109614708	1145	11	6.0224836915985e-20	-0.118595821532905	-0.00165187204134434	SOWAHC-001, SEPT10-002, SEPT10-001, SEPT10-006, SEPT10-008, SEPT10-004, SEPT10-010, SEPT10-011, SEPT10-003, SEPT10-007, SEPT10-013, SEPT10-009, SEPT10-012
chr2	156434750	156436096	1347	11	5.3387247646106e-203	0.247470077078544	0.0336448594965921	GPD2-001, GPD2-008, GPD2-002, GPD2-007, GPD2-202
chr2	219041237	219042027	791	11	4.61867254759376e-16	-0.101294289738727	-0.00690979983945113	CCDC108-002, CCDC108-001, CCDC108-005, CCDC108-004, CCDC108-009, CCDC108-201, CCDC108-202, CCDC108-011, CCDC108-010, CCDC108-003, CCDC108-006
chr1	111988641	111989463	823	11	6.13197231634272e-44	0.121526762801893	0.0350869594419654	KCND3-201, KCND3-001, RP11-88H9.2-002, RP11-88H9.2-003, RP11-88H9.2-001
chr20	1000944	1002711	1768	11	1.1069571323952e-16	-0.0936709337161277	-0.0332184244940519	RSPO4-001, RSPO4-002
chr20	25081618	25083181	1564	11	1.27845182459364e-44	-0.161412632120718	-0.0534827665374352	VSX1-002, VSX1-001, VSX1-005, VSX1-006, VSX1-003, VSX1-004
chr20	35411958	35412678	721	11	2.22335977750779e-31	-0.096303175690896	-0.017199014130615	UQCC1-017, UQCC1-006, UQCC1-018, UQCC1-012, UQCC1-010, UQCC1-011, UQCC1-021, UQCC1-005, UQCC1-003, UQCC1-007, UQCC1-004, UQCC1-009, UQCC1-002, UQCC1-022, UQCC1-001, UQCC1-013
chr20	44355280	44355939	660	11	2.29052194243172e-30	-0.0742275234549645	-0.0315409761100633	HNF4A-001, RP5-881L22.5-001, HNF4A-005, HNF4A-008, HNF4A-007, HNF4A-201
chr20	62553282	62554692	1411	11	9.01100244493721e-163	-0.16534083049641	-0.086757566582622	MIR1-1-201, MIR1-1HG-002, C20orf166-AS1-001, C20orf166-AS1-003, C20orf166-AS1-002, MIR1-1HG-001
chr20	64163988	64165064	1077	11	3.37975938064601e-16	-0.0588234317346481	-0.0185996711632443	MYT1-001, MYT1-201, MYT1-003, MYT1-202
chr22	21566980	21568123	1144	11	8.63422280395414e-33	0.122719654607083	-0.000567151556712808	UBE2L3-001, UBE2L3-002, UBE2L3-202
chr22	30080100	30080536	437	11	4.24723111559357e-20	0.0707687679906459	0.0151707864618413	HORMAD2-002, HORMAD2-001, HORMAD2-AS1-003, HORMAD2-AS1-002, HORMAD2-003, HORMAD2-AS1-001
chr22	37696636	37697200	565	11	5.61025797939006e-46	0.0929180809976291	0.0529799053760406	TRIOBP-002, TRIOBP-001, TRIOBP-003
chr22	42857139	42858162	1024	11	6.45210060358025e-38	0.226703736355376	0.0322249604713774	ARFGAP3-001, ARFGAP3-004, ARFGAP3-010, ARFGAP3-003, ARFGAP3-002
chr1	155050159	155051918	1760	11	2.56969421458587e-97	-0.189826889365482	-0.0382620305517382	ADAM15-001, ADAM15-037, ADAM15-019, ADAM15-023, ADAM15-024, ADAM15-025, ADAM15-002, ADAM15-027, ADAM15-020, ADAM15-005, ADAM15-003, ADAM15-007, ADAM15-004, ADAM15-006, ADAM15-029, ADAM15-008, ADAM15-021, ADAM15-017, ADAM15-022, ADAM15-026, ADAM15-030, ADAM15-031, ADAM15-028
chr3	32391150	32392847	1698	11	3.56054834899576e-200	-0.31919373492595	-0.0759087163314426	CMTM7-001, CMTM7-002, CMTM7-004, CMTM7-005
chr3	119579348	119579964	617	11	4.67870588607923e-23	0.0507851013867838	0.0266331511021253	ADPRH-004, ADPRH-005, ADPRH-002, ADPRH-001, ADPRH-003, ADPRH-008, ADPRH-007, RP11-190C22.9-001
chr3	124093534	124094749	1216	11	9.23249232286832e-24	0.0979320834509373	0.0370666168966398	KALRN-005, KALRN-201, KALRN-013, KALRN-007, KALRN-012
chr3	126523647	126524558	912	11	2.19715021554575e-27	0.098228158672559	0.0186161582860576	CHST13-001, CHST13-201
chr3	128993332	128994788	1457	11	2.82527628818273e-35	-0.120576116278688	-0.0171364102024136	KIAA1257-001, KIAA1257-002, KIAA1257-003
chr3	134650819	134651399	581	11	5.27220126298485e-14	-0.0753116163199593	-0.0128317779381661	KY-001, KY-004, KY-002, KY-005
chr3	136818327	136819021	695	11	6.69741266195062e-47	0.0462596632106675	0.0061172274514772	SLC35G2-002, SLC35G2-001, SLC35G2-003
chr3	157499398	157500053	656	11	1.29223231116455e-49	0.0871480630371014	0.0405314392542652	VEPH1-005, VEPH1-008
chr3	157542838	157543484	647	11	3.27394784662618e-19	0.0999349945733422	0.0316769660132519	PQLC2L-001, PQLC2L-004, PQLC2L-003, PQLC2L-002, PQLC2L-007, PQLC2L-006, PQLC2L-005
chr3	158570891	158571371	481	11	7.00065167720699e-186	-0.153801609751817	-0.0540527280370463	MLF1-001, MLF1-004, MLF1-014, MLF1-006, MLF1-002, RP11-538P18.2-001, MLF1-013, MLF1-008, RP11-538P18.2-002, MLF1-007, MLF1-005, MLF1-010, MLF1-015, MLF1-012, MLF1-003, MLF1-009, MLF1-202, MLF1-203
chr3	196338235	196338698	464	11	2.25147638043733e-25	0.0955397567858024	0.0521292568158224	TM4SF19-001, TM4SF19-TCTEX1D2-001, TM4SF19-002, TM4SF19-004
chr4	3462926	3463640	715	11	2.78540492658415e-30	0.0811779248661969	0.0310577371376278	DOK7-002, DOK7-005, DOK7-001, DOK7-006
chr4	13534785	13536248	1464	11	6.76826429987865e-40	-0.115017227820905	-0.0179756969809009	LINC01097-001
chr4	52711962	52712497	536	11	1.80540891690779e-15	0.151497587536567	0.0249911554952985	SNORA26-201, DANCR-001, DANCR-002, DANCR-003, DANCR-004, MIR4449-201, DANCR-005
chr4	92304782	92306119	1338	11	1.21899862510911e-51	-0.123048257498167	-0.00626051441185719	GRID2-001, RP11-9B6.1-001, GRID2-003, GRID2-002
chr4	112144639	112146209	1571	11	1.37694227237034e-91	0.206315227033609	0.0499219704156689	C4orf32-001
chr4	140568645	140570060	1416	11	1.76291171474476e-40	-0.104063039193489	0.000862547518916744	UCP1-001
chr4	155666920	155668197	1278	11	2.0556791577118e-47	-0.103054919725574	-0.0217565953485415	GUCY1A3-010, GUCY1A3-009, GUCY1A3-008, GUCY1A3-006, GUCY1A3-002, GUCY1A3-007, GUCY1A3-001, GUCY1A3-005, GUCY1A3-003, GUCY1A3-013, GUCY1A3-011, GUCY1A3-021, GUCY1A3-201
chr4	162163706	162164545	840	11	5.14238586442449e-32	-0.154513236701592	-0.0195373575568664	FSTL5-001, FSTL5-003, FSTL5-002
chr4	182142882	182145184	2303	11	3.39551736629845e-64	-0.12287858890027	-0.0571854612613086	AC108142.1-001, RP11-402C9.1-001, AC108142.1-008, AC108142.1-005, AC108142.1-002, AC108142.1-007, TENM3-004, TENM3-002, AC108142.1-006
chr5	1216965	1218801	1837	11	3.82870466976248e-15	-0.085830092478084	0.003184317449462	NA
chr5	43602646	43603684	1039	11	1.32383431764453e-19	0.0461904646760284	0.00924051551063062	NNT-001, NNT-002, NNT-AS1-006, NNT-AS1-001, NNT-012, NNT-AS1-002, NNT-006, NNT-004, NNT-AS1-005, NNT-AS1-004, NNT-AS1-003
chr5	88684481	88687803	3323	11	2.01447675930419e-68	-0.0895359126821364	-0.0334777527071376	LINC00461-013, LINC00461-016, LINC00461-014, LINC00461-015, LINC00461-001, LINC00461-007
chr5	95619871	95621565	1695	11	1.04464736649152e-80	0.144439782976181	0.0557711798684194	GPR150-001
chr5	141349862	141350949	1088	11	8.04705234891412e-30	0.0921828193485725	0.0339412664540934	PCDHGB1-001, PCDHGB1-002, AC005618.8-001
chr6	26284638	26285600	963	11	9.41050050015861e-56	0.0992778766985885	0.00782363526626778	HIST1H4H-001
chr6	28336146	28336674	529	11	8.00241743869e-80	-0.0724765913983299	-0.0305514060171105	ZSCAN31-002, ZSCAN31-014, ZSCAN31-012, ZSCAN31-001, ZSCAN31-016, ZSCAN31-005, ZSCAN31-015, ZSCAN31-013, ZSCAN31-201
chr6	29004125	29005160	1036	11	4.65730183448047e-23	-0.266611304077454	-0.0213958632483931	ZNF311-001, ZNF311-002
chr6	30552391	30553212	822	11	3.26054608125814e-20	-0.201381182555681	-0.0219175618535287	GNL1-002, GNL1-005, GNL1-003
chr6	32054693	32055555	863	11	9.77187432078438e-31	0.12383988530331	0.0182145983061203	NA
chr6	32108560	32109967	1408	11	5.3135318637429e-47	-0.105053338427293	-0.0175476198554756	TNXB-001, TNXB-007, TNXB-002
chr6	32949463	32951190	1728	11	2.80303919489822e-63	-0.0755540474256213	0.000750437068806234	HLA-DMA-001, HLA-DMA-002, HLA-DMA-004, XXbac-BPG181M17.5-001, HLA-DMA-006, HLA-DMA-005, HLA-DMA-003, HLA-DMA-007
chr6	33161048	33161540	493	11	1.91465861155536e-20	0.0537087920279021	0.00704069586231171	NA
chr6	43454352	43456453	2102	11	1.58889679074103e-238	-0.206823634298881	-0.070436774755852	DLK2-003, DLK2-001, DLK2-005, DLK2-002
chr6	84764055	84764877	823	11	3.70479750868169e-15	-0.0999911633952323	-0.00726532416401532	TBX18-001, TBX18-003, TBX18-004, TBX18-002, TBX18-006
chr6	122995979	122996878	900	11	1.85961267479545e-20	-0.0954175780270289	-0.0197574929624165	CLVS2-001, CLVS2-002
chr6	123802753	123804226	1474	11	2.24273392982182e-152	-0.160303328290626	-0.0572825492352955	NKAIN2-001, NKAIN2-002, NKAIN2-003
chr6	138106994	138107858	865	11	5.10884784347947e-195	0.18637277887003	0.0511752872392663	PERP-001
chr6	146598497	146599159	663	11	5.23846824042522e-16	-0.0527004733713582	-0.0100988293473096	ADGB-006, ADGB-009, RP11-715G15.1-001, ADGB-007, ADGB-011, ADGB-010
chr7	711596	712819	1224	11	2.09668599064303e-28	-0.0871553995467858	-0.0127402816074248	PRKAR1B-001, PRKAR1B-003, PRKAR1B-008, PRKAR1B-007, PRKAR1B-202
chr1	223142424	223143585	1162	11	1.16901729080006e-51	0.0915246329222978	0.0232526262297191	TLR5-001, TLR5-004, RP11-239E10.2-001, TLR5-002, TLR5-003
chr7	1296014	1298648	2635	11	1.55771542155381e-91	-0.110979364666821	-0.0496156766674674	NA
chr7	17297803	17299857	2055	11	1.09141534348166e-176	0.106549480099819	0.0477399369933876	AHR-002, AC003075.4-005, AC003075.4-003, AC003075.4-007, AC003075.4-006, AC003075.4-008, AC003075.4-004, AHR-001
chr7	19105907	19107864	1958	11	7.47912320346024e-130	0.120075591240668	0.0523216070180238	NA
chr7	21542513	21544005	1493	11	1.02935106394434e-31	-0.110135032649819	0.0187452969491694	DNAH11-201, DNAH11-001, DNAH11-008, DNAH11-202
chr7	44985481	44986984	1504	11	1.55652664361233e-317	-0.163891456657479	-0.0625846170306708	SNORA9-201, SNHG15-009, SNHG15-002, SNHG15-001, SNHG15-007, SNHG15-008, SNHG15-003, SNHG15-006, SNHG15-010, SNHG15-005, SNHG15-004
chr7	53035001	53036643	1643	11	1.49782133036452e-129	-0.128150674251707	-0.0494075042786754	POM121L12-001
chr1	228207199	228208397	1199	11	4.98362824521048e-24	-0.0821488067935447	-0.0161520640431558	OBSCN-001, OBSCN-011, OBSCN-201, OBSCN-202
chr7	83162318	83163095	778	11	3.64197285326724e-42	-0.128990892004155	-0.0243683791530629	PCLO-001, PCLO-011
chr7	87627758	87629127	1370	11	6.79104932450132e-232	-0.242598943095372	-0.0700636473334529	RUNDC3B-001, RUNDC3B-003, RUNDC3B-006, RUNDC3B-009, RUNDC3B-004, RUNDC3B-002, RUNDC3B-005
chr7	107659842	107661121	1280	11	6.47994111196317e-104	0.319384495133179	0.0608488434239498	SLC26A4-001, SLC26A4-002, SLC26A4-AS1-001, SLC26A4-AS1-002, SLC26A4-AS1-004, SLC26A4-AS1-003, SLC26A4-AS1-007, SLC26A4-AS1-006, SLC26A4-AS1-005, SLC26A4-AS1-008
chr7	134890520	134891635	1116	11	3.23874563560867e-43	-0.110617958914865	-0.0373024762134181	CALD1-201, CALD1-010, CALD1-009, CALD1-029
chr7	157756247	157758419	2173	11	2.0717749681768e-24	-0.0802528446285133	-0.0307998272104124	NA
chr7	157897917	157899435	1519	11	2.18657760632506e-32	-0.0605476309163025	-0.0132801456955448	NA
chr8	1162056	1164422	2367	11	5.97609492560837e-52	-0.0795977710384871	-0.0323860539414912	NA
chr8	1500195	1501865	1671	11	2.03703203264171e-31	-0.0725417097667646	-0.0175782819744411	DLGAP2-001, DLGAP2-201
chr8	1666914	1668759	1846	11	6.58183892655837e-40	-0.0903308902085434	-0.0402775758014873	NA
chr8	9905206	9906563	1358	11	1.81943383546254e-18	-0.0624451589543831	-0.0125076780735322	MIR124-1-201, LINC00599-002, LINC00599-001, LINC00599-004, LINC00599-005
chr8	26047962	26049798	1837	11	1.41997395436188e-39	-0.101455987139686	-0.0123297604757176	EBF2-003, EBF2-001
chr8	27324296	27325825	1530	11	1.42104636201494e-25	0.092138509298178	0.0347188052035151	PTK2B-001, PTK2B-201, PTK2B-014, PTK2B-015
chr8	31638837	31640829	1993	11	3.81247458558892e-196	-0.127809701024289	-0.045852896296084	NRG1-009, NRG1-008, NRG1-001, NRG1-002, NRG1-202
chr8	41646812	41648177	1366	11	1.82043758861375e-49	-0.122202903001666	-0.0255148771895444	NKX6-3-001, NKX6-3-002
chr8	103298152	103299262	1111	11	7.62481430463405e-22	-0.0974591377943841	-0.00827184404433971	FZD6-201, FZD6-003, FZD6-005, BAALC-AS1-003, FZD6-004, FZD6-001, BAALC-AS1-002, BAALC-AS1-008, FZD6-002, FZD6-006
chr1	247857029	247857861	833	11	2.90584791614783e-19	0.11535632697534	0.0291273100605063	TRIM58-001
chr9	37033492	37037002	3511	11	1.19871023005882e-32	-0.117849890736411	-0.039044511970844	PAX5-001, PAX5-002, PAX5-012, PAX5-003, PAX5-004, PAX5-013, PAX5-008, PAX5-007, PAX5-005, PAX5-009, PAX5-010, PAX5-006, PAX5-011
chr10	8051276	8053158	1883	11	6.83368915027262e-23	0.0712869360041462	0.0215232453128638	GATA3-002, GATA3-AS1-001, GATA3-001, RP11-379F12.3-002, RP11-379F12.4-001, GATA3-AS1-002, GATA3-AS1-003, RP11-379F12.3-001, GATA3-003
chrX	78103464	78104116	653	11	1.19181717955216e-36	-0.192130027575806	-0.0191751033594654	PGK1-001
chrX	104565777	104567361	1585	11	3.88173880192048e-29	0.0590918438114023	0.00466180824284513	IL1RAPL2-001
chrX	130165559	130166256	698	11	1.65979317395651e-14	0.0252330856259115	0.00223372334177927	AIFM1-001, AIFM1-002, AIFM1-003, AIFM1-005, AIFM1-006, AIFM1-007, AIFM1-201
chrX	141176316	141177534	1219	11	5.64854438358521e-33	-0.137113805761067	-0.0149311952476896	LDOC1-001, LDOC1-002, RP3-507I15.2-001
chr10	18260107	18261294	1188	11	1.47795667477047e-39	0.140036843560656	0.0377813577961939	CACNB2-005, CACNB2-003, RP11-109I13.2-001, RP11-109I13.2-002, CACNB2-203, CACNB2-204, RP11-109I13.2-003, RP11-109I13.2-004, RP11-109I13.2-005
chr10	35639630	35641606	1977	11	4.924602764406e-272	0.159506914064304	0.042233670965664	FZD8-001, MIR4683-201
chr10	59176472	59177288	817	11	2.00669377354287e-17	-0.0457053712923339	0.00101285952154582	PHYHIPL-002, PHYHIPL-001, PHYHIPL-003
chr10	97185907	97186354	448	10	5.85263429566519e-13	-0.0801103912040137	-0.0116722481717102	SLIT1-001, SLIT1-006, SLIT1-004, SLIT1-003, SLIT1-009
chr10	101134168	101135376	1209	10	3.66928852616767e-37	-0.0966014080826958	-0.0382271915718091	TLX1-002, TLX1-003, TLX1-005, TLX1-004
chr10	129769234	129770471	1238	10	2.20426176536822e-22	0.0712204741918482	0.0265549063170349	RP11-109A6.3-001
chr10	131092576	131094142	1567	10	6.05199500354935e-22	-0.0564833787390083	-0.0209878811821105	TCERG1L-AS1-001
chr10	133168426	133170922	2497	10	4.98319940024929e-22	-0.123772690605618	-0.0411946204325475	KNDC1-001
chr11	416499	418251	1753	10	7.69843895319369e-59	-0.156541217030037	-0.0319902104052839	SIGIRR-001, SIGIRR-006, SIGIRR-004, ANO9-008, SIGIRR-009, SIGIRR-014, SIGIRR-013, SIGIRR-007, SIGIRR-003, SIGIRR-008, SIGIRR-012, SIGIRR-015, SIGIRR-010, SIGIRR-017, SIGIRR-011
chr11	1989986	1991181	1196	10	7.92083146845232e-104	-0.129099976917859	-0.0717571089682921	LINC01219-001, MRPL23-AS1-001
chr11	2903669	2904639	971	10	2.17806653952746e-19	0.0464406328172685	0.0199828456042336	SLC22A18-001, SLC22A18-003, SLC22A18-005, SLC22A18AS-002, SLC22A18-012, SLC22A18-006, SLC22A18AS-001
chr1	2029250	2030643	1394	10	1.2263978397831e-45	-0.0878328356710808	-0.0205293199327478	NA
chr11	26331547	26332510	964	10	1.25461531977059e-74	-0.0899615305053981	-0.0114339233506	ANO3-001, ANO3-003
chr11	47248793	47249357	565	10	1.89510018569559e-26	-0.0552884158770763	-0.00370001443811074	ACP2-001, NR1H3-031, NR1H3-003, NR1H3-002, NR1H3-007, ACP2-010, NR1H3-005, NR1H3-023, NR1H3-008, NR1H3-026, ACP2-004, NR1H3-028, ACP2-012, NR1H3-029, ACP2-006, ACP2-009, ACP2-003, ACP2-008, ACP2-007, NR1H3-037, NR1H3-036, ACP2-005, ACP2-002, NR1H3-201
chr11	47268637	47269676	1040	10	1.32653295295561e-22	0.080972308602963	0.0366589106362063	MADD-006, MADD-001, MADD-005, MADD-004, MADD-023, MADD-009, MADD-002, MADD-003, MADD-007, MADD-013, MADD-012, MADD-011, MADD-010, NR1H3-024, NR1H3-025, MADD-020, MADD-019, RP11-17G12.3-001, RP11-17G12.3-002
chr11	62678926	62679345	420	10	8.78851789817953e-17	-0.0871526120175299	-0.00671326077868335	UBXN1-001, UBXN1-002, UBXN1-008, UBXN1-015, UBXN1-016, UBXN1-005, UBXN1-014, UBXN1-012, UBXN1-011, UBXN1-010, UBXN1-013, UBXN1-007, UBXN1-003, UBXN1-017, UBXN1-004, UBXN1-009, UBXN1-006, UBXN1-201
chr12	2691112	2691895	784	10	5.17364573129646e-14	-0.094985326991145	-0.0213897551136663	CACNA1C-AS1-001, CACNA1C-AS1-002, CACNA1C-AS1-003
chr12	6548578	6549779	1202	10	1.20033485631581e-49	-0.129874154279048	-0.020500522071186	IFFO1-010, IFFO1-201, IFFO1-003, IFFO1-004, IFFO1-005
chr12	53994627	53996198	1572	10	2.28545068867745e-58	-0.0618572800371383	-0.0244243875483394	MIR196A2-201, HOXC9-003, HOXC9-002, HOXC6-004, HOXC-AS2-001, HOXC-AS2-002
chr12	79690581	79692274	1694	10	2.02109201533384e-147	0.168289026310605	0.0549162891514936	PAWR-001, PAWR-003, PAWR-005, PAWR-002, PAWR-004, PAWR-006, RP11-530C5.1-001, PAWR-008
chr12	90954465	90955496	1032	10	2.31141328668652e-17	0.0838870422573261	0.0268021082862831	CCER1-002, CCER1-001, CCER1-004
chr12	118980817	118981981	1165	10	1.01800515197922e-43	-0.114822371518204	-0.0122512903113811	SRRM4-001
chr12	121917693	121918946	1254	10	1.41599936140147e-75	0.0841785859800093	0.0352891276551222	WDR66-001, WDR66-003, WDR66-002, RP11-87C12.2-003
chr12	130473130	130475013	1884	10	1.26704204912122e-82	-0.13406735709417	-0.0517012503085836	NA
chr12	132277368	132278795	1428	10	2.21264788140573e-21	-0.0822619313086556	-0.0239423513616101	RP13-895J2.2-002, GALNT9-008, RP13-895J2.3-001, RP13-895J2.2-001, GALNT9-011, RP13-895J2.4-001
chr13	24745630	24747877	2248	10	2.7887841638374e-43	-0.0908839406313954	-0.0294385464602362	IRX1P1-001
chr13	30932133	30933002	870	10	5.80894925279112e-19	0.0805418848313777	0.0287984673733812	TEX26-001, TEX26-AS1-001, TEX26-AS1-003, TEX26-AS1-013, TEX26-002, TEX26-005, TEX26-AS1-006, TEX26-AS1-002, TEX26-AS1-014, TEX26-AS1-012, TEX26-AS1-009, TEX26-AS1-004, TEX26-AS1-010, TEX26-AS1-005, TEX26-AS1-017, TEX26-AS1-016, TEX26-AS1-008, TEX26-AS1-007, TEX26-AS1-011, TEX26-AS1-015
chr13	36673109	36674816	1708	10	8.36821700058036e-76	0.061054595417258	0.0289902212062473	SERTM1-001
chr13	95552600	95553425	826	10	3.8818113590848e-19	0.110517742682804	0.000596190129316226	CLDN10-002
chr13	96994087	96994968	882	10	5.59021012444161e-36	-0.099809102594099	-0.0078520837669993	OXGR1-001, OXGR1-003, OXGR1-004, OXGR1-002
chr14	20435251	20436144	894	10	5.24393876611747e-33	-0.110827515783926	-0.0213274172686753	KLHL33-001, RP11-203M5.6-001, RP11-203M5.6-002
chr14	23365140	23366003	864	10	1.14924493586284e-17	-0.056328403131407	0.00708374807009337	EFS-003, EFS-001, EFS-201
chr14	36647091	36648657	1567	10	1.56722523675579e-50	-0.0834308920119184	-0.0223412469592369	NA
chr14	60656193	60658732	2540	10	2.06748247641776e-57	0.145686961861121	0.0265324942622634	SIX1-005
chr14	61321105	61322196	1092	10	2.31219768849732e-105	-0.120861963991743	-0.0417826673528892	PRKCH-001, RP11-902B17.1-001, PRKCH-018, RP11-902B17.1-002, PRKCH-002
chr14	62116670	62117560	891	10	8.85897084606031e-22	0.0497142548403564	0.0217367708673794	LINC00643-004, LINC00643-007, RP11-355I22.2-001, LINC00643-003, LINC00643-006, LINC00643-005
chr14	99792436	99793523	1088	10	2.21917585630895e-42	0.132816549618407	0.0305316686203177	EML1-001, EML1-002, EML1-009, EML1-010, EML1-008
chr14	101025332	101026069	738	10	1.02014449382081e-14	0.0696084554977726	0.0145728187732076	AL132709.2-201, MIR323A-201, MIR411-201, MIR299-201, MIR329-1-201, MIR329-2-201, MIR758-201, MIR1197-201
chr14	103522439	103523452	1014	10	1.33364170438254e-43	0.0816785178093384	0.033544639058715	CKB-001, CKB-004, CKB-018, CKB-003, CKB-010, CKB-011, CKB-014, CKB-009, CKB-005, CKB-015, CKB-016, CKB-017, CKB-008, CKB-007, CKB-012, CKB-006, CKB-013
chr14	104177570	104180104	2535	10	2.30796492377953e-59	-0.0980393501328874	-0.048491744844099	NA
chr1	37764401	37765870	1470	10	5.40524287709599e-33	-0.064393826418305	-0.00411391704310776	EPHA10-001, EPHA10-003, EPHA10-201
chr14	104688220	104689475	1256	10	1.16483629936156e-68	0.108575681263195	0.0240431657540703	INF2-003, INF2-001, INF2-009, RP11-982M15.5-001
chr15	90954633	90955267	635	10	6.8355692522731e-25	0.0606527851335763	0.0262510545565887	RCCD1-001, AC068831.6-001, RCCD1-007, RCCD1-006, RCCD1-003, RCCD1-005, RCCD1-004, RCCD1-009, RCCD1-002
chr15	92393002	92394505	1504	10	3.9269282104893e-40	-0.0909194925342366	-0.0137351153733898	ST8SIA2-001, ST8SIA2-002, ST8SIA2-003
chr16	25690723	25692975	2253	10	1.24795909153239e-112	-0.164153339283875	-0.050245119663142	HS3ST4-001
chr1	47709574	47711589	2016	10	1.1705935886563e-108	-0.160570503229956	-0.000226471751338244	NA
chr16	54285492	54287348	1857	10	8.47437039023019e-92	-0.059992961988662	-0.0329163783279562	IRX3-001, IRX3-003, IRX3-002
chr1	50413888	50416774	2887	10	1.15308928218322e-25	-0.0895961294784497	-0.0381205819040246	NA
chr1	50423456	50424669	1214	10	7.71913903393353e-23	0.141051005505252	0.0161335590607031	DMRTA2-002, DMRTA2-001
chr16	86286675	86289607	2933	10	1.39138887298601e-195	-0.165125296339996	-0.0924449179439882	RP11-514D23.1-001
chr1	52697851	52698615	765	10	8.91971043979892e-18	-0.0416709904015301	-0.00840853876971927	COA7-001, COA7-002
chr16	88875413	88877233	1821	10	2.76696335430093e-15	-0.095876126293815	-0.042730714568029	CBFA2T3-005
chr17	1709723	1710974	1252	10	1.63051062556037e-64	0.0494535539402605	0.0218165765877411	TLCD2-001
chr17	39607601	39608453	853	10	1.07812742940021e-14	-0.0616480125375106	-0.0126489667267783	NEUROD2-001, NEUROD2-002
chr17	53822025	53823526	1502	10	3.10779375535929e-38	0.084497897907852	0.0438366336048141	KIF2B-001
chr18	46656884	46657695	812	10	2.00792521137812e-20	-0.085758884195085	-0.0314137351728724	LOXHD1-013, LOXHD1-201
chr18	59898912	59900161	1250	10	4.62137403011459e-226	-0.235379266211261	-0.0970001251726669	PMAIP1-002, PMAIP1-001, PMAIP1-003
chr19	1400852	1401782	931	10	2.21001369401107e-30	-0.0693321980996902	-0.0191962927647107	GAMT-001, GAMT-002, GAMT-003
chr19	6481529	6482158	630	10	2.07104103278365e-15	-0.0955340726940791	-0.0328110200710916	DENND1C-001, DENND1C-014, DENND1C-015, DENND1C-005, DENND1C-008, DENND1C-003, DENND1C-012, DENND1C-002, DENND1C-004, DENND1C-011
chr19	7888169	7889099	931	10	5.21332214482219e-40	-0.109357724570578	-0.0517150322872476	LRRC8E-001, RNA5SP463-201, LRRC8E-002, LRRC8E-004, LRRC8E-201
chr19	10270387	10271248	862	10	4.84439959501276e-15	-0.0552218496450946	-0.0117928403988433	ICAM1-001, ICAM1-002, ICAM1-004
chr19	12918561	12920294	1734	10	6.36024908587669e-98	-0.0609216664471685	-0.0219740030856864	SYCE2-001, MIR5695-201
chr1	76074425	76075314	890	10	3.03884845490132e-22	-0.0940834652688784	-0.0257798186245768	ST6GALNAC3-001
chr19	35350678	35352379	1702	10	5.29028277258772e-44	-0.0856388640370134	-0.0337362343260597	FFAR1-001
chr1	78490583	78491997	1415	10	1.34516259274554e-164	-0.150598871499578	-0.0340691025227705	PTGFR-003, PTGFR-001, PTGFR-004
chr19	35490322	35491540	1219	10	5.87838420850823e-75	-0.0897825548587307	-0.0375006847503713	KRTDAP-001, KRTDAP-003
chr19	35993930	35995247	1318	10	3.84074266611128e-31	0.0312907741614639	0.00491410391443758	SDHAF1-001
chr19	39083546	39084271	726	10	2.817118613124e-21	0.0467852183494808	0.0175734914950374	PAPL-001, PAPL-003, PAPL-002
chr19	50716718	50717280	563	10	1.33736288370295e-54	-0.0812766301647187	-0.0137305953156684	SHANK1-001, SHANK1-008, SHANK1-002, SHANK1-004
chr19	51019198	51020309	1112	10	2.57952034487622e-17	-0.0422118729805949	-0.00327300222556009	KLK10-001, KLK10-002, KLK10-201, KLK10-004, KLK10-005, KLK10-003
chr19	53192964	53194031	1068	10	4.6045251924623e-21	-0.0867221455515863	0.00107516063367745	ZNF665-001, ZNF665-004, ZNF665-005, ZNF665-003, ZNF665-002
chr1	85581544	85583240	1697	10	1.69802074019596e-53	0.115627176934843	0.0326235337661626	CYR61-001, CYR61-002, RP11-290M5.4-001, CYR61-201
chr2	37344534	37345280	747	10	1.79438279417621e-52	-0.157881005071141	-0.0221907073967454	QPCT-001, QPCT-004, QPCT-002
chr1	92029341	92030603	1263	10	6.64000704735447e-67	-0.0831190335534433	-0.01317939852805	EPHX4-001, EPHX4-002
chr2	71452545	71454145	1601	10	1.82633331955577e-61	0.0500420158342418	0.0157060341479861	DYSF-001, DYSF-011, DYSF-004, DYSF-021, DYSF-020
chr2	74958312	74959181	870	10	3.72040830068741e-113	-0.0684673914283349	-0.0246612133778748	POLE4-006, POLE4-003, POLE4-004, POLE4-005, POLE4-001, POLE4-002
chr2	98346437	98347973	1537	10	5.69577083660492e-46	-0.0662883230846126	-0.00987862434322149	CNGA3-201, AC092675.4-001, CNGA3-002
chr1	99263904	99264668	765	10	5.89879342331687e-22	0.0416714902645957	0.0254879868406418	LPPR4-001, LPPR4-201
chr2	110115043	110116783	1741	10	1.88605932883132e-131	-0.0885534753998893	0.0025331084004185	MALL-001, MALL-003, MALL-002
chr2	120222799	120224015	1217	10	2.60451880045927e-26	-0.0889808405903593	-0.0218127533312304	TMEM185B-001
chr1	109042124	109042768	645	10	7.8074078887984e-15	-0.0667705468574347	-0.0080144896290238	WDR47-201, WDR47-003, WDR47-002, WDR47-001, WDR47-004, WDR47-008, WDR47-006, WDR47-005, WDR47-007
chr2	166375459	166376862	1404	10	1.15762216898561e-54	-0.0879384119652502	-0.0155059402863256	SCN9A-201, SCN9A-001
chr20	10034771	10035316	546	10	0	-0.184759066741577	-0.0715480570375206	ANKEF1-001, ANKEF1-002, SNAP25-AS1-004, ANKEF1-003
chr20	43914394	43915238	845	10	2.78159168633757e-19	-0.0803404859837894	0.00784978796782562	TOX2-003, TOX2-002, TOX2-006
chr1	118185035	118185603	569	10	3.19299978516224e-32	0.0777256414972727	0.0331289631841305	SPAG17-001, SPAG17-003
chr20	51022025	51024052	2028	10	9.38758965723878e-222	-0.14247238309252	-0.0233742050471602	KCNG1-002, KCNG1-001, KCNG1-003, KCNG1-004
chr20	62708452	62709533	1082	10	1.85015160219474e-42	-0.173273394809197	-0.0367024275308339	NTSR1-001
chr21	37916045	37916963	919	10	7.73601933659852e-24	-0.0518285108693723	-0.00599662188230171	KCNJ6-001
chr22	17199587	17200574	988	10	1.01139374060706e-17	0.0728814796984717	0.0110284192896642	CECR1-004, CECR1-006
chr22	31139686	31141078	1393	10	1.79679719777731e-49	0.0742791112814621	-0.0150821207081764	PLA2G3-001
chr22	39152126	39153094	969	10	2.26433092086855e-19	0.13221323801778	0.0188406787863793	CBX7-001, CBX7-003, CBX7-005, FUNDC2P4-001, CBX7-007, CBX7-004, CBX7-002
chr22	44675460	44677285	1826	10	1.2255118111416e-32	-0.073387901663864	-0.0161077949596576	PRR5-001, PRR5-003, PRR5-012, PRR5-015, PRR5-011, PRR5-203
chr22	45200916	45201886	971	10	1.00616620667371e-62	0.158019410970608	0.0417647049866013	MIR1249-201, KIAA0930-014, KIAA0930-016, KIAA0930-013, KIAA0930-015
chr3	10815771	10816318	548	10	1.59671226424062e-16	0.0911309745728689	0.0239319702124542	SLC6A11-001, SLC6A11-002
chr3	11135609	11137112	1504	10	1.1951894349788e-129	0.165060553927988	0.0161691699670335	HRH1-002
chr3	40386839	40388332	1494	10	2.25707091758459e-118	0.138440413581043	0.0456031267025843	ENTPD3-001, ENTPD3-004, ENTPD3-003, ENTPD3-002
chr3	45796064	45796846	783	10	3.05050407100435e-17	0.0438940669742461	0.00640894852132108	SLC6A20-002, SLC6A20-001, SLC6A20-007, SLC6A20-201, SLC6A20-006
chr3	49929728	49930280	553	10	7.47693533170736e-20	0.097179317463837	0.0250553760519338	MON1A-001, MON1A-005, MON1A-002, MON1A-003, MON1A-008, MON1A-007, MON1A-004, MON1A-006
chr3	54120411	54122303	1893	10	9.91439144881476e-75	-0.14794177666291	-0.0654852876753069	CACNA2D3-201, CACNA2D3-202, CACNA2D3-003, CACNA2D3-001, CACNA2D3-004, CACNA2D3-002, CACNA2D3-203
chr3	129428387	129429519	1133	10	1.84077495115922e-29	-0.097880378503854	0.0178543565668121	EFCAB12-201, EFCAB12-004, EFCAB12-001
chr3	129974044	129975313	1270	10	1.33640261230465e-16	0.0805973091386854	0.0251731106925982	TRH-001, TRH-002
chr3	147359340	147360232	893	10	1.15707831119087e-62	0.113346865990195	0.0512505365906314	NA
chr3	147388112	147390113	2002	10	1.75323742156381e-41	0.0935256149370625	0.0288693900293546	ZIC4-AS1-001, ZIC4-014, ZIC4-007, ZIC4-015, ZIC4-017, ZIC4-006
chr3	158801099	158801856	758	10	7.05845321583075e-30	0.0955394489630694	0.0224531179571032	MFSD1-018, MFSD1-201, MFSD1-001, MFSD1-007, MFSD1-005, MFSD1-008, MFSD1-010, MFSD1-003, MFSD1-009, MFSD1-002, RP11-379F4.9-001, MFSD1-202
chr3	183427092	183428416	1325	10	3.69201863607398e-41	-0.0853653822699398	-0.0213214307760628	MCF2L2-001, MCF2L2-003, MCF2L2-004, MCF2L2-008, MCF2L2-010
chr3	196639498	196640616	1119	10	1.64115741993578e-23	0.0808259935450166	-0.0110083965962436	NRROS-001, PIGX-009, NRROS-002
chr4	5019384	5020249	866	10	1.96570787976005e-33	-0.102085338837684	-0.0415422274239584	CYTL1-001, CYTL1-003, CYTL1-004
chr4	8579923	8580838	916	10	3.10728865306446e-18	-0.0711254647291526	-0.0127386043452232	GPR78-005, GPR78-004, GPR78-007, GPR78-006
chr4	42152368	42153502	1135	10	1.16656654304937e-31	-0.0923809345625472	-0.0375600404274765	BEND4-001, BEND4-002, BEND4-201
chr4	73620363	73620841	479	10	4.19749849881777e-15	0.0497061552905578	0.0198460570100118	RASSF6-001, RASSF6-003, RASSF6-002, RASSF6-004, RASSF6-005
chr4	108171472	108172488	1017	10	3.9333789142069e-16	0.0694805474152862	0.0356845706996983	LEF1-201, LEF1-AS1-003, LEF1-AS1-005, LEF1-AS1-004, LEF1-AS1-007, LEF1-AS1-002
chr4	121764883	121765512	630	10	6.76023255767028e-22	0.0914424872224505	0.0196947866400703	TMEM155-001, TMEM155-002, TMEM155-003, PP12613-001, TMEM155-004, TMEM155-006, TMEM155-008, TMEM155-005, TMEM155-007
chr4	154742073	154743159	1087	10	7.10347635960343e-29	0.0793394968536029	0.030137171498643	LRAT-005, LRAT-007, LRAT-004, LRAT-006, LRAT-008
chr1	179877702	179878194	493	10	5.90308743349526e-25	0.0904248806800105	0.0116059031803474	TOR1AIP2-001, TOR1AIP2-003, TOR1AIP2-002, TOR1AIP2-004, TOR1AIP2-005, TOR1AIP2-006
chr4	167233624	167234929	1306	10	1.66352249646458e-40	-0.128437049610367	-0.0314739193566013	SPOCK3-001, SPOCK3-006, SPOCK3-201, SPOCK3-002, SPOCK3-004, SPOCK3-009, SPOCK3-016, SPOCK3-007, SPOCK3-022, SPOCK3-014, SPOCK3-003, SPOCK3-008, SPOCK3-021, SPOCK3-018, SPOCK3-013, SPOCK3-020, SPOCK3-012, SPOCK3-015, SPOCK3-011, SPOCK3-023, SPOCK3-005, SPOCK3-010, SPOCK3-024, SPOCK3-019, SPOCK3-202
chr5	3605669	3607020	1352	10	8.43473659462655e-25	0.0653058395328572	0.0336824220320951	NA
chr5	69414532	69415813	1282	10	2.74478887256843e-87	0.0650664444162982	0.0251702777368395	MARVELD2-006, MARVELD2-002, MARVELD2-004, MARVELD2-007
chr5	73233273	73234645	1373	10	8.2063824844353e-46	0.0668123006597834	0.0247267602734553	NA
chr1	200042145	200043398	1254	10	3.9788518599414e-24	0.0393590219026221	0.0105414146066302	NR5A2-005, NR5A2-201
chr5	127290400	127291369	970	10	2.71800037641654e-24	-0.10302238880163	-0.0142098084873536	MEGF10-001, MEGF10-002, MEGF10-004, MEGF10-003
chr5	132746941	132748376	1436	10	3.00033468380777e-61	0.0710063233792514	0.0139789384519358	CCNI2-001, CCNI2-003, CCNI2-002, CCNI2-201
chr5	132812487	132813712	1226	10	1.33856991888055e-39	-0.102351303258454	-0.0218185625431047	SOWAHA-001
chr5	137498204	137499418	1215	10	2.64002601342042e-239	-0.12605861179594	-0.0479254002516531	SPOCK1-001, SPOCK1-003, SPOCK1-004
chr1	201648719	201650494	1776	10	3.73549489757042e-44	0.0851275927723472	0.0405290948775113	NAV1-001
chr5	141477404	141478540	1137	10	5.68062379730973e-26	-0.0732591273292923	-0.0260110725656168	PCDHGC3-001, RN7SL68P-201, PCDHGC3-003, PCDHGC3-004, PCDHGC3-006, PCDHGC3-002, PCDHGC3-005, PCDHGC3-007, AC008781.1-201
chr1	202009821	202010810	990	10	3.54669250998835e-154	0.207614438004004	0.0716159984024454	ELF3-003, ELF3-002, ELF3-001, RP11-465N4.4-002, ELF3-004, ELF3-008, ELF3-010, ELF3-009, ELF3-005, ELF3-006, ELF3-007, RP11-510N19.5-001
chr5	148826051	148826849	799	10	1.72885842960909e-21	0.0592909258436017	-0.00103014782424661	ADRB2-001
chr5	176365120	176366046	927	10	4.04067190980433e-38	0.125586586938135	0.0326839930233019	ARL10-001, MIR1271-201, ARL10-003, ARL10-004, ARL10-002
chr6	27019796	27020510	715	10	4.55513219857765e-119	-0.170676059761897	-0.0405448305259743	LINC00240-002, LINC00240-001, TRI-TAT2-2-201
chr6	28443253	28444362	1110	10	1.14222394716323e-79	0.119244389051027	0.039502575520922	ZSCAN23-001, ZSCAN23-002, ZSCAN23-003, COX11P1-001
chr6	29886963	29888510	1548	10	5.12515306696141e-182	-0.386565431946956	-0.0709908124471814	HLA-H-001, HCG4P7-001
chr6	32073414	32074347	934	10	3.12241451706334e-14	0.0709225399253763	0.0337540598949923	NA
chr6	45419065	45420846	1782	10	0	-0.203402789820921	-0.0743627915016756	RUNX2-001, RUNX2-009, RP1-244F24.1-001, RUNX2-010
chr6	46687569	46688083	515	10	1.50889024818407e-22	0.052562651721059	0.0153506408798602	TDRD6-001, RP11-446F17.3-001, RP11-446F17.3-002, TDRD6-201, RP11-446F17.3-003
chr6	55578959	55579690	732	10	1.13397758839328e-40	0.0573079894056928	0.00799400475848474	HMGCLL1-001, HMGCLL1-007, HMGCLL1-005, HMGCLL1-002, HMGCLL1-004, HMGCLL1-003, HMGCLL1-006, HMGCLL1-008
chr1	210233505	210234628	1124	10	4.20871242938857e-73	0.207107809219683	0.0442023808679625	SERTAD4-001, SERTAD4-AS1-001, SERTAD4-AS1-002, SERTAD4-AS1-003, SERTAD4-003
chr6	90587072	90587797	726	10	1.12161056352552e-49	-0.0918368805843445	-0.0087431500011886	MAP3K7-003, MAP3K7-004, MAP3K7-002, MAP3K7-001
chr6	105136274	105137887	1614	10	0	-0.275371462423025	-0.128049975521707	BVES-003, BVES-001, BVES-AS1-004, BVES-AS1-001, BVES-002, BVES-AS1-003, BVES-AS1-002
chr1	3312402	3314045	1644	10	1.11031858312279e-68	0.103218548390243	0.0242079875026045	RP11-22L13.1-001
chr6	149484859	149485596	738	10	3.49274241674008e-29	0.110585936246918	0.0477299871486388	ZC3H12D-003, ZC3H12D-002, ZC3H12D-004
chr7	1080505	1082293	1789	10	1.68271696953723e-17	-0.147195308903188	-0.0122006019426863	GPER1-032, AC091729.8-001
chr7	1566630	1568232	1603	10	3.63395376812153e-98	0.129126110546415	0.0553336028771334	PSMG3-003, PSMG3-001, PSMG3-002, PSMG3-AS1-001, PSMG3-AS1-002, PSMG3-AS1-003, PSMG3-AS1-007, PSMG3-AS1-005, PSMG3-AS1-004, PSMG3-AS1-011
chr7	1708445	1709214	770	10	5.59977968547273e-24	0.0539923815056453	0.00725393977895068	ELFN1-201
chr7	2019230	2020544	1315	10	4.9669610919929e-48	0.0885299864977429	0.0360081245257099	NA
chr7	3300134	3302416	2283	10	2.18664572822444e-114	-0.195152386740268	-0.0373140394931976	SDK1-004, SDK1-001, AC073316.1-001, SDK1-201
chr7	8435568	8437526	1959	10	8.56837628315478e-20	0.112723278875071	0.0141807828041057	NXPH1-001, NXPH1-004, NXPH1-003
chr7	19773137	19773902	766	10	8.74139261136633e-16	0.0623375680534807	0.00686174067166543	TMEM196-001, TMEM196-003, TMEM196-004, TMEM196-201, TMEM196-002
chr7	26291627	26292423	797	10	2.31951706715719e-96	-0.0907162758658524	-0.024884947344596	SNX10-002, SNX10-001, SNX10-006, SNX10-005, SNX10-201
chr7	27106353	27108383	2031	10	1.79524827216792e-134	0.132531790999099	0.0638954129177344	HOXA-AS2-010
chr7	27198660	27200632	1973	10	2.29222470686589e-42	-0.0756906837800339	-0.00959370375261974	HOXA13-001, HOTTIP-002, HOTTIP-005, HOTTIP-001, HOTTIP-003, HOTTIP-006, HOTTIP_2.1-201, HOTTIP_3.1-201, HOTTIP_1.1-201
chr7	30770567	30772380	1814	10	2.61912869505242e-185	-0.191229461784613	-0.0476203201602733	FAM188B-001
chr1	228005536	228007676	2141	10	4.62289920147889e-91	-0.212574376256932	-0.0326094822886076	WNT3A-001
chr7	80918373	80920344	1972	10	1.40885051870773e-138	-0.0868774544438966	-0.0293908945456762	SEMA3C-001, SEMA3C-006, SEMA3C-003, SEMA3C-005, SEMA3C-002, SEMA3C-004, SEMA3C-007
chr1	228415944	228417252	1309	10	1.22945778500727e-66	0.126990982858359	0.0245745724605944	TRIM17-002, TRIM17-009, TRIM17-003, TRIM17-001, TRIM17-006, TRIM17-008, TRIM17-004, TRIM17-007
chr7	128829745	128831546	1802	10	4.3268914627186e-142	0.102700468822483	0.0415835114494093	FLNC-001, FLNC-002
chr7	157875070	157877402	2333	10	1.85985996153676e-30	-0.0734648386872655	-0.031614799882208	NA
chr1	233613549	233614567	1019	10	4.4387349027344e-59	-0.180407388128256	-0.063669691895298	KCNK1-001
chr8	1155655	1157269	1615	10	1.64427016201638e-32	-0.0834343395641673	-0.0258514107891752	NA
chr8	10732395	10734717	2323	10	2.40338432923809e-188	0.138734037025775	0.0127256595727143	SOX7-001, CTD-2135J3.3-001
chr8	19312569	19314615	2047	10	4.57821179551352e-205	0.136522083304742	0.0319762680801266	SH2D4A-001, SH2D4A-002, SH2D4A-003
chr8	42152104	42153348	1245	10	1.32481996318061e-34	-0.0864572692777533	-0.00951861665193411	AP3M2-201, AP3M2-001, AP3M2-004, AP3M2-003, AP3M2-015, AP3M2-002, AP3M2-005, AP3M2-008, AP3M2-006, AP3M2-007, AP3M2-009, AP3M2-016, RP11-589C21.5-001
chr8	120124295	120126078	1784	10	1.07236126083698e-194	-0.136627572754072	-0.0487065097893007	COL14A1-001, COL14A1-003, COL14A1-006
chr9	975997	978258	2262	10	1.50740901389554e-32	-0.0876444233862922	-0.0319020804935884	DMRT3-001
chrX	53433724	53434593	870	10	1.64093169991233e-49	-0.181930086989752	-0.0148106225662364	HSD17B10-001, HSD17B10-004, HSD17B10-002, RP3-339A18.6-001, HSD17B10-005, HSD17B10-003
chrX	73446447	73447543	1097	10	1.42053710724729e-19	0.109806269290359	0.0386665482245537	CDX4-001
chrX	103214792	103215295	504	10	2.21865573010938e-28	-0.096222414228274	-0.0181500952014102	BEX4-002, BEX4-001
chrX	131058061	131058838	778	10	2.54993656491663e-16	0.0914576600837029	0.0311615113060645	ARHGAP36-005, ARHGAP36-002, LINC01201-001
chr1	6260390	6261624	1235	10	1.97110397203828e-90	-0.120576953361431	-0.0193918690341986	GPR153-001
chr10	86264772	86265885	1114	10	8.16839718310572e-42	0.119887574984416	0.0638932650911647	MIR346-201
chr10	101145322	101147192	1871	9	1.46629215898737e-31	0.063975621776584	-0.00543792433226413	NA
chr10	117197128	117197748	621	9	2.64861984921456e-20	-0.0715071953606774	-0.0167316526552684	KCNK18-001, RP11-501J20.3-001
chr10	117240572	117241916	1345	9	8.92328762469505e-64	-0.212907119384353	-0.016079125772912	SLC18A2-001, RP11-501J20.5-001, SLC18A2-002
chr10	129556518	129557038	521	9	1.79366657683564e-18	0.0876497791749926	0.0312927631264292	NA
chr10	133164477	133166020	1544	9	1.26495415757851e-34	-0.081555033008215	-0.0248726274375653	KNDC1-001, KNDC1-007
chr11	1343781	1344523	743	9	3.04019599481536e-51	-0.0941136643752322	-0.0303849880332445	NA
chr11	2133704	2135469	1766	9	6.03147557075092e-16	-0.081187066840624	-0.0322025902053848	IGF2-004, IGF2-003, MIR483-201, IGF2-005
chr11	3217988	3219169	1182	9	3.5518785868637e-22	-0.103259182200925	-0.0304259161298221	MRGPRG-001, MRGPRG-AS1-002, MRGPRG-AS1-001, MRGPRG-AS1-003
chr11	27718531	27720591	2061	9	5.79132911875259e-74	-0.0418088916102386	-0.014796498479737	BDNF-018, BDNF-003, BDNF-002, BDNF-001, BDNF-004
chr1	15151710	15152514	805	9	7.60563066233149e-22	-0.0858364904260531	-0.0238283171274704	TMEM51-AS1-001, TMEM51-001, TMEM51-003, TMEM51-002, TMEM51-AS1-002, TMEM51-201, TMEM51-005, TMEM51-004
chr11	64352505	64353256	752	9	5.0427379475337e-31	0.0477597275563283	0.0124613734880405	CCDC88B-201, CCDC88B-010, CCDC88B-009, CCDC88B-007
chr11	68683928	68684629	702	9	6.94411423772636e-16	0.082522455465846	0.0288285564231558	GAL-001, GAL-002
chr11	72243938	72244395	458	9	2.16361260853944e-13	-0.100618066993264	-0.0225899996717955	PHOX2A-001, PHOX2A-003, PHOX2A-002
chr11	86374324	86375447	1124	9	8.67273183411723e-28	0.0725842936365059	0.0228070897006673	CCDC81-001, CCDC81-002, CCDC81-006
chr11	92969207	92970019	813	9	6.01490141209726e-20	0.0718624400730973	0.0201075985203966	MTNR1B-001, MTNR1B-003, MTNR1B-002
chr11	94768842	94769713	872	9	3.21602305673646e-42	-0.0948132501163211	-0.0165705486682018	AMOTL1-002, AMOTL1-001
chr1	18630268	18631138	871	9	3.46442819519078e-42	-0.103800338945504	-0.00605024529203389	PAX7-001, PAX7-003, PAX7-002
chr1	18635980	18638597	2618	9	3.22286233655146e-59	-0.126113560980445	-0.0587579960573922	NA
chr1	19287935	19289208	1274	9	6.87161906640859e-86	0.15809506519056	0.0401449479059978	AKR7A3-001
chr12	111766332	111767564	1233	9	9.28787583652993e-16	0.105966892432123	0.00480380198475952	ALDH2-001, ALDH2-003, ALDH2-005
chr12	113478533	113479590	1058	9	1.86433419158951e-23	-0.0998574585082943	-0.01115074524665	NA
chr12	114443871	114445591	1721	9	2.72733439205849e-17	-0.092978000484175	-0.0245611127685165	NA
chr12	114447356	114449290	1935	9	2.45743885254985e-115	0.120638612344006	-0.00421515849563586	NA
chr12	117098913	117100324	1412	9	6.2075031829083e-26	0.134779606720302	0.0499404628209431	TESC-001, TESC-003, TESC-002, TESC-005, TESC-201, TESC-AS1-001, TESC-006
chr12	130468391	130470170	1780	9	2.02383856647058e-16	-0.100098938866561	-0.0223733058244431	RP11-117L5.3-001
chr12	132432769	132434360	1592	9	8.80524285543517e-20	0.112570783446372	-0.00817559968400463	NA
chr13	25300721	25301497	777	9	1.53561349812656e-18	-0.0784777796675916	-0.00949756723153542	NUPL1-007, NUPL1-001, NUPL1-009, NUPL1-013, NUPL1-005, NUPL1-014, NUPL1-002, NUPL1-012, NUPL1-010, NUPL1-011, NUPL1-006, RP11-271M24.2-001
chr13	25371518	25373021	1504	9	3.3020160959564e-18	-0.134882773513085	-0.0351957004487215	ATP8A2-001
chr13	36214325	36214888	564	9	6.25047157801723e-19	0.0895415429544184	0.0087379316100455	SOHLH2-002, SOHLH2-001
chr13	37105187	37107118	1932	9	7.30051977950138e-40	-0.144568745694647	0.0134687298816426	CSNK1A1L-001
chr1	26992127	26993641	1515	9	7.46556838414876e-35	-0.126861833371438	-0.0336199864228913	TRNP1-001, TRNP1-002
chr13	78608781	78610394	1614	9	2.43891751885803e-46	0.0659354424737948	0.030932945751482	NA
chr13	94601387	94601835	449	9	9.33886563700446e-24	0.0700472124559649	0.0181026402114235	GPR180-001
chr13	112182847	112184297	1451	9	2.44675878346887e-40	0.113325200960686	0.00440046616984462	NA
chr13	113052348	113053975	1628	9	2.63469240512084e-31	-0.0907148533942145	-0.0234143956833603	NA
chr13	113121938	113122846	909	9	1.62365957759977e-29	-0.105731667525492	-0.0190142029639729	F10-002, F10-001, F10-007, F10-006, F10-003, F10-005
chr1	31373057	31373644	588	9	6.49258094974494e-16	0.0879179285863713	0.0334050567487265	FABP3-001, FABP3-002
chr14	23154271	23155579	1309	9	2.7618325168096e-65	0.104349187215754	0.0440350785426888	SLC7A8-006, RNU6-1138P-201, SLC7A8-201, SLC7A8-002, SLC7A8-007, SLC7A8-005
chr14	36504160	36506197	2038	9	2.05071364720326e-28	-0.159953114613163	-0.0591576484108322	NA
chr14	77498199	77499526	1328	9	2.19017752271856e-54	0.169918208529213	0.00738654030649185	ISM2-002, ISM2-001, ISM2-006, ISM2-005, ISM2-004, ISM2-003, ISM2-008
chr14	92922535	92923546	1012	9	3.07951754572015e-123	-0.124636124305829	-0.0108817568669007	CHGA-001, CHGA-003, CHGA-005, CHGA-004, CHGA-006
chr1	35572867	35574054	1188	9	3.61441811955707e-40	0.0645834084896577	0.0263758150028381	TFAP2E-001, RP4-728D4.2-002
chr15	33310557	33311682	1126	9	1.53719611996389e-72	-0.112251328627781	-0.0525444724954087	RYR3-001, RYR3-002, RP11-489D6.2-002, RP11-489D6.2-001, RYR3-201
chr15	90929829	90930339	511	9	4.87708270509486e-47	0.0472179823674966	0.0184039655591224	HDDC3-001, HDDC3-002, UNC45A-001, UNC45A-004, UNC45A-003, HDDC3-003, UNC45A-016, HDDC3-006, HDDC3-004, HDDC3-005
chr16	1027028	1029316	2289	9	1.3896278399656e-80	-0.124048717959262	-0.0585785088588722	NA
chr16	1378638	1379904	1267	9	4.39611039741992e-28	0.0966360556056987	0.0389915153220084	UNKL-201, UNKL-009, UNKL-019, UNKL-008, UNKL-010, UNKL-013, AL031721.1-201
chr16	1979937	1982393	2457	9	1.76557245373043e-41	0.130889401758098	0.0252640744437662	GFER-001, NOXO1-001, NOXO1-002, NOXO1-003, GFER-004, NOXO1-004, GFER-005, NOXO1-005, NOXO1-006, TBL3-009, GFER-002, GFER-003, NOXO1-007
chr16	11254754	11255975	1222	9	4.55027498158547e-123	0.0924153397136461	0.0319826084735454	SOCS1-001
chr16	22813837	22814922	1086	9	5.1225758499962e-66	-0.115307286339755	-0.0217046942015134	HS3ST2-001, HS3ST2-002
chr16	23713107	23713622	516	9	3.11762197196414e-27	0.0984217098017127	0.00108315075012459	ERN2-001, ERN2-002, ERN2-003, CTD-2385L22.1-001, ERN2-004
chr16	71358185	71359898	1714	9	6.81502575433251e-255	-0.228242657338748	-0.0836288998996304	CALB2-001, CALB2-201, CALB2-006
chr16	72947304	72948639	1336	9	1.41112295296437e-61	0.0884806264536988	0.0356478665981989	NA
chr16	81492756	81494624	1869	9	2.27699419283995e-142	0.394743571991757	0.100696746447502	CMIP-002
chr16	82011133	82011617	485	9	1.52217275114515e-21	0.0822381178380953	0.0281451779595512	SDR42E1-001, SDR42E1-002, SDR42E1-003
chr16	85898234	85899557	1324	9	1.1040585690977e-46	-0.0643013347371587	-0.0359178478767997	IRF8-001, IRF8-004, IRF8-005
chr16	86494240	86496355	2116	9	2.37190686078588e-87	-0.153425324020426	-0.0529561821618216	FENDRR-004
chr16	86513022	86513938	917	9	5.97328196641335e-25	0.454260794036011	0.0550055413478977	FOXF1-001, AC009108.2-201
chr16	86515289	86516844	1556	9	5.13771337071301e-40	-0.23785821857897	-0.0470229476263016	NA
chr16	89084639	89085958	1320	9	1.06720525319196e-28	0.107536957857004	0.0274280589359869	ACSF3-011
chr17	7444997	7445510	514	9	3.72278813322982e-13	0.0516548411498248	0.016667227915181	CHRNB1-001, CHRNB1-002, CHRNB1-007, CHRNB1-004, CHRNB1-003, CHRNB1-005, CHRNB1-006, RP11-104H15.8-001
chr17	36601048	36601740	693	9	1.33907616984931e-29	-0.0572567722651256	-0.00593828606972035	MRM1-002, MRM1-001, DHRS11-008, DHRS11-007
chr17	40362161	40364401	2241	9	2.60966683046856e-68	0.0774373959920756	0.0329477715116553	GJD3-001, CTD-2267D19.3-001
chr17	55265232	55266200	969	9	3.81550524013779e-33	0.0796062975541776	0.00921965180352844	HLF-001, HLF-002, HLF-004, HLF-011, HLF-003, HLF-005
chr1	60073463	60074260	798	9	9.47569232102444e-37	0.115456730726108	0.0502656487998383	C1orf87-001, C1orf87-003
chr17	67245835	67247003	1169	9	1.07247259679409e-26	-0.114992030263413	0.0183993818965834	HELZ-001, HELZ-002, HELZ-005, HELZ-009, HELZ-007, HELZ-006, HELZ-003, RP11-401F2.3-001
chr18	4454304	4456154	1851	9	6.21806647089628e-49	0.0514684285795421	-0.0146081905153016	DLGAP1-001, DLGAP1-023, DLGAP1-021
chr18	7116551	7118123	1573	9	1.95726123086548e-221	-0.111467693679042	-0.0234299932113879	LAMA1-001, LAMA1-007
chr18	8366957	8367993	1037	9	9.68059895825794e-35	0.077311828948782	0.0157714869940671	RP11-789C17.3-001, PTPRM-016
chr18	32018333	32019386	1054	9	1.88178319620196e-24	0.0576499744600635	0.0155450869550648	RNF125-001, RP11-53I6.2-001
chr18	57351954	57353093	1140	9	1.30217675282656e-84	-0.121520370586119	-0.0404715707279577	ST8SIA3-001
chr18	63949135	63949628	494	9	4.12868871257936e-21	-0.149361251720254	-0.0427686126242268	HMSD-001, HMSD-002
chr19	2427958	2429211	1254	9	2.19985197871463e-32	0.0741299854836568	0.0332840778661431	TIMM13-001, LMNB2-002, TIMM13-002
chr19	3868626	3869601	976	9	2.54395303646907e-28	-0.0973748512940173	-0.0415936369226065	ZFR2-003, ZFR2-002, ZFR2-004, ZFR2-001, FTLP5-001, ZFR2-007, ZFR2-006, ZFR2-009, ZFR2-005
chr19	11339257	11340063	807	9	8.84263709640022e-18	0.160069920935025	0.0385299064798903	RAB3D-001
chr1	75134539	75135591	1053	9	5.25344245844885e-17	0.0887424952177063	0.051650486402169	LHX8-002, RP11-510C10.3-001, RP11-510C10.2-001
chr19	16067281	16067760	480	9	4.3055463187661e-20	0.0666823392942518	0.0347815892341763	TPM4-001, CTD-2231E14.4-001, TPM4-008, TPM4-007
chr19	17821123	17821560	438	9	5.32561415243609e-23	-0.11593580308794	-0.0416807960041549	INSL3-001, INSL3-002, INSL3-003
chr19	18385449	18386391	943	9	6.9497622501631e-74	-0.121488753276184	-0.0537261815256656	GDF15-001, MIR3189-201, GDF15-003
chr19	19170160	19170665	506	9	1.75882125122029e-38	0.0513782085666973	0.0174045879425662	MEF2B-004, MEF2B-006, MEF2B-005, MEF2B-001
chr19	29527529	29529979	2451	9	4.73965040651133e-28	-0.070042929550034	-0.0170239878840762	VSTM2B-001, CTC-525D6.1-002, CTC-525D6.2-001, CTC-525D6.1-001
chr19	40217325	40218826	1502	9	7.18390560497392e-26	-0.0834687407102894	-0.0326639665763186	TTC9B-001, TTC9B-002
chr19	48393665	48394903	1239	9	7.12815390922296e-24	-0.0952562111263482	-0.0466952358857084	GRIN2D-001, KDELR1-001, KDELR1-003, KDELR1-002, KDELR1-004, KDELR1-005
chr19	50328554	50329604	1051	9	1.50477942151119e-252	-0.236575013846326	-0.0446810012089694	KCNC3-002, KCNC3-005, NR1H2-010, NR1H2-011, NR1H2-012
chr19	50417975	50419227	1253	9	1.26667858575789e-36	0.118660634235816	-0.00600453182233741	SPIB-003, SPIB-201, SPIB-005, SPIB-006, SPIB-001, SPIB-002, POLD1-006, POLD1-010, SPIB-007, POLD1-007, CTD-2545M3.6-001, SPIB-004
chr19	51703414	51704539	1126	9	1.73826249110921e-127	-0.219978839884685	-0.0655933408295387	SPACA6P-006, SPACA6P-003, SPACA6P-010, SPACA6P-016, SPACA6P-008, SPACA6P-011, SPACA6P-009
chr19	55062204	55063583	1380	9	2.30685507734189e-102	-0.0795943268335548	-0.0172348516915047	RDH13-002, RDH13-003, RDH13-015, RDH13-016, RDH13-014, RDH13-005, RDH13-004, RDH13-201
chr19	55180122	55181029	908	9	1.91465890456444e-15	-0.0209721300157087	-0.0124796899590431	SYT5-001, SYT5-002, SYT5-006, SYT5-005, SYT5-003, SYT5-004
chr1	87151459	87152630	1172	9	2.94479286206882e-104	0.306630791889623	0.0589150549588031	AL139139.1-201
chr2	9473652	9474615	964	9	2.20547413350184e-17	0.106016877107603	0.0183653729803439	IAH1-008, IAH1-001, IAH1-005, IAH1-009, IAH1-007, IAH1-010, IAH1-002, IAH1-004, IAH1-012, IAH1-011, IAH1-006, IAH1-003
chr2	25251458	25253047	1590	9	7.66342688639704e-25	0.123500797113234	0.0385085558323028	DNMT3A-002, DNMT3A-013, DNMT3A-003, DNMT3A-017
chr2	61144745	61145181	437	9	2.0565545322765e-17	-0.0583716941075794	-0.0134180054002377	C2orf74-004, AC016747.3-004, AC016747.3-001, AC016747.3-003, C2orf74-005, AC016747.3-002, C2orf74-006, C2orf74-007
chr1	94819696	94820253	558	9	5.84613105347833e-22	0.109020311557341	0.0171396832259765	SLC44A3-001, LINC01057-004, LINC01057-002, LINC01057-003, SLC44A3-008, LINC01057-005, SLC44A3-004, LINC01057-001, SLC44A3-002, SLC44A3-005, SLC44A3-006, SLC44A3-007
chr2	96324811	96325411	601	9	2.76435518593762e-16	0.0779059762615912	0.0287195798726827	ITPRIPL1-001, ITPRIPL1-004, ITPRIPL1-003, ITPRIPL1-002, ITPRIPL1-201
chr2	109129714	109130808	1095	9	1.43031970631126e-49	0.113865550073395	0.0426404386952261	SH3RF3-001, SH3RF3-AS1-001
chr1	100538916	100540415	1500	9	2.06168606500278e-35	-0.158880794901149	-0.00570734965217474	GPR88-001
chr2	130963214	130965149	1936	9	8.46329962341598e-184	0.108557707980135	0.0272439484020959	NA
chr2	153872546	153873813	1268	9	1.83380071355662e-24	-0.0189871458623116	-0.00336218901832185	GALNT13-001, GALNT13-002
chr2	162838601	162839677	1077	9	9.38551714420443e-26	-0.0703717619910918	-0.0240117950274993	KCNH7-002, KCNH7-001
chr2	165794096	165794455	360	9	2.03129512823644e-19	0.0665839501006232	0.0160640420828997	GALNT3-001, GALNT3-004, GALNT3-002, GALNT3-003, AC009495.2-001, GALNT3-005
chr2	240557413	240558246	834	9	5.4426877147589e-22	0.0524272051119965	0.0207498461803544	ANKMY1-001, DUSP28-201, ANKMY1-002, ANKMY1-012, ANKMY1-201, ANKMY1-010, ANKMY1-005, ANKMY1-006, ANKMY1-009, DUSP28-001, ANKMY1-011, ANKMY1-017, DUSP28-002, ANKMY1-016, ANKMY1-019, ANKMY1-014, ANKMY1-020, ANKMY1-018, ANKMY1-004, ANKMY1-007
chr20	5470280	5471254	975	9	4.3113866470477e-18	-0.0589057307323645	-0.011036638868115	RP5-828H9.1-001, RP5-828H9.1-002, LINC00658-006
chr20	5504498	5505227	730	9	4.28844794923202e-22	0.10452650553011	0.032392815611513	LINC00654-001, LINC00654-003
chr20	17530765	17532150	1386	9	3.02138634530181e-273	-0.197602640448205	-0.044704884073073	BFSP1-001
chr20	36540576	36541483	908	9	1.70146927287835e-147	0.0944617368150842	0.03609867312523	MYL9-001, MYL9-002
chr20	38600866	38602098	1233	9	8.24951223424001e-35	0.0918688608444443	0.0407621756778983	ARHGAP40-201, AL035419.1-201
chr20	44247005	44247451	447	9	7.04904876911799e-14	0.0715535284997947	0.0249409836281393	GDAP1L1-001, GDAP1L1-005, GDAP1L1-004, GDAP1L1-006, GDAP1L1-201, GDAP1L1-202, GDAP1L1-203, GDAP1L1-204
chr1	145961388	145962083	696	9	8.5757645667036e-35	0.090779149162009	0.0485051956158878	POLR3GL-004, POLR3GL-001, POLR3GL-003, ANKRD34A-001, CH17-270A2.1-001, ANKRD34A-003, ANKRD34A-002, POLR3GL-002
chr20	63736020	63736904	885	9	6.56828104229671e-16	0.082689470267405	0.0312761638589783	SLC2A4RG-004, LIME1-006, LIME1-008, LIME1-010, RP4-583P15.14-002, LIME1-004, RP4-583P15.14-001, LIME1-001, ZGPAT-001, LIME1-011, LIME1-005, LIME1-002, LIME1-003, RP4-583P15.15-003, LIME1-007, RP4-583P15.15-004
chr21	31872429	31873903	1475	9	3.52061976034191e-56	-0.0933242811949357	-0.031302894251888	HUNK-001
chr22	38110582	38112125	1544	9	1.66695469453262e-21	0.102568205691063	0.0380784983666127	BAIAP2L2-201, BAIAP2L2-001, PLA2G6-025
chr1	2910469	2911679	1211	9	5.73760823844616e-31	-0.0849609125635246	-0.0176086533774826	NA
chr3	27714479	27715360	882	9	2.86835322731881e-55	0.0525452287121408	0.0171296136823129	RP11-222K16.2-001
chr1	155320744	155321554	811	9	7.98513302319012e-19	-0.092429947244693	-0.022303498904383	RUSC1-003, RUSC1-004, RUSC1-001, RUSC1-002, RUSC1-AS1-002, RUSC1-AS1-001, RUSC1-AS1-003, RUSC1-006, RUSC1-009, RUSC1-015, RUSC1-008, RUSC1-014, FDPS-018, RUSC1-012, FDPS-017, RUSC1-007, FDPS-015, RUSC1-013, FDPS-016, RUSC1-011, RUSC1-AS1-201
chr3	112085496	112086384	889	9	3.28489030582046e-16	0.0603294750508264	0.0262541597273871	C3orf52-001, C3orf52-201, C3orf52-004, C3orf52-002, C3orf52-005
chr3	125212318	125213158	841	9	1.62336393211887e-37	0.125040207090094	0.0600262291235069	SLC12A8-001, SLC12A8-004, SLC12A8-016
chr3	126287652	126288720	1069	9	1.94233901472548e-33	0.0979935025285877	0.0528316869989653	NA
chr3	129001156	129002605	1450	9	7.07692207554322e-77	-0.181670093735962	-0.0733219569777094	EFCC1-001, KIAA1257-005
chr3	137763096	137764257	1162	9	2.21343513481263e-44	-0.0756471259178077	-0.0212317994018373	SOX14-001
chr3	141777725	141778479	755	9	1.12202457605931e-19	-0.107927621614055	-0.0184099761710782	GRK7-001
chr3	147411211	147412749	1539	9	1.44698488241556e-16	0.0818077005131818	0.0356008024324826	ZIC1-001
chr3	152835088	152836641	1554	9	7.54616654168424e-38	0.0790444981980472	-0.00162868136171372	P2RY1-001
chr3	158731871	158733044	1174	9	2.65743014743299e-96	0.0768596383331321	0.0332998551016283	RARRES1-001, RP11-379F4.4-004, RP11-379F4.4-003, RARRES1-002, MFSD1-013, MFSD1-011, RP11-379F4.4-005, RARRES1-003, RP11-379F4.4-006
chr3	169668195	169669492	1298	9	5.61822683244217e-91	-0.164216180824466	-0.0525221641849656	NA
chr3	181723557	181724349	793	9	1.3352568735769e-18	0.0439117749636999	0.0218300459581089	NA
chr3	181726969	181727859	891	9	3.21153480129219e-18	0.0201655571830907	0.0111496663373912	NA
chr3	186362226	186363079	854	9	1.9681719235295e-24	0.11209053110279	0.0131732882524898	DGKG-001, DGKG-004, DGKG-003, DGKG-002
chr3	190120292	190121306	1015	9	1.25917973578751e-78	0.149912876635337	0.0383555848567193	P3H2-001, P3H2-AS1-001, P3H2-003, P3H2-002
chr4	78056979	78058053	1075	9	2.71748752626541e-16	0.0951579943729767	0.0284568663809182	FRAS1-201, FRAS1-001, FRAS1-003, FRAS1-008
chr4	150582394	150584315	1922	9	7.39801624181455e-82	0.0974704398260562	0.0403775215467087	MAB21L2-001, LRBA-004
chr4	153203432	153204568	1137	9	3.8173563304896e-42	0.14679122329291	0.0611097521554224	TRIM2-001, TRIM2-009, TRIM2-005, TRIM2-008
chr4	163343368	163344290	923	9	5.31531522929579e-18	-0.0682832332833926	-0.0334434435006497	NPY5R-003, NPY1R-008, NPY5R-001
chr4	176001405	176002649	1245	9	2.07067859705769e-41	-0.167361417012605	-0.0101400738680744	GPM6A-003, GPM6A-001, GPM6A-006
chr4	180057556	180059883	2328	9	8.64675827924633e-253	-0.194413623997413	-0.0569399295278076	NA
chr4	185019395	185020471	1077	9	2.20856019095938e-33	-0.0459332049328802	-0.0130081782442075	HELT-201, HELT-001, HELT-003, HELT-002
chr5	500087	501919	1833	9	3.57807009217604e-38	-0.0996737469284244	-0.0331546681076717	NA
chr5	1008443	1009819	1377	9	5.01174651492106e-159	-0.139721253968418	0.0045992860644159	NKD2-002, NKD2-001
chr5	1106003	1108286	2284	9	3.93229167095884e-60	-0.0953002422595203	-0.0534839590688739	NA
chr5	3594992	3597373	2382	9	3.25038146720693e-221	-0.207078457808633	-0.0521442779800344	IRX1-001, CTD-2012M11.3-001
chr5	73418917	73420639	1723	9	4.56567660192041e-88	0.0780926986439571	0.0262429140704736	NA
chr5	75236443	75237454	1012	9	7.06811592104753e-279	-0.150661199150571	-0.0614502056487303	ANKRD31-201, ANKRD31-004
chr5	77972091	77973518	1428	9	6.52547327053086e-144	0.0823749815023496	0.0386161391081339	NA
chr5	150189130	150190626	1497	9	1.36196365384902e-18	0.0845831567135726	0.00768064843093287	SLC6A7-001, SLC6A7-002, SLC6A7-003
chr5	154479025	154480294	1270	9	5.44050553949463e-56	0.0694991190330424	0.00913982469043012	HAND1-001
chr5	159095419	159097641	2223	9	3.62612078067021e-19	0.0651171906382195	0.03408695923251	EBF1-001, EBF1-002, RP11-175K6.1-002, EBF1-006, EBF1-010, EBF1-009, EBF1-003, RP11-175K6.1-003, EBF1-004
chr5	175443892	175445327	1436	9	1.72376888414626e-62	-0.0671826930088878	-0.0352335245821047	DRD1-001
chr6	10410683	10412053	1371	9	4.58474391913652e-55	-0.0672082674276902	-0.0321244835061831	TFAP2A-005, TFAP2A-AS1-002, TFAP2A-AS1-001, TFAP2A-014, TFAP2A-016, TFAP2A-010, TFAP2A-012, TFAP2A-018, TFAP2A-002, TFAP2A-011, TFAP2A-015, TFAP2A-009
chr6	30075950	30076482	533	9	2.33791861861533e-15	0.0966245852017323	0.0279671788254916	RNF39-001, RNF39-002
chr6	30345965	30346763	799	9	2.17503324031211e-18	0.086658754498946	0.00747140778805887	RPP21-003, RPP21-006, RPP21-002, RPP21-001, RPP21-007, RPP21-009, RPP21-008, RPP21-005, RPP21-004
chr6	30612769	30614639	1871	9	1.7197918367377e-15	-0.136363939750618	-0.0328196264912984	PPP1R10-001, AL662800.1-201, PPP1R10-003
chr6	31308098	31308727	630	9	1.90873583309043e-14	0.0480444544240853	0.0103854640906074	XXbac-BPG248L24.10-001
chr6	78867134	78867478	345	9	1.30470612100703e-16	-0.0253642196422908	-0.00458187923621291	IRAK1BP1-001, IRAK1BP1-004
chr6	87322168	87323000	833	9	1.22418715233714e-14	0.0620937044123454	-0.0137129716899214	SMIM8-001, GJB7-201, SMIM8-006, SMIM8-201, SMIM8-005, SMIM8-002, SMIM8-004, SMIM8-003
chr6	105985569	105986748	1180	9	3.98295576280064e-58	0.0666033330504233	0.0282606962620109	NA
chr6	133888797	133889169	373	9	6.91437840778235e-15	0.0617260262272455	0.0258433841480079	TCF21-002, TCF21-001, TARID-005, TARID-002, TARID-003
chr6	149963382	149964498	1117	9	9.56300682036181e-38	0.0954752678794505	0.0350051844710156	ULBP1-001
chr6	151239696	151240101	406	9	4.28855405477254e-13	0.0519747143910684	0.00610355429274368	AKAP12-001, AKAP12-202
chr6	170262055	170262928	874	9	1.14567905402157e-34	-0.131523155813724	-0.043382095764	RP5-1086L22.1-001
chr7	875327	876765	1439	9	3.59732522820706e-127	0.0974078851223105	0.0260286292599566	GET4-001, GET4-006
chr7	1664948	1666669	1722	9	2.58138530128706e-124	-0.168097625279911	-0.0478891631087422	NA
chr7	1693496	1694689	1194	9	1.32776095581805e-20	-0.099048372972669	-0.0279375757802918	AC074389.6-001, AC074389.7-001, AC074389.6-201
chr7	27192531	27193861	1331	9	1.1843224091623e-48	0.0527229142535784	0.018386785207245	HOXA13-002, RP1-170O19.14-001
chr7	27241295	27241846	552	9	1.6432618693326e-13	-0.0692532122809036	-0.0047376584323698	EVX1-003, EVX1-001, EVX1-AS-003, EVX1-AS-002, RP1-170O19.17-001, EVX1-004
chr7	139523225	139524765	1541	9	3.11752853213516e-29	-0.144670695030985	-0.0257089992275668	CLEC2L-001, CLEC2L-003
chr7	157689523	157691867	2345	9	6.8146808875672e-149	-0.200204716427079	-0.0564093262095178	NA
chr7	157736643	157739172	2530	9	9.88520931196625e-28	-0.0749578136679114	-0.0384760484850951	AC006003.3-001
chr7	157850315	157851779	1465	9	1.64988985938278e-69	-0.11394939507063	-0.0629534424573601	AC011899.9-003, AC011899.9-006, AC011899.9-005
chr1	232804845	232806029	1185	9	2.29305897782409e-30	0.113881804875407	0.045238244677568	MAP10-001
chr8	860529	861439	911	9	2.74556115809281e-20	-0.0921074340096125	-0.0425117005872468	NA
chr1	3611063	3612118	1056	9	1.36610286025502e-19	0.0904300160907028	0.0257041047535345	MEGF6-007, MEGF6-002
chr8	9150854	9151891	1038	9	6.71429506320952e-63	0.115072570041325	0.0333732233953241	PPP1R3B-001, RP11-10A14.4-001, RP11-10A14.4-003, PPP1R3B-002, RP11-10A14.4-002
chr8	15539702	15540824	1123	9	2.3480189825417e-59	-0.16814979047038	-0.0131051948622968	TUSC3-001, TUSC3-007, TUSC3-004, TUSC3-006, TUSC3-005, TUSC3-003
chr8	27490484	27491423	940	9	9.79828022718105e-20	0.0850788937787371	0.0247102649749123	EPHX2-002, EPHX2-003, EPHX2-011, EPHX2-005, EPHX2-009, EPHX2-012, EPHX2-001, EPHX2-017, EPHX2-008, EPHX2-014
chr8	39314101	39314601	501	9	5.71618988563906e-56	0.102875863099806	0.0141392642882564	ADAM5-007, ADAM5-001, ADAM5-002, ADAM5-003, ADAM5-010, ADAM5-009, ADAM5-006, ADAM5-005, ADAM5-012
chr8	41895922	41897891	1970	9	4.45593117241135e-125	-0.187124623258322	-0.0568725516711717	ANK1-006
chr8	64368840	64370389	1550	9	2.04640955427789e-55	0.103523386949769	0.0276864863661171	MIR124-2HG-001, MIR124-2HG-004, RP11-32K4.1-004, RP11-32K4.1-001
chr8	71556585	71558180	1596	9	7.24800126683369e-29	0.0416648838723147	0.0166672523470507	NA
chr1	247112240	247113664	1425	9	2.29470911762648e-33	0.119805589716409	0.0130236869670164	C1orf229-001
chr8	96159991	96161494	1504	9	1.21252865880964e-86	-0.130344920366288	-0.0158666588624216	GDF6-001, GDF6-201, GDF6-202
chr8	100105721	100106320	600	9	1.09499693140258e-23	0.0882938562860599	0.0227561198677989	RGS22-001, RGS22-008, RGS22-018, RGS22-009, RGS22-017, RGS22-013, RGS22-004, RGS22-006, RGS22-014, RGS22-201
chr8	118621605	118622395	791	9	1.69816527987722e-64	-0.0595353262075306	-0.0316112609086045	SAMD12-001, SAMD12-201, SAMD12-005, SAMD12-002, SAMD12-004, SAMD12-AS1-001, SAMD12-AS1-002
chr8	143131388	143132349	962	9	1.66868056293525e-23	0.0645360197131516	-0.00324435766631871	NA
chr10	3781566	3782495	930	9	5.30984852401957e-55	-0.0709603496635181	-0.0317055715272851	KLF6-004, KLF6-003, KLF6-005, KLF6-002, KLF6-006, KLF6-001, KLF6-201
chrX	70062010	70062507	498	9	1.55642175825071e-14	0.124148874859872	0.0209417148729655	OTUD6A-001
chrX	71492365	71493363	999	9	6.90600773327918e-144	0.0977795480290755	0.0410596748765832	INGX-002, Y_RNA.68-201, INGX-001, TAF1-023
chrX	85003446	85004292	847	9	1.56430795841227e-27	-0.0411720480159907	-0.0245428310308002	APOOL-001, APOOL-202
chrX	100643317	100644381	1065	9	7.53071510322131e-40	0.0738682421173426	0.0100660957068999	SRPX2-001, SRPX2-002
chrX	101550287	101551414	1128	9	1.71996552100325e-19	-0.105786218742072	0.0248955185605263	ARMCX1-001, ARMCX1-201
chrX	123184187	123186122	1936	9	3.11787173779285e-41	-0.0843899139258705	-0.0183929095318537	GRIA3-004, GRIA3-002, GRIA3-006, GRIA3-007, GRIA3-001, GRIA3-201, GRIA3-202
chrX	126552818	126553873	1056	9	9.77839889549165e-16	0.133055229177165	0.041772681977261	DCAF12L1-001
chrX	130109087	130111250	2164	9	1.00752338253193e-67	0.115855007171498	-0.00448539886000271	ELF4-001, ELF4-002, ELF4-003
chrX	137565601	137567330	1730	9	1.27379441276823e-112	-0.135561702009488	-0.0576445453425038	ZIC3-003, ZIC3-001, RP1-137H15.2-002, RP1-137H15.2-001, ZIC3-002
chr10	13706985	13707625	641	9	3.23065931827036e-15	0.0813490906265828	0.0342362610108772	AL157392.1-201, RP11-295P9.6-001, FRMD4A-008, FRMD4A-007, FRMD4A-013, FRMD4A-012
chr10	15719658	15720313	656	9	3.03278781610462e-16	0.0860798688723918	0.0166538332659598	ITGA8-001
chr10	23172564	23174448	1885	9	3.30523177440371e-36	-0.0901850729702739	-0.0296320420956517	NA
chr10	27741469	27743028	1560	9	4.91845228969188e-71	-0.0710299488577214	-0.0117292741014774	MKX-201, MKX-AS1-001, MKX-002, MKX-003
chr10	30058741	30060476	1736	9	5.83581251548056e-139	-0.261163859524383	-0.0645900168224576	KIAA1462-002
chr10	99530272	99531640	1369	8	1.24891128009312e-32	-0.0917625629943727	-0.0462257868971773	NKX2-3-001, LINC01475-001, LINC01475-002, NKX2-3-201
chr10	100737158	100738662	1505	8	3.75609665064179e-34	-0.109952044532366	-0.0314487722816365	PAX2-008
chr10	103478849	103479448	600	8	1.90417924535517e-76	0.16134492225051	0.0813573081656109	CALHM3-001
chr10	123147893	123148567	675	8	5.46323817005631e-20	-0.0751368542025022	-0.0167540978908107	HMX2-001
chr10	123274416	123275302	887	8	6.37863153302212e-26	0.117516353784652	0.0240861826681037	NA
chr10	132590560	132592062	1503	8	1.53573328659211e-93	0.417811836202822	0.107710425722883	NA
chr10	132878663	132880163	1501	8	4.26583476072824e-116	-0.0725004755775374	-0.00967972971184804	CFAP46-004
chr10	133045954	133047356	1403	8	2.20742785498673e-26	-0.0760931272754811	-0.00549675788231395	NA
chr1	11653066	11654197	1132	8	9.88107927954073e-26	0.135494915356074	0.0290648593154013	FBXO44-002, FBXO44-001, FBXO2-001, FBXO44-008, FBXO44-003, FBXO44-006, FBXO44-201, FBXO44-004, FBXO2-005, FBXO2-002, FBXO2-004, FBXO44-007, FBXO2-003
chr11	441983	442380	398	8	8.55345143888142e-19	-0.152572409356613	-0.0262255231767244	ANO9-001, RN7SL838P-201, ANO9-004, ANO9-002
chr11	829035	830527	1493	8	1.02704531877873e-39	0.109489609212679	0.0393103787887429	CD151-201, CD151-001, CD151-202, CRACR2B-201, CD151-012, CRACR2B-007, CD151-008, CD151-015, CD151-007, CRACR2B-013, CD151-005, CD151-009, CRACR2B-011, CD151-013, CRACR2B-004, CRACR2B-012, CRACR2B-001, CRACR2B-005, CD151-019, CD151-016, CRACR2B-009, CRACR2B-006, CD151-002, CRACR2B-014, CD151-017, AP006621.8-001, CRACR2B-010, CRACR2B-003, CRACR2B-008
chr11	1226601	1228214	1614	8	1.08783179532629e-30	-0.110923780809879	0.00364114715717519	MUC5B-003
chr11	1442311	1443562	1252	8	3.29117183376964e-153	-0.126191334228868	-0.0449672978115396	BRSK2-012, BRSK2-015
chr11	2850170	2850762	593	8	4.52320813858375e-39	-0.211599486608839	-0.0590117642510272	NA
chr11	2862299	2863230	932	8	8.4718792368428e-23	-0.099745389998719	-0.00035321581083762	KCNQ1-AS1-002
chr11	10454695	10455914	1220	8	2.56265593452097e-22	0.096061788660348	0.0482946620968076	AMPD3-003, AMPD3-004, AMPD3-008
chr11	19714252	19715366	1115	8	6.80350310944561e-24	-0.0362839208477854	-0.00776480280771057	NAV2-003, NAV2-002, NAV2-001, NAV2-201, NAV2-202, RP11-359E10.1-001
chr11	64060407	64061290	884	8	7.23366644172414e-23	0.0667161989881311	0.0165435155034598	RP11-21A7A.2-001
chr11	64103440	64104098	659	8	3.40825683980173e-15	0.0817512537292218	0.0418322126535991	FLRT1-001
chr11	65575647	65576458	812	8	3.25207861821238e-31	0.0991860245893751	0.0394263863082688	EHBP1L1-001, EHBP1L1-008, EHBP1L1-007
chr11	67374276	67375591	1316	8	2.33061250085857e-55	0.102089405116682	0.0260929316024067	CLCF1-002, CLCF1-001, AP003419.11-001, CTC-1337H24.4-001, RAD9A-010
chr11	68843238	68844338	1101	8	5.41115141214137e-31	0.0588600055753564	0.0233598455628611	CPT1A-006, CPT1A-201, CPT1A-007
chr11	69809323	69810641	1319	8	1.47151960847684e-20	-0.115900673189068	-0.0536039603682792	NA
chr11	72751918	72752659	742	8	1.79093699995303e-32	-0.0377950360624521	-0.0110841950546718	ARAP1-001
chr1	17306700	17308221	1522	8	3.31506475580142e-44	0.166942463731484	0.0645927407984732	PADI4-001, PADI4-002
chr11	78675234	78676524	1291	8	2.35821786401336e-59	0.0847571827659996	0.0241800116465772	NA
chr11	101129222	101129986	765	8	1.54332341827674e-31	-0.098928953646839	-0.0125986236993777	PGR-006, PGR-001, PGR-007, PGR-004, PGR-002, PGR-005, PGR-201, PGR-202, PGR-010, RP11-788M5.4-001
chr11	117929347	117930777	1431	8	3.07521068532844e-34	0.0658862801778116	-0.0238485288044637	TMPRSS13-006, TMPRSS13-004, TMPRSS13-002, TMPRSS13-008, TMPRSS13-001, TMPRSS13-005, TMPRSS13-003, TMPRSS13-201
chr12	22624475	22624993	519	8	9.94224511462933e-22	0.0625831528054133	0.00787523138755321	ETNK1-001, ETNK1-002, ETNK1-006, RP11-268P4.4-001, ETNK1-005
chr1	20185289	20186451	1163	8	8.60547093040292e-14	-0.0591290443028362	-0.0214391067699134	UBXN10-001, UBXN10-AS1-001
chr12	52191911	52193026	1116	8	2.53510227907965e-157	0.148617917135973	0.0463830513650931	KRT80-001, KRT80-002
chr12	75334324	75334972	649	8	4.36160847407519e-139	0.0940054160923161	0.0502125880578032	GLIPR1L1-001, GLIPR1L1-002, RP11-585P4.6-001
chr12	117039033	117040121	1089	8	3.10645930637981e-25	-0.143197010162866	-0.0223325601982045	NA
chr12	130433969	130434778	810	8	1.1729214340318e-50	-0.115249485225952	-0.0433411185062839	NA
chr12	132178883	132179338	456	8	4.04803062496949e-57	-0.0858077916505614	-0.00603283048209879	NA
chr12	132202367	132203564	1198	8	2.06476826534851e-16	-0.102099578814238	-0.0164906134584309	GALNT9-001, GALNT9-004, GALNT9-002, GALNT9-005, RP13-977J11.3-001
chr13	20127529	20129030	1502	8	5.3794467406888e-31	0.0413772838520476	0.0165453567876212	NA
chr13	41457145	41458600	1456	8	6.15786969886445e-34	0.0856639703899472	-0.00295322280905936	RGCC-001
chr13	76886921	76887784	864	8	1.52020146550458e-25	0.0902991311244914	0.0217857293311594	KCTD12-001, AC000403.1-201, AC000403.4-001
chr1	28811922	28813246	1325	8	1.16066836299801e-27	-0.139776907927943	-0.0476108427355361	OPRD1-001, OPRD1-201
chr13	106701977	106702645	669	8	2.1766217888263e-14	-0.103381529633084	-0.049377839911332	NA
chr13	112061711	112063393	1683	8	2.07351598102296e-61	0.127134028607173	0.0324874467410695	NA
chr13	112104285	112105999	1715	8	1.37065808872415e-82	-0.120596759877498	-0.0351201714024824	LINC00404-001, LINC00403-001
chr13	112325560	112326389	830	8	8.86040064285839e-33	0.187682100333439	0.00929588076952917	NA
chr14	36661007	36662793	1787	8	1.19950947856264e-46	-0.248325525892191	-0.0565514104059948	PAX9-001, PAX9-002, RP11-964E11.2-001
chr14	52267535	52268308	774	8	1.43943899059222e-17	0.0751831078436421	0.0222976140047808	PTGDR-001, PTGDR-002
chr14	52313440	52314594	1155	8	1.22913783283249e-31	-0.113723210851825	-0.0332899046730525	PTGER2-001, PTGER2-002
chr14	56816597	56817810	1214	8	4.34498449409723e-60	-0.151123918410331	-0.0141999718974678	NA
chr14	59630406	59632075	1670	8	2.55107839560857e-31	0.0992487156236637	0.046811974769644	RTN1-002, RTN1-003, RTN1-008
chr14	64294113	64294830	718	8	4.15231506590958e-141	0.14083302652239	0.0877468672351057	ESR2-001, ESR2-202, ESR2-004
chr14	64549540	64550373	834	8	1.2794286883818e-61	0.0725758474876013	0.0449613679732672	PPP1R36-001, PPP1R36-002, PPP1R36-004, PPP1R36-003
chr14	77270391	77271428	1038	8	1.35457543914263e-56	0.0738762623239383	0.0183667352556991	NGB-001
chr14	96624030	96625868	1839	8	3.81692906068053e-66	-0.076203260493659	-0.0302163794477418	NA
chr14	99602300	99604227	1928	8	1.97232999338873e-59	0.095151712973061	0.0327244293179388	CCDC85C-001, RP11-543C4.1-001
chr14	99737393	99738191	799	8	5.44399182635924e-199	0.148810730575402	0.0936679668832486	EML1-004, EML1-006
chr14	100192565	100193419	855	8	8.11298395271404e-21	-0.0386214094270684	-0.00819143063787188	NA
chr14	101046275	101047307	1033	8	6.72661175290672e-22	-0.138090333202808	-0.0105755765814277	MIR381-201, MIR655-201, MIR539-201, MIR544A-201, MIR487B-201, MIR889-201, MIR1185-2-201, MIR381HG-001
chr14	104843015	104844672	1658	8	1.60070822159321e-73	-0.196787994045583	-0.0668858916941846	CTD-3051D23.1-001
chr15	33067587	33068700	1114	8	3.54229859137662e-32	0.127998732109819	0.0365905788051022	FMN1-001, FMN1-002, FMN1-006
chr15	67165246	67166327	1082	8	2.87334264548903e-45	0.101828142133222	0.0415007453197107	SMAD3-004, SMAD3-009, SMAD3-008
chr15	74937939	74938412	474	8	4.97333469899012e-25	-0.0503278999766927	-0.00598171397707116	COX5A-001, COX5A-006, COX5A-004, COX5A-005, COX5A-002, COX5A-003
chr15	78620316	78621478	1163	8	4.44929958077589e-29	-0.10048875426906	-0.0270239982580388	CHRNA3-001, CHRNA3-002, CHRNA3-007, CHRNA3-003, CHRNA3-006, CHRNA3-005
chr16	569455	570007	553	8	1.84728777748948e-29	-0.188358636068043	-0.0230372227384199	PIGQ-002, PIGQ-011, PIGQ-001, PIGQ-005, PIGQ-004, PIGQ-006, NHLRC4-002, PIGQ-007, PIGQ-003, PIGQ-009, NHLRC4-001
chr16	765169	766650	1482	8	2.3107627963284e-32	0.114704913499134	-0.00675756496253708	MSLN-006, MSLN-005, MSLN-007, LA16c-335H7.2-001
chr16	827071	829100	2030	8	8.95876528168386e-42	-0.102795398055446	-0.0433698497885567	NA
chr16	1108497	1110649	2153	8	6.19686115272289e-60	-0.090149889511033	-0.033665977447312	LA16c-381G6.1-001
chr16	1120618	1122205	1588	8	1.51999155695281e-136	-0.10469937104981	-0.0526372737701677	NA
chr16	1220372	1222498	2127	8	5.32760147849205e-32	-0.170503716486701	-0.0481417115134883	TPSG1-001, TPSG1-003, RP11-616M22.12-001
chr16	2018156	2020527	2372	8	8.29669364853987e-33	-0.0762067589865446	-0.00628041134053106	NPW-201, NPW-001
chr16	4474102	4474774	673	8	3.70107335890078e-91	0.138377561843657	0.0539159613547286	HMOX2-004, NMRAL1-001, NMRAL1-004, HMOX2-201, HMOX2-002, HMOX2-011, HMOX2-001, NMRAL1-005, HMOX2-008, NMRAL1-007, NMRAL1-011, NMRAL1-003, HMOX2-007, HMOX2-013, NMRAL1-002, NMRAL1-008, HMOX2-005, HMOX2-006, NMRAL1-010, NMRAL1-009, HMOX2-009, NMRAL1-012, HMOX2-204, HMOX2-205
chr16	6482763	6484429	1667	8	1.86715894271033e-111	-0.0884147997700441	-0.0332093023959642	RBFOX1-005, RBFOX1-012, RBFOX1-007, RBFOX1-006
chr16	14303217	14304035	819	8	2.35174928382558e-70	0.121897126422716	0.039842292698456	MIR193B-201, RP11-65J21.3-001, RP11-65J21.3-003
chr16	15501997	15502566	570	8	1.41594822132171e-83	0.122242481437692	0.0550581257864925	C16orf45-002
chr16	19410495	19411232	738	8	5.99866459935533e-25	-0.093244166362431	-0.045933514666467	TMC5-001, TMC5-201, TMC5-007, TMC5-009, CTA-363E6.5-001
chr16	29663582	29664750	1169	8	8.76877576905517e-35	-0.12867561289303	-0.0412822512988386	SPN-201, SPN-001, SPN-002, AC009133.22-001, SPN-003
chr16	30585098	30586207	1110	8	1.03942687836687e-75	0.167065136561001	0.0804090946697466	ZNF785-001, ZNF785-003, ZNF785-005, RP11-146F11.5-001, AC002310.17-001, ZNF785-004
chr16	54289586	54291407	1822	8	7.9621384168373e-70	0.0628131140601145	0.0307318527626218	IRX3-001, IRX3-002, RP11-434E6.4-001
chr16	67415932	67416907	976	8	1.40066041693182e-52	-0.0685786693286663	-0.02709600458899	ZDHHC1-001, ZDHHC1-002
chr16	67943962	67944547	586	8	1.80355523183162e-19	0.0753432794661784	0.0551587387224955	LCAT-001, LCAT-008, LCAT-012, SLC12A4-020, LCAT-004, LCAT-007, LCAT-006, LCAT-005, LCAT-003, SLC12A4-014, LCAT-011
chr16	68448615	68449291	677	8	1.92035960464072e-17	0.0708682887032455	0.0266040104972083	SMPD3-001, SMPD3-012, SMPD3-006, RP11-71L14.4-001
chr16	72093916	72094494	579	8	5.92514558422936e-15	0.0370846848972946	0.00052947795502415	DHX38-001, TXNL4B-001, TXNL4B-201, TXNL4B-003, TXNL4B-002, DHX38-009, DHX38-010, TXNL4B-004, DHX38-008, DHX38-007, TXNL4B-005, DHX38-002
chr16	73064004	73066018	2015	8	4.34872440076325e-81	0.138137043083469	0.0325920510642376	NA
chr16	75116558	75116982	425	8	4.49003240511319e-36	0.147854006989881	0.0589388426723553	LDHD-001, LDHD-002, RP11-252E2.2-001, LDHD-004, LDHD-003
chr16	86502633	86504904	2272	8	2.58497406233386e-58	-0.142850870636691	-0.0410845666970377	NA
chr16	86680930	86681948	1019	8	9.82194522795138e-37	-0.0738610457732986	-0.0180259696450137	NA
chr1	53061740	53062552	813	8	5.46685456586288e-16	0.0530105182016377	-0.000326571492251175	PODN-001, PODN-005, PODN-201, PODN-202
chr16	88956280	88958249	1970	8	4.96394409019255e-33	-0.0933046425473123	-0.0320115681416126	CBFA2T3-012
chr16	89947561	89949020	1460	8	5.06705972969492e-36	0.0907373626619683	0.0296503742460488	DEF8-001, DEF8-002, DEF8-014, DEF8-011, DEF8-022, DEF8-018, DEF8-015, DEF8-003, DEF8-005, DEF8-012, DEF8-013, DEF8-020, DEF8-006, DEF8-016, DEF8-009, DEF8-019, DEF8-017, DEF8-004, DEF8-021, DEF8-007, DEF8-201, DEF8-202
chr17	5078108	5078949	842	8	2.33059595648683e-116	-0.197607949807306	-0.0673296839625427	ZFP3-001, RP11-46I8.3-001
chr17	19004141	19005610	1470	8	3.35228397616026e-34	-0.051386623940442	-0.00573878298450139	FAM83G-201, FAM83G-002, FAM83G-001
chr17	32443914	32444534	621	8	3.74749645051679e-34	-0.0399617363703668	-0.00895173458154275	PSMD11-001, PSMD11-004, PSMD11-005, PSMD11-007, PSMD11-006, PSMD11-008, PSMD11-009, RP11-227G15.12-001
chr17	37742263	37743298	1036	8	3.84854560936548e-21	-0.0762457002330583	-0.0209957823410504	HNF1B-004, HNF1B-005, HNF1B-201, HNF1B-001, HNF1B-202, HNF1B-003
chr17	48733178	48734165	988	8	4.56000010210639e-24	-0.0940072330703179	-0.0350617939623896	CTD-2377D24.4-001
chr17	60138936	60140210	1275	8	4.65799292005379e-43	-0.117119126682384	-0.0289699686954751	CTD-2319I12.5-001
chr17	77474485	77475409	925	8	5.86110196822358e-18	0.0666212318331957	0.0275151167535816	SEPT9-015, RP11-75C10.9-001
chr18	46946467	46947063	597	8	1.90335347633831e-65	-0.0766519154058533	-0.0320918706183695	KATNAL2-001, KATNAL2-010, KATNAL2-009
chr18	52341731	52342418	688	8	1.88349676420355e-15	0.0585522585113381	0.0142236630427171	DCC-001, RP11-25O3.1-001
chr18	78429257	78430811	1555	8	8.01566621115669e-129	-0.171719262383278	-0.094343382031999	NA
chr19	827429	828170	742	8	1.55854476461994e-16	0.122860423630561	0.0328620827086898	AZU1-001, AZU1-002
chr1	2477896	2479801	1906	8	3.96756792835224e-28	-0.126192766484935	-0.0414456467510504	PLCH2-002, PLCH2-001, PLCH2-201, PLCH2-009
chr19	5455206	5455832	627	8	9.10012499131099e-26	-0.0529241182547673	-0.0112134525259891	ZNRF4-001
chr19	11178411	11178700	290	8	1.30951180105213e-14	0.160841937053771	0.0448477277532487	KANK2-005
chr19	13001469	13003079	1611	8	9.96749315212111e-74	-0.149029324485163	-0.050657890025701	NA
chr19	15449265	15449503	239	8	9.57885581451239e-14	-0.066894141073498	-0.00852669852886179	WIZ-001, WIZ-004, MIR1470-201
chr1	1179143	1179703	561	8	1.83946442264621e-13	-0.0659409813568436	-0.0164054024456922	TTLL10-001, TTLL10-AS1-001, TTLL10-004, TTLL10-006
chr19	36378624	36379864	1241	8	2.77900740167274e-34	-0.0485328725864868	-0.00861012484646794	ZFP14-001, CTD-3162L10.3-001, CTD-3162L10.4-001
chr19	36418424	36419242	819	8	4.95157400842407e-60	-0.0777671229331287	-0.0281025679529382	ZFP82-001, CTD-3162L10.5-001
chr19	43504654	43505277	624	8	1.78273175200874e-15	0.097266397117549	0.0397867385793059	PHLDB3-001, PHLDB3-005, PHLDB3-006, PHLDB3-003, PHLDB3-004
chr19	44941554	44942436	883	8	2.08812315395849e-19	0.116417418760477	0.036681519524185	APOC4-APOC2-002, APOC4-APOC2-001, APOC4-002, APOC4-001
chr19	45781725	45783425	1701	8	8.84284399102174e-103	-0.0958650631892586	-0.0186419146149186	DMPK-004, DMPK-008, DMPK-003, DMPK-001, DMPK-005, DMWD-003, DMPK-002, AC011530.4-001, AC011530.4-002, DMPK-012, AC011530.4-003, DMPK-010, DMPK-014, AC011530.4-004, DMPK-009, DMPK-015, DMPK-013, DMPK-007, DMWD-009, DMPK-201
chr19	49441231	49441707	477	8	6.21464086493193e-23	-0.0574301099876967	0.00138513478833629	SLC17A7-001, SLC17A7-003, SLC17A7-002
chr19	53132279	53133145	867	8	2.01841354192899e-67	-0.117242476021344	-0.029790824334941	ZNF415-001, ZNF415-201, ZNF415-025, ZNF415-003, ZNF415-024, ZNF415-018, ZNF415-002, ZNF415-017, ZNF415-011, ZNF415-015, ZNF415-010, ZNF415-022, ZNF415-004, ZNF415-019, ZNF415-023, ZNF415-005, ZNF415-012, ZNF415-014, ZNF415-006, ZNF415-021, ZNF415-013, ZNF415-020, ZNF415-008, ZNF415-009, ZNF415-016
chr2	1875218	1876359	1142	8	8.08185515895646e-55	-0.108424639439435	-0.0478569005406074	NA
chr1	89523948	89524719	772	8	2.78899606667785e-22	0.0851589781857073	0.0285628739931912	LRRC8B-001, LRRC8B-003
chr2	27735275	27736030	756	8	1.86982954041314e-18	0.0557685159815301	0.0236822772303397	NA
chr1	91404225	91404893	669	8	1.7454068742899e-102	-0.209543458794529	-0.051753722823337	HFM1-002, HFM1-006, HFM1-005, HFM1-007, HFM1-001, HFM1-003
chr2	44933968	44935769	1802	8	1.85554291791716e-15	-0.0700028175237921	-0.0127269678264169	RP11-89K21.1-004, RP11-89K21.1-005, Six3os1_5.1-201, Six3os1_4.1-201, Six3os1_2.1-201, Six3os1_1.1-201, Six3os1_3.1-201
chr2	44952173	44953128	956	8	4.76476576595563e-19	0.060636931637335	0.0223011643307533	AC012354.6-001
chr2	66577013	66578415	1403	8	3.04974722089961e-32	0.0452243502619796	0.0291049769197635	AC007392.3-001
chr1	98048526	98049716	1191	8	2.40916529294254e-30	0.0812694268176245	0.0427617132129663	MIR137-201, MIR137HG-001, MIR137HG-002, MIR137HG-003
chr2	97712874	97713624	751	8	2.63269519936103e-47	0.153655262906776	0.0641729937251735	ZAP70-001, ZAP70-002
chr2	102618952	102620402	1451	8	3.47140443423867e-60	-0.201285819410655	-0.0616627660376855	SLC9A2-001
chr2	113235185	113235736	552	8	8.12631920900378e-20	0.0328258418811083	0.0139809385870846	PAX8-AS1-001, PAX8-AS1-002, PAX8-AS1-007, PAX8-AS1-006, PAX8-AS1-004, PAX8-AS1-005, PAX8-AS1-003, PAX8-009, PAX8-005, PAX8-AS1-013, PAX8-013, PAX8-AS1-010, PAX8-AS1-012, RP11-65I12.1-001, PAX8-AS1-011, PAX8-AS1-016, PAX8-AS1-018, PAX8-AS1-017
chr2	120796731	120797350	620	8	2.33636873717253e-44	-0.14448785973469	-0.0737311711975964	GLI2-201, GLI2-012, GLI2-202, GLI2-011, GLI2-008, GLI2-004
chr2	168801916	168802672	757	8	9.64627260012856e-83	0.0956038734102967	0.0432803427115741	NOSTRIN-001, NOSTRIN-012, NOSTRIN-004, NOSTRIN-011, NOSTRIN-003, NOSTRIN-006, NOSTRIN-013
chr2	170715838	170716909	1072	8	1.24018208248119e-25	0.0650017940434858	0.0294653043022851	SP5-001, LINC01124-001, SP5-002
chr2	176637546	176638335	790	8	9.05558915009268e-47	-0.0602537759817729	-0.0255089817422475	LINC01116-001, LINC01116-002, LINC01117-001
chr2	208124139	208125514	1376	8	2.27693593936785e-26	-0.138800021131981	-0.0600710360284975	CRYGD-001
chr2	219483590	219485011	1422	8	3.69786708296176e-90	0.0640693177666095	0.0199861095664196	NA
chr2	222294531	222295767	1237	8	9.43972281526425e-35	0.0640693151796187	0.0111620846407139	CCDC140-001, PAX3-006, PAX3-005
chr2	236167663	236168668	1006	8	3.14296902590692e-25	-0.0838904563781885	-0.00795814320833206	GBX2-001, AC079135.1-002, GBX2-002, AC079135.1-001, GBX2-003
chr20	3168288	3169131	844	8	3.28377287864924e-23	0.158141109526298	0.0586462806495752	LZTS3-001
chr20	9514757	9516683	1927	8	6.3416296754091e-159	0.113796646482823	0.0434773226878274	LAMP5-001, LAMP5-002, LAMP5-AS1-001
chr20	44400828	44401357	530	8	3.69086128221031e-24	-0.0706884449976763	-0.0133072806652772	HNF4A-002, HNF4A-003, HNF4A-006, HNF4A-004
chr20	59300263	59300490	228	8	7.86382961400621e-13	0.0732713166542818	0.0231082468742872	EDN3-002, EDN3-001, EDN3-004, EDN3-201, EDN3-003
chr20	59939146	59940341	1196	8	2.69596361205742e-38	0.22781393350486	0.0288680307340314	FAM217B-002, PPP1R3D-001, FAM217B-001, FAM217B-004
chr22	17476232	17477599	1368	8	1.26982668853158e-30	-0.101012273595321	-0.0350880738783183	CECR2-001
chr22	19756236	19756716	481	8	7.67303938342191e-15	0.0941325701243152	0.0341176812297351	TBX1-002, TBX1-003, TBX1-001, TBX1-201
chr22	24181174	24181480	307	8	4.09277010567642e-32	0.108408624476867	0.0707767863731607	SUSD2-001, SUSD2-002
chr22	30266983	30267892	910	8	1.81795273274249e-18	0.048945487507526	0.00379792517071677	OSM-001, OSM-003, OSM-002
chr22	37804887	37805841	955	8	1.86636817648442e-32	-0.0936392377631783	-0.0221628800798957	GCAT-001, GCAT-002, H1F0-001, GCAT-005, GCAT-006, GCAT-004, GCAT-003, GCAT-007
chr22	38082780	38083325	546	8	8.11659610550186e-16	0.101363638567578	0.00514391157992732	SLC16A8-001, SLC16A8-003, SLC16A8-002
chr22	41914472	41915630	1159	8	3.84263873041254e-43	-0.125977027534088	-0.0512806353486211	SHISA8-001, SHISA8-201
chr22	42073752	42074864	1113	8	4.02819477137814e-38	-0.272710625983401	-0.0282083150798744	FAM109B-001, NAGA-002, NAGA-001, NAGA-003, FAM109B-002, SNORD13P1-201
chr3	9914822	9915847	1026	8	7.55189087739592e-52	0.109694844660823	0.0298907609957284	IL17RC-001, IL17RC-014, IL17RC-019, IL17RC-017, IL17RC-020, IL17RC-201, IL17RC-028, IL17RC-009, IL17RC-011, IL17RC-010, IL17RC-027, IL17RC-016, IL17RC-021, IL17RC-006, IL17RC-022, IL17RC-018, IL17RC-024, IL17RC-008, IL17RC-025, IL17RC-002, IL17RC-012, IL17RC-003, IL17RC-026, IL17RC-004
chr3	33277228	33278220	993	8	0	-0.232630254608066	-0.121353016705706	FBXL2-003, FBXL2-008, FBXL2-009, FBXL2-017, FBXL2-004, FBXL2-002, FBXL2-005, FBXL2-007, FBXL2-013, FBXL2-001, FBXL2-016, FBXL2-012, FBXL2-006, FBXL2-201
chr3	51706185	51707457	1273	8	1.69618799032053e-85	0.0933458453771653	0.0390417692790319	GRM2-002, GRM2-001, GRM2-007, GRM2-005, GRM2-004, GRM2-003
chr3	56683141	56683776	636	8	9.61310738158087e-18	0.0452487883943168	0.00889471343445057	FAM208A-003, FAM208A-004
chr3	62370648	62372704	2057	8	1.85375107268879e-19	-0.0850243925436954	-0.0267367086086058	FEZF2-001, FEZF2-002, FEZF2-004, PTPRG-AS1-008, PTPRG-AS1-007
chr3	62875127	62875636	510	8	1.02527354816706e-19	-0.0341601447128146	-0.0117729313033516	CADPS-001, CADPS-006, CADPS-013, CADPS-002, CADPS-201
chr3	111858787	111859600	814	8	2.83828403249519e-21	-0.0489605055648989	-0.00911481247181634	PHLDB2-009, PHLDB2-201, PHLDB2-001, PHLDB2-006, PHLDB2-005, PHLDB2-008
chr3	119702757	119703512	756	8	1.48210689873564e-33	0.118238358586145	0.0221601388174432	MAATS1-001, MAATS1-008, MAATS1-002, MAATS1-007, MAATS1-006, MAATS1-004, MAATS1-005, MAATS1-009, MAATS1-010
chr3	128575804	128576298	495	8	4.90130203711222e-23	-0.0691496683905284	-0.0151876410472309	LINC01565-001, LINC01565-201
chr3	128617640	128618201	562	8	3.70404907534561e-66	-0.0709556915977398	-0.0321395625022926	NA
chr3	147396565	147398633	2069	8	2.23682942672946e-62	0.103918067200146	0.059763719540569	ZIC4-013, ZIC1-002, ZIC4-005
chr3	186930161	186931376	1216	8	3.36457966097244e-46	0.0459858554451205	0.0170768623695259	ST6GAL1-001, ST6GAL1-011, ST6GAL1-007, ST6GAL1-009, ST6GAL1-006, ST6GAL1-201, ST6GAL1-010, ST6GAL1-004, ST6GAL1-008, ST6GAL1-005
chr3	197960309	197961297	989	8	8.11900725790486e-33	-0.0492244754121351	-0.0129583512376285	IQCG-001, LMLN-001, LMLN-005, IQCG-008, LMLN-006, LMLN-004, LMLN-003, IQCG-007, LMLN-002, IQCG-002
chr4	3765442	3766911	1470	8	1.0507415861662e-77	0.148847220716893	0.0230844688882183	ADRA2C-002, ADRA2C-001, AC141928.1-002
chr4	8105665	8107684	2020	8	4.21027398384831e-18	-0.0916304106081958	-0.0171935156821914	NA
chr4	17781582	17781879	298	8	1.5161438879849e-13	0.0763088626692863	0.0170626764943686	FAM184B-003
chr4	20251507	20253113	1607	8	1.03228473003763e-272	-0.231694629364829	-0.0888786352547236	SLIT2-004, SLIT2-002, SLIT2-003, SLIT2-001, SLIT2-006, SLIT2-201
chr4	24795067	24795554	488	8	7.14775424799457e-27	0.129086401459103	0.0641897675468338	SOD3-001
chr4	48269818	48270065	248	8	1.75038189028163e-14	0.0419463034007647	0.00962498060998726	TEC-001
chr4	76585529	76586955	1427	8	5.67961154574362e-165	0.146101275216651	0.0562489480683435	SHROOM3-008, SHROOM3-011, SHROOM3-010, SHROOM3-009
chr1	173669331	173670241	911	8	2.35710230904875e-19	-0.0567926088031702	-0.032791322194616	ANKRD45-001, ANKRD45-002
chr4	134327031	134327791	761	8	2.18735571765493e-49	0.0906118780477625	0.0356368730558005	RP11-400D2.2-001, RP11-400D2.2-003, PES1P1-001, RP11-400D2.2-002
chr4	143699936	143701160	1225	8	1.47261956887096e-24	-0.090902054385803	-0.0296119489184959	FREM3-001, RP13-578N3.3-001
chr4	164956723	164957590	868	8	8.39295518283434e-18	-0.0631482835580141	-0.0270422389520023	FAM218A-001
chr4	186555172	186555549	378	8	1.14078476071494e-13	0.0989121288970086	0.0220435010911406	MTNR1A-001, RP11-215A19.2-002
chr4	186706619	186707367	749	8	5.14462478809471e-29	0.0604717408326587	0.0283443540456109	NA
chr5	1067680	1069609	1930	8	1.4180636499615e-19	0.0812572159130259	-0.0237863093962693	NA
chr5	1076051	1077116	1066	8	2.92549756842954e-21	-0.0782371738687537	-0.0143515320793303	SLC12A7-006, SLC12A7-007
chr5	1394181	1395240	1060	8	2.67269115282823e-27	-0.0743676909020847	-0.0295616147677842	NA
chr5	1671903	1673395	1493	8	2.90365290212484e-23	-0.098327626735096	-0.0258806989337362	NA
chr5	2756909	2757974	1066	8	4.06445929763292e-19	0.0736767368424687	-0.0136549789097161	NA
chr5	5033650	5034284	635	8	2.11299522279116e-52	0.1049899698157	0.0414925872159841	LINC01020-001, CTD-2247C11.1-001, LINC01020-002
chr5	14405523	14406623	1101	8	6.61793475972199e-102	0.21780721578449	0.106460182463095	TRIO-018
chr5	23506921	23507547	627	8	4.61198430312246e-20	0.0403450064252623	0.0197352623959627	PRDM9-001, PRDM9-003
chr5	42950683	42952267	1585	8	3.8366638606893e-146	0.101527438320734	0.0569410904500234	NA
chr5	93602033	93604136	2104	8	4.30953125139723e-21	0.0638320930726282	0.0334302620241954	RP11-65F13.3-001
chr5	95730864	95731141	278	8	1.04322996967579e-17	0.0294782793933492	0.00538957242707711	RHOBTB3-001, RHOBTB3-004, RHOBTB3-006, RHOBTB3-014, CTD-2154I11.2-002, RHOBTB3-007, CTD-2154I11.2-001
chr1	3111666	3112346	681	8	7.52624652177094e-16	0.0941549195736506	0.0182308693965139	NA
chr5	139482247	139483456	1210	8	3.43481139519359e-33	0.131621652806846	0.0563674782856782	TMEM173-001, TMEM173-007, TMEM173-013, TMEM173-010, TMEM173-012, TMEM173-002, TMEM173-014, TMEM173-006, TMEM173-011, TMEM173-008, TMEM173-015, TMEM173-005, TMEM173-003, TMEM173-004, TMEM173-016
chr5	139847733	139848657	925	8	4.71734095224188e-126	0.119590611283086	0.063045684923031	CTB-35F21.4-001
chr5	139903466	139904665	1200	8	5.27180036664993e-30	0.098263812905079	0.029345287470079	NRG2-006, NRG2-010
chr5	141330416	141331658	1243	8	5.87229938381676e-29	-0.0803887192937778	-0.0220487933523407	PCDHGA1-002, PCDHGA1-001
chr5	159330651	159331895	1245	8	6.79847477664889e-200	0.121441696221294	0.0321161614426716	IL12B-001, AC008697.1-001
chr5	161546730	161548341	1612	8	3.61728007565573e-33	-0.0559691127492082	-0.00845862685447239	GABRB2-201, GABRB2-001, GABRB2-002, GABRB2-006, GABRB2-003, GABRB2-004, GABRA6-005, GABRB2-005, GABRB2-007, GABRB2-202
chr5	170297586	170298923	1338	8	5.80840837857763e-16	0.111539890567415	0.0501504743824451	LCP2-001, LCP2-008, LCP2-010, LCP2-009, LCP2-007, LCP2-201
chr1	3172512	3173781	1270	8	1.02685195676654e-43	-0.123343253547067	-0.0261434554770303	NA
chr5	174750363	174752285	1923	8	5.30819747383378e-152	-0.184254582088513	-0.0212585124417241	CTD-2532K18.1-001, MIR4634-201
chr5	179167096	179167989	894	8	4.47122183796606e-23	-0.0831801506013077	-0.0129943122182576	NA
chr6	1610434	1612066	1633	8	1.38571173853615e-102	0.0950801419610465	0.0231355861267572	FOXC1-001
chr6	1624151	1625339	1189	8	6.32813849866698e-207	0.127490465844415	0.0481035437722761	GMDS-005, GMDS-003, GMDS-004
chr6	6320091	6321131	1041	8	2.88358258114197e-74	-0.0725435110666187	-0.0179993055523901	F13A1-001, F13A1-003, F13A1-004, F13A1-006
chr6	7540833	7541635	803	8	1.37708238114947e-19	-0.124033957719292	-0.0190349244561503	DSP-001, DSP-002, RP3-512B11.3-001
chr6	27247015	27247896	882	8	1.35192264971075e-50	-0.107258202753496	-0.0515165582875413	PRSS16-001, PRSS16-002, PRSS16-003, PRSS16-011, PRSS16-010, PRSS16-005, PRSS16-007, PRSS16-006
chr6	28510180	28510802	623	8	6.84335653573556e-15	-0.0374923248307718	-0.0163373012213902	NA
chr6	29667333	29668234	902	8	6.28988433572566e-24	0.0932384205755553	0.0128922749819443	MOG-020
chr6	30154366	30154788	423	8	1.51669275838173e-16	0.0526596998884186	0.0131769854407718	NA
chr6	32974581	32975031	451	8	2.74645976887596e-13	-0.022830391655355	-0.00351714259156036	BRD2-005, BRD2-006, BRD2-201, BRD2-013, BRD2-011, BRD2-012, XXbac-BPG181M17.6-001, BRD2-026, BRD2-023
chr6	33075295	33076091	797	8	8.18960605890631e-21	-0.0640166703941174	-0.0186227322298118	HLA-DPB1-001, HLA-DPA1-007, HLA-DPB1-004, HLA-DPA1-003
chr1	207645050	207645851	802	8	9.16744218037298e-38	-0.099398718367193	-0.00286857330713074	CD46P1-001, CR1L-003, CR1L-004
chr6	46014684	46016004	1321	8	3.54571013190902e-22	0.128363267336785	-0.0042065986141124	CLIC5-003, RNU6-754P-201, CLIC5-007, CLIC5-201
chr1	209674961	209675556	596	8	4.43896324016444e-14	-0.0550840528199816	-0.0126144123829688	G0S2-001, RP1-28O10.1-001
chr6	50845282	50846592	1311	8	3.3246111164515e-32	0.0791637476918126	0.0523955291820633	NA
chr6	69866276	69866848	573	8	1.32443739885155e-20	0.0694751554342731	0.0278693065751359	COL19A1-002, COL19A1-004, COL19A1-001
chr1	211133644	211134497	854	8	9.48871712208143e-20	-0.0909643047101538	-0.0401602622103045	KCNH1-001, KCNH1-002, KCNH1-IT1-001
chr6	99607786	99608911	1126	8	7.31366219853603e-18	-0.0817596178152216	-0.00628176890154097	PRDM13-001, PRDM13-002
chr6	122788246	122789453	1208	8	4.59043384113589e-51	-0.159558851588542	-0.0227601152979212	SMPDL3A-001, SMPDL3A-002, SMPDL3A-201
chr6	130365447	130366739	1293	8	2.14809880307781e-34	-0.131708944643552	-0.0334636858614772	TMEM200A-001, SAMD3-001, TMEM200A-203
chr6	168075821	168076180	360	8	5.56003926814623e-17	0.134516370539838	0.0176960196201782	FRMD1-004, FRMD1-001, FRMD1-005
chr6	170251906	170253632	1727	8	6.77588301399089e-18	-0.143851302821286	-0.0451149776417625	NA
chr6	170255751	170257374	1624	8	5.9442542784867e-30	-0.0967799441238447	-0.051469474338783	NA
chr7	959071	960700	1630	8	1.17339943839822e-42	-0.115709398390137	-0.0266038780097431	NA
chr7	1123224	1124427	1204	8	5.88932603827857e-56	0.0758098936606616	0.0433042783247915	C7orf50-006
chr7	2517328	2517832	505	8	6.11934564705327e-35	0.171115316242017	0.0321383796854611	LFNG-001, LFNG-201, LFNG-002, LFNG-004
chr7	4861997	4862972	976	8	3.08291231007229e-18	-0.0712824106208218	-0.0330074677092875	PAPOLB-001, AC092610.12-001
chr7	12403852	12404489	638	8	3.22762671004297e-23	0.0733077333376804	0.0402036015629055	VWDE-001, VWDE-002, VWDE-005, VWDE-004, VWDE-201
chr7	18086258	18087489	1232	8	5.61923456226371e-35	-0.0987469199082227	-0.0346509713508811	HDAC9-005, HDAC9-028
chr7	27150812	27151945	1134	8	1.29428301354056e-89	-0.101372969423299	-0.0282195480384074	RP1-170O19.22-001, RP1-170O19.23-001, HOXA3-008, HOXA6-002, HOXA-AS3-002
chr1	227947232	227948802	1571	8	2.82036776251863e-68	-0.145588988627169	-0.0182745602027128	WNT9A-001
chr1	228149016	228150075	1060	8	1.81881701801167e-19	0.0882969515743424	0.0387941853492452	GJC2-001, GUK1-038, GUK1-041, GUK1-039, GUK1-040, GUK1-035, GUK1-036
chr7	54542143	54543235	1093	8	9.27914280702485e-23	-0.107833817055016	-0.0250393688763318	VSTM2A-001, VSTM2A-004, VSTM2A-002, VSTM2A-003, VSTM2A-005, VSTM2A-006
chr7	87600236	87601028	793	8	8.66567271932028e-21	-0.0821957567888937	-0.0167364420874812	ABCB1-202
chr7	122303300	122304583	1284	8	6.04281739691322e-42	0.124836279299021	0.0413099818218806	FEZF1-AS1-003, FEZF1-002, FEZF1-AS1-001, FEZF1-AS1-002, FEZF1-001
chr7	127615429	127616866	1438	8	2.72660729085971e-31	-0.0570764373058866	-0.0227289894282895	PAX4-201, PAX4-001, PAX4-004, PAX4-002, PAX4-005, PAX4-003, PAX4-202
chr7	150513892	150514851	960	8	3.82286740509605e-31	-0.0488488113067422	-0.00704769103491009	GIMAP7-001, STRADBP1-001
chr7	151187342	151187997	656	8	2.36133573268385e-16	-0.061532239254474	-0.0213127765735729	ASB10-002, ASB10-003, ASB10-004, ASB10-001
chr8	1324462	1326520	2059	8	1.13444958615218e-69	-0.119118275605173	-0.0617763221337637	NA
chr8	2000708	2002799	2092	8	1.2421763933971e-155	0.235611401541853	0.0815256467520925	NA
chr8	11692012	11693063	1052	8	8.29825888877144e-87	-0.124978981413828	-0.0212334380554835	GATA4-006
chr8	19682480	19683223	744	8	3.77279705862485e-17	0.105078073275441	0.0368091576077532	CSGALNACT1-001, CSGALNACT1-002, CSGALNACT1-010
chr8	25183805	25185745	1941	8	5.28217656848832e-287	-0.215294926172984	-0.106496143902373	DOCK5-001, DOCK5-002, DOCK5-003
chr8	26189876	26190898	1023	8	6.44829625049777e-82	0.109012602406491	0.0643688468879859	NA
chr8	32547909	32549410	1502	8	1.58157670624189e-158	-0.213054370095828	-0.0832546491717456	NRG1-021, NRG1-004, NRG1-017, NRG1-006, NRG1-003
chr8	37939940	37940638	699	8	1.26006998158376e-17	0.106378306059346	0.0263870377648201	GOT1L1-001, GOT1L1-002
chr8	41528493	41529345	853	8	0	-0.201135842983146	-0.100246029816334	GINS4-201, GINS4-003, GINS4-002, GINS4-007, GINS4-001, GINS4-006, GINS4-004
chr8	41828077	41829188	1112	8	1.74323227843688e-54	-0.111282077854025	-0.013065523745111	RP11-930P14.2-001
chr8	54453592	54455067	1476	8	7.19611574583024e-24	-0.092471489902398	-0.004018979236126	SOX17-001
chr8	60412678	60413923	1246	8	1.4126203716886e-32	0.0678298102973643	0.0252415838174502	LINC01301-001, LINC01301-002, LINC01301-003, LINC01301-004
chr8	64575512	64576508	997	8	2.59367094909801e-27	-0.0602967955979674	-0.021420971391395	RP11-21C4.1-002
chr8	66870150	66871498	1349	8	6.79399373820166e-106	0.155325998311505	0.0161365102296079	MCMDC2-005, MCMDC2-002, MCMDC2-006, MCMDC2-001, MCMDC2-003, MCMDC2-007, MCMDC2-004
chr8	66961971	66963411	1441	8	9.99352074694552e-24	0.111785954621592	0.00895693150691886	TCF24-001
chr8	79890961	79892565	1605	8	8.64874022833047e-78	0.13107784638231	0.0239412411344396	NA
chr1	247639401	247640386	986	8	9.03862550387493e-27	0.140139210810891	0.0504301981443889	RP11-978I15.10-001, RP11-978I15.10-002, RP11-634B7.4-001, RP11-634B7.4-002
chr8	109362065	109362637	573	8	1.66883168749368e-20	-0.105668879324017	0.000211837041484648	PKHD1L1-001
chr8	109975301	109976027	727	8	5.50375088039014e-16	0.120348733326517	0.0155700003604567	KCNV1-201, KCNV1-001, RP11-696P8.2-001
chr8	131040456	131041016	561	8	8.59678575331819e-22	-0.0373108427597374	-0.00264039560140597	ADCY8-001, ADCY8-002
chr8	141427028	141427936	909	8	2.72885211115239e-33	0.0909340697995199	-0.018789654958473	NA
chr8	143159528	143160689	1162	8	2.2609902307507e-38	-0.165353924272771	-0.0155388066051464	LY6H-001, LY6H-002, LY6H-003, LY6H-004, LY6H-201
chrX	30215110	30215486	377	8	6.68495099019438e-20	0.0918221100202898	0.0206140048666998	MAGEB2-001
chrX	38220881	38221355	475	8	1.37875486190431e-17	-0.0938845039997801	-0.0357415474062538	SRPX-003, RP13-43E11.1-001, SRPX-201, SRPX-202, SRPX-203
chrX	64394977	64395615	639	8	1.8097666643375e-16	-0.037811928166863	-0.0145446239374959	MTMR8-001
chrX	65034360	65035672	1313	8	8.41893430622863e-259	-0.2044296863852	-0.0583180119069258	ZC4H2-002, ZC4H2-005
chrX	75785108	75785525	418	8	7.0386390183469e-14	0.102575478205615	0.0318865338232987	MAGEE2-001
chrX	85243769	85244516	748	8	2.71982033273365e-30	-0.100475485406915	-0.00226007900114284	ZNF711-002, ZNF711-003, ZNF711-001, AC003001.1-201
chrX	126166052	126167115	1064	8	1.61309656480733e-17	0.118483601521798	-0.0169650013819815	DCAF12L2-001
chrX	129654772	129655412	641	8	2.76578155904091e-15	0.0634225722560421	0.00542826456437823	APLN-001
chrX	132960949	132962887	1939	8	1.7052092064939e-73	0.248002866731241	0.122020558420859	HS6ST2-201, HS6ST2-002, HS6ST2-202, HS6ST2-004
chrX	139691308	139692917	1610	8	1.14422592052784e-31	0.0784621111058327	0.0398360121086539	MCF2-001
chrX	140505019	140505314	296	8	1.73493545765487e-13	0.0596780014557787	0.023034425303111	SOX3-001
chr10	13001313	13001986	674	8	2.25334573105071e-193	-0.177607295249453	-0.0360347147894642	CCDC3-002
chrX	140509962	140511340	1379	8	7.57055293312059e-58	0.109990935896761	0.0356664900115246	NA
chrX	151974300	151975214	915	8	5.19906071069947e-20	-0.0733044303837348	-0.00444839903982981	GABRE-001, GABRE-012, GABRE-005, GABRE-011
chr10	18339614	18340748	1135	8	2.96201259911313e-24	0.157419068063305	0.0617672967587409	CACNB2-007, CACNB2-006, CACNB2-201, CACNB2-202
chr10	22927708	22928244	537	8	7.6380418688991e-14	-0.145035776630337	-0.0442740228632507	ARMC3-001, ARMC3-201, ARMC3-010, ARMC3-009, ARMC3-012, ARMC3-014, ARMC3-013, ARMC3-007, ARMC3-011
chr10	23191874	23192857	984	8	1.24405873160751e-23	-0.125836307369203	-0.025096096485766	PTF1A-001
chr10	25933725	25935299	1575	8	1.63682413117911e-19	-0.117132178593445	0.00956450794211827	MYO3A-001, MYO3A-003, RP11-435M3.2-001, MYO3A-201
chr10	98446642	98447168	527	7	1.23439409555612e-14	-0.056576677532691	-0.00905223234161049	HPS1-009, HPS1-010, HPS1-011, HPS1-008, HPS1-012, HPS1-007, HPS1-002, HPS1-003, HPS1-201
chr10	100745509	100745726	218	7	2.29296158024002e-14	-0.0615081225362369	-0.0112846448975626	PAX2-001, PAX2-006, PAX2-002, PAX2-003, PAX2-201, PAX2-004, PAX2-007
chr10	117139358	117140277	920	7	4.39464956986458e-15	-0.10290286083726	-0.0401401400489971	VAX1-002, VAX1-001
chr10	117545194	117545824	631	7	2.20479342902388e-14	0.059496549689093	0.0241872980131103	EMX2OS-001, EMX2-201, EMX2OS-002, EMX2-003, EMX2OS-006, EMX2-001, EMX2-002
chr10	119541831	119543538	1708	7	2.2902221320187e-75	-0.17789570242698	-0.0350286709930283	RGS10-001
chr10	122954473	122954868	396	7	5.60577968873488e-13	-0.0457194310869473	-0.00720529396768602	C10orf88-002, PSTK-006, C10orf88-003, C10orf88-001
chr10	124447241	124448948	1708	7	5.27541418453314e-105	0.151439502054707	0.0407606947260069	RP13-238F13.3-002, NKX1-2-001, RP13-238F13.3-001
chr10	129959848	129961203	1356	7	2.04085749846959e-24	-0.0870267250624589	-0.00851810519972448	EBF3-001, EBF3-002
chr10	132940782	132942175	1394	7	3.09371394695116e-34	0.137303745673624	0.0699315862487286	CFAP46-008, CFAP46-001, CFAP46-009
chr10	133114551	133115677	1127	7	7.25872870303746e-37	-0.0521701189918581	-0.0279234505491391	NA
chr10	133245661	133247045	1385	7	4.26527419530437e-25	-0.0883838441662108	-0.0252860537096756	MIR202HG-001, MIR202-201, MIR202HG-002
chr11	1450180	1450709	530	7	1.50040092394809e-29	-0.0993047097227177	-0.0473458382866738	BRSK2-006, BRSK2-201
chr11	1648048	1649075	1028	7	1.13097208049656e-60	-0.16229055062108	-0.0494283616149004	NA
chr11	2168361	2168904	544	7	1.62230009112168e-17	-0.0447994050908261	-0.01515437139266	TH-006, TH-201, TH-001, TH-007, TH-003, TH-002, TH-005, TH-004, TH-010, TH-009, TH-008
chr11	2532968	2533571	604	7	2.04499988404518e-24	0.140100702869507	0.0353611519603914	NA
chr11	8811360	8812355	996	7	1.11349650839533e-45	-0.403389166968598	-0.0506692374318838	ST5-006, ST5-004, ST5-031, ST5-045, ST5-042, ST5-034, ST5-005, ST5-003, ST5-046, ST5-033
chr11	17721533	17722399	867	7	1.45188791327201e-23	-0.125517756779588	-0.0447127484884078	MYOD1-001
chr11	32438829	32439694	866	7	2.19098252892382e-45	-0.129167792087477	-0.0484497200978578	WT1-AS_7.1-201, WT1-AS-005, WT1-AS-004, WT1-AS-201, WT1-AS_2.1-201, WT1-AS_3.1-201, WT1-AS_6.1-201, WT1-AS_8.1-201, WT1-AS-202
chr11	60056520	60057068	549	7	8.23096352791534e-14	0.113104162160244	0.0585941737893085	MS4A3-001, MS4A3-201, MS4A3-003, MS4A3-005, MS4A3-004
chr11	67056116	67056718	603	7	6.44034351717938e-14	0.109059865081841	0.00732836772434918	RHOD-001, RHOD-003, RHOD-002
chr11	71547346	71548535	1190	7	3.9217113901723e-20	0.0882223518687026	-0.00323793261492633	KRTAP5-9-001
chr1	16981183	16982286	1104	7	2.38774704495367e-31	0.120013016933028	0.0416079724204924	MFAP2-003, MFAP2-001, RP1-37C10.3-001, MFAP2-004, MFAP2-005, MFAP2-002, MFAP2-006
chr11	75335103	75336136	1034	7	1.14652795968296e-30	0.135216497164615	0.0520490799477043	MIR326-201
chr11	113705971	113706806	836	7	1.16227968169528e-21	-0.0312026309139422	-0.0182861596844264	TMPRSS5-001, TMPRSS5-006, TMPRSS5-009, TMPRSS5-010, TMPRSS5-003, TMPRSS5-011, TMPRSS5-004, TMPRSS5-005, TMPRSS5-007, TMPRSS5-002
chr11	120168934	120169908	975	7	1.35881273672461e-25	-0.0637200968163193	-0.0248602624230401	AP000679.2-001, AP000679.2-002
chr11	120563287	120564851	1565	7	1.06109005961922e-108	0.0678219481880734	0.00954116756087831	GRIK4-003, GRIK4-002
chr11	124935642	124936881	1240	7	3.10361388315204e-17	0.12348591730631	0.0629342360667914	HEPACAM-001, HEPACAM-003
chr11	126585701	126586756	1056	7	1.96352777415499e-62	0.232381812428361	0.0643497428938195	NA
chr11	130159583	130160208	626	7	1.07214004731225e-15	-0.10021244768259	-0.0428681306698737	ST14-001
chr12	4288781	4290315	1535	7	2.14639543177602e-87	-0.0996317813079553	-0.0347625586771531	NA
chr12	6312271	6312965	695	7	1.49409871242796e-104	0.164496374698421	0.0924815535558482	PLEKHG6-001, PLEKHG6-003, PLEKHG6-004, PLEKHG6-002, PLEKHG6-007
chr12	6646922	6648091	1170	7	5.45625815907999e-28	0.0758267941120332	0.0207281348663073	ACRBP-001, ACRBP-002, ACRBP-005, ACRBP-009, ACRBP-006, ACRBP-007, ACRBP-008
chr12	13980347	13980953	607	7	2.37895700470692e-13	0.0448000277953206	0.0183499304697777	GRIN2B-001, GRIN2B-004, GRIN2B-003
chr12	29497641	29498108	468	7	7.74797451744591e-66	0.11117528998109	0.0441986570305186	OVCH1-001
chr12	107774294	107775792	1499	7	1.95421437942041e-28	-0.0742297400591184	-0.0110065012164642	ASCL4-001
chr12	111181386	111182509	1124	7	3.92211355709542e-19	-0.0828423013151134	-0.0330986389544794	NA
chr12	117046501	117047170	670	7	1.9227801672202e-21	-0.090472962798958	-0.0244536711213712	TESC-007
chr12	130476879	130477441	563	7	2.27682663801724e-81	-0.230012137051857	-0.0572314881053045	NA
chr12	132274932	132276007	1076	7	4.44825803854931e-51	-0.12356863761686	-0.0389072778370761	RP13-895J2.2-002, GALNT9-008, RP13-895J2.3-001, RP13-895J2.2-001, GALNT9-011
chr13	21604173	21604934	762	7	6.7934933762055e-34	-0.217637600214212	-0.0276620948801501	MICU2-001, MICU2-002, MICU2-005, MICU2-006
chr13	21667981	21669641	1661	7	3.53555280339611e-31	-0.119455650933715	-0.016500205005928	FGF9-001
chr13	27952982	27954337	1356	7	4.67797360340221e-23	-0.152874007286288	-0.0482397248164272	LINC00543-001
chr13	27966485	27968590	2106	7	1.15807900504542e-84	-0.130926161870029	-0.0604048180810225	CDX2-001, CDX2-002
chr13	27970455	27971429	975	7	4.68163851654427e-48	-0.141563252948743	-0.0513409396421107	CDX2-001
chr13	28099952	28101128	1177	7	6.04819571846713e-33	0.119453725593027	0.0261105691772591	FLT3-001, FLT3-002
chr13	35470723	35471919	1197	7	4.07573652114133e-52	0.123681641981119	0.0513998129928082	NA
chr13	51845196	51845578	383	7	1.7416995922028e-18	0.121463421750426	0.0252925155196665	LINC00282-003, LINC00282-001, LINC00282-002
chr13	52739039	52740091	1053	7	7.88764744937103e-23	0.0700824539081917	0.0409239046093932	LECT1-001, LECT1-002, LECT1-003
chr13	109781289	109783764	2476	7	0	-0.242531553963503	-0.0604989072824983	IRS2-001, RP11-40E6.1-001
chr13	112982365	112983589	1225	7	1.143931647832e-141	0.0859429844314511	-0.0214568894548844	MCF2L-025
chr13	114115286	114115966	681	7	7.12232520024872e-17	0.0892936867226636	0.00403881735385866	NA
chr14	37588267	37589434	1168	7	6.77654533843868e-39	0.0870718864458251	0.0333115314269965	NA
chr14	59727114	59728589	1476	7	1.25244275938542e-168	-0.302965317945054	-0.0526837097542915	RTN1-009
chr14	60647245	60648414	1170	7	3.28485773552849e-70	0.23861021968584	0.081584849833892	SIX1-001
chr14	79278648	79279654	1007	7	7.05040350686073e-24	0.0868010838254483	0.0259632691804401	NRXN3-005, NRXN3-006, NRXN3-012, NRXN3-007, NRXN3-004
chr1	34754650	34755238	589	7	1.10395800300744e-21	-0.0743455159278714	-0.0363665656960093	GJB5-001
chr14	91574155	91575485	1331	7	8.54774773747925e-155	0.211701834161532	0.0356483358054789	RP11-248B24.1-001, RP11-248B24.1-201
chr14	95875201	95877082	1882	7	5.46229311558192e-122	-0.147716870978432	-0.0645766656534892	TUNAR-002, TUNAR-001, TUNAR-003
chr14	99273362	99275006	1645	7	1.03196744435162e-83	-0.217576967299618	-0.0298490549195273	BCL11B-002, BCL11B-001, BCL11B-003
chr14	101457284	101458683	1400	7	9.94904418251446e-32	-0.138948589974772	-0.0368536933746126	NA
chr14	103126751	103127658	908	7	2.27602559847203e-34	0.0455981294917094	0.0198711862815576	TNFAIP2-201, TNFAIP2-003, TNFAIP2-008, TNFAIP2-002, TNFAIP2-004
chr14	104085216	104086060	845	7	2.18124812692702e-30	0.0445182308437613	0.0232593080465072	ASPG-005, ASPG-003, ASPG-001
chr14	104136137	104137840	1704	7	2.45836863538422e-34	0.163563957655319	0.0238025357277932	KIF26A-001, KIF26A-002, CTD-2223O18.1-001
chr14	104578647	104579910	1264	7	2.86350270774917e-92	-0.0941372235184243	-0.0614315740222895	C14orf180-004, C14orf180-001, C14orf180-002
chr14	104604412	104605377	966	7	4.58568829768122e-35	0.158017033530465	0.0167316127356972	TMEM179-001, TMEM179-004, TMEM179-002, TMEM179-201
chr1	38578468	38579825	1358	7	8.53974423454453e-45	-0.0832820708189916	-0.0425696185426494	NA
chr1	38941715	38942427	713	7	7.23840054061445e-38	-0.0307152730500092	-0.00388773471538122	RHBDL2-201, RHBDL2-002
chr14	105507588	105509029	1442	7	7.22559037716039e-47	-0.20685898667183	-0.0207441555094719	NA
chr15	32641460	32641984	525	7	2.18225211246989e-34	0.101470021655833	0.0463833316884206	SCG5-001, SCG5-002, SCG5-009, SCG5-004, SCG5-003
chr15	52805050	52806060	1011	7	2.2169908681482e-28	0.029634409671213	0.00278496728361661	RP11-209K10.2-001
chr16	559103	560895	1793	7	1.68417948366569e-23	-0.17769849551618	-0.00931286704269542	PRR35-001
chr16	675416	676214	799	7	5.58368491834894e-21	0.104293142926122	0.0444720464660908	RHBDL1-001, RHBDL1-002, RHBDL1-003, RHBDL1-005, RHOT2-019, RHOT2-023, RHOT2-021, LA16c-313D11.13-001
chr16	1176235	1178210	1976	7	1.56957532423709e-197	-0.184182463127234	-0.0290599393909473	NA
chr1	43933196	43933862	667	7	3.07716121978294e-16	0.0509063880106073	0.0316224475678849	ARTN-002, ARTN-001, ARTN-201, ARTN-010, ARTN-005, ARTN-006, ARTN-009, ARTN-004, ARTN-008, ARTN-007, ARTN-003
chr16	1213766	1215606	1841	7	3.0370366161012e-23	-0.083951834706296	0.00389812295027495	CACNA1H-006
chr1	1168877	1169146	270	7	2.88285416085301e-23	-0.0675652470896442	-0.0176415829556351	MIR429-201, MIR200A-201, MIR200B-201, RP11-465B22.8-001
chr16	2235774	2237762	1989	7	2.2950301710157e-103	0.109410373654176	0.0587679593712396	DNASE1L2-002, DNASE1L2-004, E4F1-009, RP11-304L19.12-001, DNASE1L2-001, E4F1-010, RP11-304L19.11-001, E4F1-011, DNASE1L2-003, DNASE1L2-005, DNASE1L2-201
chr1	45326868	45327061	194	7	2.95504522160328e-16	0.089318356095993	0.0151324663593856	HPDL-001
chr16	3949568	3950985	1418	7	3.77736155561556e-56	0.239364243866942	0.0672395970965431	RP11-462G12.1-001
chr16	4768386	4769303	918	7	2.11415938064238e-26	-0.0883428148294447	-0.0223457330611403	ZNF500-001, ZNF500-008, ZNF500-003, ZNF500-004, ZNF500-002
chr1	47225309	47226173	865	7	3.7879711471301e-24	0.10560359411656	0.0274049653883046	RP1-18D14.7-001, TAL1-004
chr16	27313020	27314733	1714	7	0	-0.241950051248113	-0.124989511178508	IL4R-001, IL4R-004, IL4R-006, IL4R-013, IL4R-009, IL4R-007, IL4R-008, IL4R-010, IL4R-005, IL4R-014, IL4R-003, CTD-3203P2.3-001
chr16	30417521	30418827	1307	7	0	0.269166912347938	0.0651967895295947	SNORA42.1-201
chr16	31371609	31372479	871	7	1.53640027938006e-71	-0.0815210655207066	-0.0226541761893894	ITGAX-010
chr16	55656218	55656961	744	7	8.24504494023436e-18	-0.212276906964068	-0.0336527580164059	SLC6A2-201, SLC6A2-001, SLC6A2-003, SLC6A2-007, SLC6A2-006, SLC6A2-009, SLC6A2-008, SLC6A2-004
chr16	72786782	72787766	985	7	4.21657140790903e-119	0.235525467123417	0.0663183382738177	AC004943.1-201
chr1	50427477	50428312	836	7	1.48669459029908e-28	-0.0953144677769262	-0.0179718879644706	NA
chr16	85901950	85903890	1941	7	2.85821477302204e-53	-0.106588827951796	-0.0753996029123346	IRF8-002, IRF8-007, IRF8-011, IRF8-006, IRF8-004, IRF8-005
chr1	53737875	53738844	970	7	6.24811662368081e-26	0.112844845764748	0.0356663585935574	GLIS1-002
chr16	88382153	88383973	1821	7	2.57036208145158e-141	-0.24904556265566	-0.065878034592729	NA
chr16	88899597	88900495	899	7	4.02347295402125e-33	-0.0734202884347218	-0.0293873479521602	CBFA2T3-008
chr16	88935578	88937970	2393	7	1.12362868087737e-66	-0.154514922380581	-0.0647194622637948	RP11-830F9.6-001, RP11-830F9.7-002, RP11-830F9.7-001
chr16	88967487	88968820	1334	7	2.6370232447127e-27	-0.132200482472603	-0.0417381263205433	NA
chr16	89003527	89004495	969	7	5.35779655511812e-28	0.152150396852185	0.0443160726380556	NA
chr16	89574498	89575643	1146	7	3.17886605378453e-52	0.106849349213975	0.0198823753922073	CPNE7-002, CPNE7-001, CPNE7-003
chr17	7323862	7324418	557	7	8.79238568843662e-23	0.0487825227548561	0.0168066139070817	NEURL4-006, NEURL4-009, NEURL4-014, NEURL4-008, NEURL4-007
chr17	7583233	7583556	324	7	5.23699705609194e-17	-0.104245616179977	-0.0285365087149364	MPDU1-001, MPDU1-027, MPDU1-022, AC113189.5-002, AC113189.5-001, MPDU1-006, MPDU1-015, MPDU1-013, MPDU1-007, MPDU1-008, AC113189.5-003, MPDU1-009, MPDU1-003, MPDU1-010, AC113189.5-004, MPDU1-012, MPDU1-014, MPDU1-011, MPDU1-016, MPDU1-004, MPDU1-017, MPDU1-026, MPDU1-023, MPDU1-019, MPDU1-028, MPDU1-021, MPDU1-029, CD68-004, MPDU1-024, MPDU1-020, MPDU1-018, MPDU1-025, MPDU1-201, MPDU1-202, MPDU1-…
chr17	7922631	7923305	675	7	6.96217270226679e-16	0.0575888564721553	0.0318462481737289	KCNAB3-006, KCNAB3-005, AC104581.1-201
chr17	8867591	8868014	424	7	3.36274347512384e-38	-0.0884356431787167	-0.0378298844751053	PIK3R6-003, PIK3R6-001, PIK3R6-201
chr17	10838066	10838957	892	7	6.92320125640073e-29	0.0899542506840986	0.0425578713882384	PIRT-001
chr17	27471389	27472186	798	7	9.73927391164709e-17	0.101315900991039	0.0545302637996646	KSR1-201, KSR1-001, KSR1-202, KSR1-008, KSR1-007
chr17	29006255	29007146	892	7	1.13031127052019e-18	-0.085950857950576	0.0117171406458336	SEZ6-002, SEZ6-201, SEZ6-001, SEZ6-012, SEZ6-017
chr17	41571969	41572376	408	7	1.82422113875243e-13	-0.108395839626828	-0.0186418286698278	KRT9-001, KRT9-002
chr17	43755098	43755956	859	7	1.69301855127225e-118	0.110522260024678	0.0505179778596592	SOST-001
chr17	44911416	44911955	540	7	6.65441116039672e-213	-0.121302158023516	-0.0758162820630189	GFAP-014, GFAP-019, GFAP-009, GFAP-011, GFAP-012, GFAP-010, GFAP-013, GFAP-015, GFAP-016
chr17	44915290	44915682	393	7	1.04320685791402e-74	0.120940486923307	-0.0290873774469192	GFAP-001, GFAP-004, GFAP-002, GFAP-020, GFAP-009, GFAP-024, GFAP-011, GFAP-006, GFAP-018, GFAP-012, GFAP-008, GFAP-021, GFAP-010, GFAP-007, GFAP-013, GFAP-005, GFAP-023
chr17	47708644	47709524	881	7	2.70609509336796e-38	0.093584501838218	0.0290908431834138	NA
chr17	50117136	50118331	1196	7	6.69080406149174e-59	0.0829566698478	0.0261526785859737	SAMD14-004, SAMD14-009, SAMD14-010
chr17	68198117	68198580	464	7	1.14151435403559e-14	-0.073887059849069	-0.00236560445033035	LOC440461-001
chr17	74446040	74447262	1223	7	3.81834016355766e-63	-0.0732360944744436	-0.0390274722933927	GPRC5C-004, GPRC5C-007, GPRC5C-013
chr1	61053225	61054427	1203	7	5.14590041276129e-35	0.126423967743334	0.0335863100677906	NFIA-013
chr17	76872138	76872919	782	7	2.7834256148894e-34	0.118677633560488	0.0352232193750651	MGAT5B-002, MGAT5B-004
chr17	77254262	77256128	1867	7	0	0.40809265342269	0.101284415521497	RP11-285E9.6-004
chr17	81418889	81420612	1724	7	1.32261686513328e-51	0.0468021081598429	0.0272582605781973	NA
chr18	5629181	5630073	893	7	4.49854985607462e-51	-0.0695602293397391	-0.01456887700926	EPB41L3-002, EPB41L3-016
chr18	7567550	7568831	1282	7	4.16602101356715e-26	-0.0716754886595402	-0.00948786950046082	PTPRM-001, PTPRM-012
chr18	49491398	49492409	1012	7	3.80168479711258e-26	0.0334655539404773	-0.00026954850434676	RPL17-C18orf32-003, SNORD58C-201, SNORD58A-201, RPL17-201, RPL17-C18orf32-002, RPL17-010, RPL17-017, RPL17-011, RPL17-018, RPL17-003, RPL17-004, C18orf32-201, RPL17-015, RPL17-001, RPL17-019, RPL17-012, RPL17-021, RPL17-002, RPL17-009, RPL17-020, RPL17-006, RPL17-013, RPL17-008, RPL17-016, RPL17-014, RPL17-C18orf32-001, SNORD58B-201, RPL17-025, RPL17-024, RPL17-022, RPL17-202, RPL17-023
chr18	62596010	62597321	1312	7	1.02862039216007e-42	-0.143547310072694	-0.0231757483743195	NA
chr18	77087294	77088124	831	7	4.09878408621109e-74	-0.103040305442198	-0.047364064404663	MBP-014, MBP-013, MBP-036
chr18	79963518	79965136	1619	7	1.55644684851919e-220	-0.188453917681443	-0.0478739697609097	HSBP1L1-001, HSBP1L1-003, HSBP1L1-006, HSBP1L1-005
chr19	2281920	2282569	650	7	2.01092058010366e-18	0.0563096012866215	0.0284920099791506	C19orf35-001
chr19	5827800	5829404	1605	7	3.81088281294015e-21	-0.144952292272491	-0.0285739875422534	NA
chr19	17405473	17406412	940	7	9.43578789974572e-26	0.120684033967202	0.0659619061405565	BST2-001, BST2-003, MVB12A-012, MVB12A-009, MVB12A-011, BST2-004, MVB12A-016
chr19	31356261	31357404	1144	7	9.61910898020312e-17	0.0675242123560461	0.0320017797787967	NA
chr19	35448659	35449960	1302	7	4.48474072422512e-29	-0.0698466587509237	-0.0462729335519021	FFAR2-201, FFAR2-001
chr19	35563617	35565125	1509	7	1.97364074331448e-87	-0.0781040119093287	-0.0412982826308906	ATP4A-001, ATP4A-003
chr19	39195943	39197323	1381	7	1.17262151637123e-43	-0.0716660044610007	-0.0471574954554543	NCCRP1-001
chr19	39264077	39265899	1823	7	7.98170121890175e-24	-0.134377406742205	-0.0319703928493178	IFNL2-001, IFNL4P1-001
chr1	83860779	83861173	395	7	5.30494450371199e-14	0.0793077425135323	0.0306557013133816	RP11-475O6.1-002, RP11-475O6.1-003, RP11-475O6.1-001, RP11-475O6.1-004, RP11-475O6.1-005
chr1	84997256	84998578	1323	7	4.84314294509868e-47	0.0859942202823177	0.0390464100835863	MCOLN2-005, WDR63-004, MCOLN2-001, MCOLN2-002, MCOLN2-003, MCOLN2-004
chr19	49113744	49114269	526	7	2.05884376730416e-26	0.108567362208287	0.0133620041324406	LIN7B-001, LIN7B-002, LIN7B-005, LIN7B-003, LIN7B-004, LIN7B-006, LIN7B-007
chr19	49432566	49433919	1354	7	2.601819013595e-31	-0.123389485163819	-0.0381060417965805	SLC17A7-005, SLC17A7-004
chr19	49641740	49642300	561	7	4.22769272791089e-14	0.0251902059660823	0.00345468694447277	RRAS-001, SCAF1-001, SCAF1-004, SCAF1-005, SCAF1-003, RRAS-002
chr19	50427965	50428618	654	7	1.57618161586156e-46	-0.208590431006979	-0.0708319330558621	NA
chr19	50722591	50723592	1002	7	2.64350416148461e-17	-0.0606771352914599	-0.0253822771070421	CLEC11A-001, CLEC11A-003, CLEC11A-201
chr2	496713	497417	705	7	6.71446049514362e-18	-0.115135206898563	-0.0663410139489556	NA
chr2	1233467	1234654	1188	7	1.11382654707136e-32	-0.0824209043354027	-0.0515095221411385	NA
chr2	1891419	1892189	771	7	3.22307426562161e-34	-0.0929657531875639	-0.0240905911646029	NA
chr2	11539479	11540018	540	7	1.8893206399535e-19	-0.195246289557621	-0.0612514370041159	GREB1-002, GREB1-004, GREB1-003, MIR4429-201
chr1	90717962	90719213	1252	7	1.14839261844349e-17	0.078259557269057	0.00724198846593089	BARHL2-001
chr2	44938054	44939175	1122	7	2.53427080757502e-27	-0.155968106749861	-0.0216702396585487	SIX3-001, SIX3-AS1-001, RP11-89K21.1-004, RP11-89K21.1-005, RP11-89K21.1-001, RP11-89K21.1-003, SIX3-AS1-002, Six3os1_5.1-201, Six3os1_4.1-201, Six3os1_6.1-201, Six3os1_7.1-201, Six3os1_3.1-201
chr2	48755370	48756050	681	7	4.70895398511159e-35	0.0393549102814299	0.013695830897434	LHCGR-001, LHCGR-006, LHCGR-004, LHCGR-003, LHCGR-007, RP11-310N16.1-001
chr2	68318828	68319556	729	7	1.95331031990312e-46	-0.113233420201741	-0.0238875765570519	CNRIP1-001, CNRIP1-002, CNRIP1-004, CNRIP1-003
chr2	68643220	68644510	1291	7	9.75411882797114e-47	0.103039588973032	0.00631264991388383	PROKR1-001, APLF-201
chr2	78992903	78994004	1102	7	4.38175167694312e-27	0.082697164285506	-0.015603136108399	NA
chr2	97734188	97734546	359	7	2.60817281466168e-13	0.09002471778708	0.00787600429563004	ZAP70-008, ZAP70-003, ZAP70-006, ZAP70-005
chr2	104872351	104873191	841	7	7.63629397166099e-27	-0.069403680530421	-0.0034967686323729	LINC01159-001, LINC01159-002
chr2	120347283	120348515	1233	7	6.74709872289741e-25	-0.0484590462042332	-0.0167566132345601	INHBB-001
chr1	101309422	101309896	475	7	4.51913820293668e-70	0.123839818396922	0.0302911685264627	NA
chr1	107964846	107965926	1081	7	3.55008039273527e-59	-0.0632311037904982	-0.0202218415136719	VAV3-001, VAV3-AS1-001, VAV3-003, VAV3-006, VAV3-007, VAV3-010
chr2	152098456	152099235	780	7	6.98655746196014e-17	0.0274198205198913	0.00205336321995865	CACNB4-004, AC079790.2-001, CACNB4-005, CACNB4-006, CACNB4-001
chr1	109113655	109114155	501	7	2.76179957385779e-19	0.0359419917583353	0.0176143278837201	KIAA1324-002, C1orf194-006, C1orf194-002, C1orf194-001, C1orf194-004, KIAA1324-006, C1orf194-003, C1orf194-005, KIAA1324-011, KIAA1324-015, KIAA1324-009, KIAA1324-008, KIAA1324-013, KIAA1324-012, KIAA1324-014
chr1	111270685	111271586	902	7	6.17822038956091e-32	0.102761338352652	0.0525638832170739	NA
chr2	235026301	235027952	1652	7	5.79628250438499e-38	0.107104765763954	0.0574295920080992	NA
chr2	239274382	239275435	1054	7	1.23193270632779e-44	0.118896319759018	0.0368244936460043	NA
chr20	1491238	1492268	1031	7	7.26040939403064e-31	-0.0510129608925863	-0.0209054679520695	SIRPB2-001, SIRPB2-002, SIRPB2-005, SIRPB2-004, SIRPB2-003, AL109658.1-201, SIRPB2-007, SIRPB2-008
chr20	23034987	23035678	692	7	6.68926041166691e-19	0.0894349287219049	0.0417942710358877	SSTR4-001, RP4-753D10.3-002
chr20	34825140	34825910	771	7	1.3315398120548e-47	0.137882698568175	0.0407928300207255	NCOA6-002, NCOA6-201, NCOA6-202
chr20	37528864	37529362	499	7	6.27698911014102e-18	0.0908982287993914	0.0306489660355957	BLCAP-001, BLCAP-007, BLCAP-003, BLCAP-006, BLCAP-201, BLCAP-004, PPIAP3-001, BLCAP-002, RP11-425M5.7-001
chr20	46513272	46513697	426	7	4.63420924542556e-13	-0.093224880428921	-0.00207596238566609	ZNF334-001, ZNF334-002, ZNF334-005
chr20	51562612	51563004	393	7	3.3780578122519e-60	-0.0755427041667737	-0.0171239194331162	NFATC2-004, NFATC2-006, NFATC2-005
chr21	18244234	18245556	1323	7	6.60980491765841e-28	-0.11015111810885	-0.017568315589493	CHODL-001, CHODL-009
chr21	41678356	41679300	945	7	1.2119292661026e-63	0.066718068038965	0.0202183905592326	LINC00111-001
chr1	1246377	1247278	902	7	8.99994289856979e-24	0.151051920417234	0.0564401566564136	FAM132A-001, FAM132A-004, FAM132A-002, FAM132A-003
chr21	41715694	41716675	982	7	4.27282208391428e-38	0.154326579736524	0.0687276886979613	LINC00479-001, LINC00112-001, LINC00479-002, LINC00479-003, LINC00479-004
chr21	42070858	42071646	789	7	1.61771421296928e-13	-0.043234211013905	-0.0191672516288312	UMODL1-002, UMODL1-001
chr21	42366518	42367638	1121	7	3.23404216563886e-23	-0.156432403261342	-0.0491203346844395	TFF1-001
chr22	26617399	26619421	2023	7	5.01069361232551e-117	0.278478967285661	0.0887066382756	CRYBB1-001, CRYBA4-001, CRYBA4-002
chr22	36819567	36820023	457	7	4.48872522674481e-25	-0.0753175201465257	-0.0332546733075691	PVALB-001, PVALB-005, PVALB-002, PVALB-006, PVALB-003
chr22	38569740	38570780	1041	7	1.79691002000682e-42	0.231987564101723	0.0488953286828477	DMC1-001, DMC1-003, DMC1-201, DMC1-005, DMC1-004, DMC1-002, DMC1-202
chr22	44024005	44024877	873	7	4.88180799817045e-105	0.103349884430775	0.0454537738921703	PARVB-002, PARVB-006, PARVB-201
chr22	45867138	45867954	817	7	1.31936541084174e-34	-0.17560342053082	-0.0471497170392785	NA
chr3	13637418	13638136	719	7	5.18315124922875e-20	-0.21062074122866	-0.0401067933542142	FBLN2-007
chr3	147404528	147405688	1161	7	5.64506581064242e-21	0.0997107882812781	0.0376213954032469	ZIC4-001, ZIC4-201, ZIC4-002, ZIC4-010, ZIC4-008, ZIC4-003, ZIC4-004, ZIC4-011, ZIC4-009, ZIC4-202
chr3	160038861	160039892	1032	7	1.41031372240204e-58	0.127034464890029	0.0440606467792901	NA
chr3	160756434	160757548	1115	7	8.09874118189269e-55	0.0736362561969199	0.025460006301328	PPM1L-002, PPM1L-001, RP11-16N11.2-001
chr3	184583423	184584610	1188	7	2.36853734831269e-136	0.112189246269755	0.0269682856734567	NA
chr3	188152833	188153246	414	7	1.82051028916443e-18	0.0997844655874871	0.0381145576252702	LPP-006, LPP-004, LPP-005, LPP-002, LPP-007, LPP-AS2-001
chr3	194487119	194488178	1060	7	1.42729297135976e-64	0.0535740103806311	0.00695373480493951	LINC00884-001, ATP13A3-004
chr4	3371678	3373417	1740	7	8.43761031502194e-17	0.0866080298402683	0.038692341848281	RGS12-003, RGS12-005
chr4	40749700	40750398	699	7	1.33755212864444e-13	0.0618608260784936	0.0127568062306829	NSUN7-002, NSUN7-001, NSUN7-003
chr4	80266447	80267317	871	7	1.70994713412371e-35	-0.0935519175650883	-0.0203439118808212	FGF5-001, FGF5-003, FGF5-002, FGF5-004, FGF5-005
chr4	95839875	95840447	573	7	8.16666447891843e-14	0.049606502886093	0.0220640134605435	PDHA2-001
chr4	113049461	113050168	708	7	1.23524889061779e-74	-0.122276351209256	-0.0460080877134531	ANK2-026, ANK2-001, ANK2-002, ANK2-005, ANK2-012
chr4	118888690	118888937	248	7	7.64704170371708e-57	0.097318060378734	0.0793168490368898	SYNPO2-001, SYNPO2-003, SYNPO2-002, SYNPO2-201
chr4	153759162	153760171	1010	7	4.51638229466898e-25	-0.135089099189074	-0.0114971602796944	RNF175-001, RNF175-002, RNF175-005, RNF175-003, RNF175-007, RNF175-006, RNF175-004, RNF175-008
chr4	173506336	173507040	705	7	1.72851392236278e-18	0.0772246122801693	0.035363579763822	NA
chr4	183398436	183399034	599	7	2.60673318277197e-28	0.0559401240368095	0.0191047330582037	NA
chr1	180953500	180954711	1212	7	2.21608855309896e-43	0.0839198855247578	0.0405706393322939	KIAA1614-AS1-001
chr5	600863	601785	923	7	3.64479596486333e-22	-0.0861748186076747	-0.0226068755771251	NA
chr5	1122638	1123694	1057	7	2.49597225970284e-37	-0.0913780980101317	-0.0311442837424694	NA
chr1	182953128	182954080	953	7	2.19699220626524e-35	0.201547386423264	0.0343456511963763	SHCBP1L-001, RP11-505O17.1-001, SHCBP1L-201, SHCBP1L-005, SHCBP1L-004, SHCBP1L-002, SHCBP1L-003
chr5	2866274	2867205	932	7	2.64710990512369e-32	-0.0918326910779	-0.0386203438751062	NA
chr5	3854059	3854963	905	7	3.07709366271819e-18	0.0589578213315384	0.033884317498524	NA
chr5	17217768	17218911	1144	7	2.58369936743998e-24	0.111377872509126	-0.00671405782010779	BASP1-001, AC091878.1-001, BASP1-201
chr5	64165389	64165755	367	7	1.09978237506483e-14	0.102514185954127	0.0321008733472408	RNF180-002, RNF180-001, RNF180-003
chr1	200034967	200035629	663	7	6.80883409958914e-16	-0.112446810793441	-0.0448228048607959	NA
chr5	111070351	111071840	1490	7	7.18644242798593e-25	0.0702351374360733	0.0426840010384007	TSLP-001, TSLP-003, TSLP-002
chr5	141223279	141224370	1092	7	6.81647176121417e-21	-0.0428040319158684	-0.0170181002802574	PCDHB14-001, CH17-140K24.8-001, PCDHB14-003
chr5	146334044	146334534	491	7	1.15793758840408e-13	-0.0606183972330631	-0.0267589652513211	NA
chr5	150639352	150640776	1425	7	1.56823879659678e-105	0.192581042120124	0.0762433332504396	SYNPO-001, SYNPO-004
chr5	155727969	155729373	1405	7	7.05087307961066e-119	-0.196430628932828	-0.0371195893979389	NA
chr1	203186609	203187636	1028	7	1.4762815813368e-41	0.138683081070562	0.0642924347907199	CHI3L1-001
chr5	177357317	177358295	979	7	7.29669916299711e-41	-0.1130482955696	-0.00864625191269542	RGS14-001
chr5	180208731	180209617	887	7	2.38798404794792e-71	-0.174523831614361	-0.0467214771439409	RASGEF1C-002, RASGEF1C-201
chr1	3213015	3213986	972	7	1.34442658004374e-198	0.235361688113213	0.0825004611570544	NA
chr6	21663936	21665799	1864	7	3.90858672689883e-186	0.0865160576080042	0.0420564004658974	CASC15-005, CASC15-003
chr6	27679934	27680562	629	7	8.41085619868255e-21	-0.128533529512237	-0.0411112104281259	NA
chr6	27687391	27688511	1121	7	2.94923434615465e-55	0.161895066453879	0.0612602169565753	NA
chr6	30006735	30006968	234	7	1.15941986955764e-12	0.0585790263037893	0.00824912900278395	HCG4P3-001, HLA-J-003, HLA-J-002, HLA-J-001, HLA-J-004
chr6	30127718	30128025	308	7	8.11406734496383e-14	0.0425395665197355	0.00751112159703993	NA
chr1	205042778	205043441	664	7	2.44523407150131e-17	0.0613143938264071	0.00477679159181887	CNTN2-001
chr1	205356731	205357513	783	7	1.32777332618621e-49	-0.3211723316866	-0.0958607964177958	KLHDC8A-001, KLHDC8A-002, KLHDC8A-004, KLHDC8A-003, KLHDC8A-201, KLHDC8A-010, KLHDC8A-006, KLHDC8A-005, KLHDC8A-008, KLHDC8A-011
chr6	31927402	31927821	420	7	3.03779282642855e-17	0.0973958746194759	0.0269774624053586	C2-001, C2-003, C2-002, C2-010, C2-009, XXbac-BPG116M5.17-001, XXbac-BPG116M5.17-002, C2-018
chr6	32060375	32061375	1001	7	4.34807245472911e-65	0.195272382341451	0.115135844559284	TNXB-201
chr6	32665011	32665337	327	7	3.75452360558306e-21	0.172493406543607	0.0561303824376688	HLA-DQB1-002, HLA-DQB1-004, HLA-DQB1-007, HLA-DQB1-001, HLA-DQB1-010, HLA-DQB1-008, HLA-DQB1-005
chr6	32837621	32837971	351	7	1.38485422146089e-13	-0.0430577594448748	-0.0208836418392816	TAP2-001, TAP2-002, XXbac-BPG246D15.9-001, TAP2-201
chr6	32938683	32939146	464	7	5.1635570174435e-46	-0.162902915674967	-0.0347905649300898	AL645941.1-201, HLA-DMB-006, HLA-DMB-001, HLA-DMB-007, HLA-DMB-004, HLA-DMB-005, HLA-DMB-003
chr6	33068687	33069885	1199	7	2.66448829633503e-38	-0.123767017835255	-0.0364113069784341	HLA-DPA1-008
chr6	34145516	34146607	1092	7	2.91137569850887e-65	-0.167153306505412	-0.0385390920135497	GRM4-201, GRM4-001, GRM4-010
chr6	89117925	89118955	1031	7	4.71441381649101e-64	0.145204457378556	0.0221364575580116	SRSF12-001, SRSF12-002, SRSF12-004
chr6	129861268	129861822	555	7	3.68965439348453e-22	0.124574345460061	0.0446583022023377	TMEM244-001, TMEM244-201
chr6	133854260	133855362	1103	7	5.46092415327435e-67	-0.0694675300039521	0.000874834845200091	NA
chr6	134177841	134178656	816	7	1.25293261718555e-44	0.0553696045615579	0.0311777120613819	SGK1-009, SGK1-019, SGK1-011, SGK1-010, SGK1-028, SGK1-007, SGK1-018, SGK1-006, SGK1-017, SGK1-025, SGK1-024, SGK1-026, SGK1-027
chr6	144008535	144008692	158	7	1.13864513132988e-12	0.071987963234569	0.0356243069380099	PLAGL1-003, PLAGL1-202, PLAGL1-005, HYMAI.1-201, PLAGL1-011, PLAGL1-009, PLAGL1-010, PLAGL1-008, PLAGL1-007
chr6	149450671	149451718	1048	7	7.85160198014947e-50	0.0604906772118876	0.0227376828576083	ZC3H12D-006
chr1	220887018	220888495	1478	7	4.37060262827881e-59	0.0953618637596086	0.048796782980483	NA
chr6	170058531	170059331	801	7	2.77084170967856e-62	-0.127473197773016	-0.0424024000551948	NA
chr1	222814244	222815132	889	7	2.91129501149424e-39	0.123903978765125	0.0384704415590857	RP11-452F19.3-009, RP11-452F19.3-010, RP11-452F19.3-006, RP11-452F19.3-005, RP11-452F19.3-008, RP11-452F19.3-003, RP11-452F19.3-012, RP11-452F19.3-001, RP11-452F19.3-004, RP11-452F19.3-002, RP11-455P21.3-001
chr7	520012	520862	851	7	5.3247476528414e-24	-0.131430100478858	-0.0165568748771718	PDGFA-002, PDGFA-005, PDGFA-001, PDGFA-006, PDGFA-004, FLJ44511-001
chr7	1226980	1229749	2770	7	5.52396155234472e-41	-0.175351764630856	-0.0674543200343926	NA
chr7	1234506	1235994	1489	7	7.29954757299515e-76	-0.169801377570668	-0.0722956706219824	UNCX-001
chr7	1245096	1247014	1919	7	4.6163505843293e-23	-0.0923373642459327	-0.0377598484611299	NA
chr7	1647128	1648720	1593	7	7.91263263538131e-71	-0.161956076950387	-0.0595701262834817	NA
chr7	1713760	1714273	514	7	4.57462806448358e-15	-0.0602890506378661	-0.0155786591681909	NA
chr7	1746848	1748308	1461	7	1.73374296992256e-14	0.0492300346078982	-0.00350311563762739	NA
chr7	2460069	2460565	497	7	4.61394247098678e-23	-0.120964680501715	-0.0553289871503172	NA
chr7	4135398	4136233	836	7	1.14943347541826e-18	0.126438323725994	0.0346278123388758	NA
chr7	4225348	4226168	821	7	5.26318666321499e-16	0.0514579968422351	0.0334730510227013	SDK1-003
chr7	6614791	6616342	1552	7	1.0295063425854e-56	-0.180830776233411	-0.0395250397760421	ZNF853-001
chr7	22356527	22357381	855	7	3.58236724260304e-39	-0.135505595029458	0.0104860700603064	RAPGEF5-201, RAPGEF5-002, RAPGEF5-004, RAPGEF5-003
chr7	23473716	23474859	1144	7	5.12357958911851e-42	-0.0964128651527217	-0.0311413622809012	NA
chr7	25949904	25951059	1156	7	6.44031646749722e-38	0.0871067046460343	0.0368825841892175	MIR148A-201, CTD-2227E11.1-001
chr7	35536509	35537659	1151	7	2.1677104269653e-81	-0.103964457613063	-0.0286746536756775	NA
chr7	44065261	44066165	905	7	9.83242726703443e-28	-0.139081422010533	-0.0345677394862966	PGAM2-001, AC017116.11-002, AC017116.11-001
chr7	44309377	44310356	980	7	6.29913808028855e-73	0.12155061699783	0.0498046584408751	NA
chr7	45573811	45574701	891	7	1.74607610726342e-17	0.0483488852261224	0.0151935857700302	ADCY1-001, ADCY1-002, ADCY1-201
chr7	47581192	47582307	1116	7	4.00764368443872e-74	-0.24176922304331	-0.0795240175624397	TNS3-001, TNS3-012, TNS3-003, TNS3-011
chr7	48035174	48036407	1234	7	7.07079170830835e-41	0.108900929389742	0.0207177036432577	C7orf57-001, C7orf57-004, C7orf57-003, C7orf57-002, C7orf57-005, C7orf57-201
chr7	57179912	57180311	400	7	2.67173260137725e-14	0.0578713040587554	0.0260764655459982	GUSBP10-001
chr7	120272582	120273522	941	7	1.53356684517135e-29	-0.0965481491643462	-0.0134212990507099	KCND2-001
chr7	155070311	155070838	528	7	1.45593882012926e-13	-0.0581783336123999	-0.00921838260602713	HTR5A-001, HTR5A-AS1-001, HTR5A-AS1-002
chr7	155808482	155810076	1595	7	1.42366042843828e-101	-0.0942539649182136	-0.0341081369497253	SHH-001, SHH-003, SHH-004, SHH-005, SHH-002
chr7	157903897	157904767	871	7	3.45770158682247e-34	-0.0688619548578793	-0.0306567375955829	NA
chr7	158549413	158550271	859	7	1.4779561121527e-19	-0.0453053642918398	-0.0271068974722479	NA
chr1	233904015	233905087	1073	7	3.88765260153563e-21	-0.116269791111244	-0.0545899411443768	SLC35F3-001
chr8	1553060	1554600	1541	7	1.13889690281146e-85	-0.123223370917992	-0.0225741006062457	NA
chr8	11679042	11680400	1359	7	7.96174902070294e-35	-0.127087119725637	-0.0388563558081216	GATA4-004, GATA4-003
chr8	19602586	19603557	972	7	4.76546968408317e-31	0.134434832281753	0.065584689298088	CSGALNACT1-004, CSGALNACT1-003, CSGALNACT1-012, CSGALNACT1-005, CSGALNACT1-014, CSGALNACT1-013
chr1	235093182	235094048	867	7	5.10122225456495e-73	-0.102558889959838	-0.0125961027743959	NA
chr8	27611167	27612156	990	7	7.62526339540362e-33	-0.204446215487786	-0.0639734028140439	CLU-001, CLU-004, CLU-014, CLU-015, CLU-011, CLU-016, CLU-017, CLU-010, CLU-009, CLU-013, CLU-012, CLU-003, CLU-018, CLU-002, MIR6843-201
chr1	243482609	243483485	877	7	9.07620336864297e-17	0.041176617599616	0.0254995536074613	NA
chr1	244050275	244051377	1103	7	1.68845773391807e-44	0.152566368287867	0.0700944087763556	ZBTB18-001, ZBTB18-201
chr8	54621095	54621543	449	7	1.1824703078355e-15	0.077121931577983	0.0288681092365401	NA
chr1	246507157	246507638	482	7	5.7056725669003e-20	0.114569585502877	0.0314956520724263	SMYD3-012, SMYD3-007, SMYD3-004, SMYD3-001
chr8	141421337	141422183	847	7	2.22079562768686e-22	-0.0596876534405109	-0.0258596653128668	PTP4A3-201, PTP4A3-202, PTP4A3-003
chr9	841340	842799	1460	7	4.41319226774574e-161	0.167193930557799	0.0346709684200748	DMRT1-001, DMRT1-003, DMRT1-002
chr9	101737418	101738748	1331	7	5.72685918214522e-111	-0.0910773457019443	-0.0314911059349812	GRIN3A-001
chr9	136342211	136343437	1227	7	1.93785260037228e-30	0.101480863792561	0.0358276655724444	NA
chrX	11427378	11428089	712	7	1.30373427740717e-19	0.0904699327804541	0.0327250843652061	ARHGAP6-007
chrX	27463032	27463661	630	7	5.612372207693e-17	-0.0361646744571191	-0.00876801019046695	GS1-309P15.2-001
chr10	8035867	8036394	528	7	5.4297273794344e-23	0.0700960601633105	-0.000401930079193924	NA
chrX	47629886	47630734	849	7	5.75349230780211e-28	0.170681878135412	0.0329540436677412	CFP-201, CFP-002, CFP-001, CFP-006, CFP-005, CFP-003
chrX	102155367	102155956	590	7	1.39937713785278e-18	0.0964894263284219	0.0401627311302612	BEX5-001, BEX5-002, BEX5-201
chr10	11822469	11823806	1338	7	7.28257351702293e-26	-0.165310471556209	-0.0577712584669212	PROSER2-005, PROSER2-004, PROSER2-201
chr1	6244301	6245530	1230	7	2.89708141863439e-17	-0.0746805132098804	-0.0263179468525953	HES3-002
chr10	45418828	45419501	674	7	1.80554993163935e-32	0.0831708030425222	0.035614186675621	NA
chr10	46555693	46556708	1016	7	1.73837167417687e-56	-0.119133194908857	-0.0501924135047433	GPRIN2-001
chr10	46465911	47918435	1452525	7	1.3500102075202e-20	-0.0834254359682804	-0.0258772548270868	FAM35DP-001, PTPN20-201, NPY4R-201, GPRIN2-201, GPRIN2-001, SYT15-004, SYT15-002, SYT15-001, BMS1P1-001, PTPN20-001, PTPN20-027, PTPN20-002, NPY4R-001, PTPN20-007, PTPN20-022, PTPN20-202, PTPN20-004, DUSP8P4-001, DUSP8P3-001, RNA5SP311-201, AGAP9-201, PTPN20-016, CTGLF8P-001, RP11-38L15.2-001, RP11-38L15.3-001, FRMPD2B-001, RP11-144G6.12-001, RP11-144G6.4-001, PTPN20-019, RP11-38L15.2-002, RHEBP1…
chr10	71396890	71398154	1265	7	8.30985712730018e-36	-0.0673545422585783	0.000457591134215658	CDH23-001, CDH23-003, CDH23-202, CDH23-203, CDH23-002, CDH23-009, CDH23-205
chr10	84241398	84241804	407	7	7.88819707114989e-47	0.163763175746736	0.0882115853686927	LRIT1-001
chr10	92590820	92592198	1379	6	1.9051697788076e-101	-0.116815200398471	-0.0408121205445947	KIF11-001
chr10	97717816	97718962	1147	6	1.6300027435121e-24	0.0792734846404914	0.0416121515684587	NA
chr10	100659452	100659860	409	6	5.31638381633082e-22	0.0804416588802125	0.0367244030017212	NA
chr10	101839763	101840000	238	6	5.61032478821586e-22	0.074651626133923	0.0283323212699521	KCNIP2-010
chr10	104353417	104353853	437	6	3.14497250055252e-21	0.0592123568910099	0.0292279040232008	CFAP58-001, CFAP58-AS1-001
chr10	107914539	107915526	988	6	1.0513545480205e-25	-0.08778376062107	-0.0202426326189881	NA
chr1	9197974	9199007	1034	6	4.79556758454158e-61	0.08620306243562	0.0469376344647871	RP3-510D11.4-001
chr10	129030685	129031631	947	6	6.50497379081369e-16	-0.0581596344842901	-0.0134257782750567	NA
chr10	129840862	129842245	1384	6	1.85870347875148e-81	-0.0795354753434143	-0.0179876194566715	EBF3-004, MIR4297-201
chr10	129849165	129849589	425	6	2.11535556362073e-18	-0.0484320574951114	-0.0280954709471179	NA
chr10	133030271	133031267	997	6	9.07761495520556e-23	-0.0397270485562869	-0.0181640680861792	NA
chr1	11648235	11649214	980	6	3.46180256380059e-22	0.0864731141091601	0.046627738363648	FBXO2-004
chr10	133276594	133277493	900	6	1.50956553295029e-39	-0.123069107105727	-0.0418751800769567	ADAM8-009, ADAM8-001, ADAM8-003, ADAM8-005, ADAM8-004, ADAM8-008, ADAM8-006, ADAM8-007
chr11	1198418	1200172	1755	6	6.33208112870225e-36	0.117210641694875	0.0144074303400775	NA
chr11	1235812	1236983	1172	6	1.13859868031627e-29	-0.108786164732438	-0.0482405845986162	NA
chr11	1401089	1401717	629	6	1.03023267475231e-38	-0.0677179328262188	-0.0274517471758625	NA
chr11	1425017	1425681	665	6	1.55431507675961e-29	-0.0825778327145011	-0.033851705640417	NA
chr11	1447305	1448925	1621	6	2.8972772962872e-50	-0.159935300721939	-0.0706985493219326	BRSK2-006, BRSK2-201
chr11	1868292	1869820	1529	6	8.32403588070788e-45	0.182252964038356	0.057509456467833	LSP1-005, LSP1-002, LSP1-008, LSP1-016, LSP1-015, LSP1-006, LSP1-007, LSP1-009, LSP1-201
chr11	1907885	1908261	377	6	8.25950951315235e-24	-0.147468041149295	-0.0358932112672496	NA
chr11	2155203	2156268	1066	6	1.06416754288926e-55	-0.122789380326391	-0.0371899198918702	INS-IGF2-005, INS-IGF2-003
chr11	2171804	2172512	709	6	2.52796524171973e-30	-0.131082846735526	-0.034608084454198	TH-006, TH-201, TH-001, TH-007, TH-003, TH-002, MIR4686-201
chr11	2287132	2288583	1452	6	9.8824884967506e-61	-0.104143516263076	-0.0550648210223152	NA
chr11	2574375	2575238	864	6	1.48546661895603e-61	-0.0849900333613204	-0.0407457142459135	NA
chr11	2581696	2582360	665	6	3.54448922168181e-23	-0.0678667455937437	-0.0260715159815388	NA
chr11	3232351	3232608	258	6	6.47995387694491e-13	-0.0377493841120977	-0.0104066692535151	MRGPRE-001
chr11	5938428	5938983	556	6	8.27545610360385e-16	-0.111774329494571	-0.0356336405201755	TRIM5-012, AC025016.1-001
chr11	10294748	10295304	557	6	4.06249042091585e-17	0.106409135669884	0.0324477343182664	SBF2-001
chr11	20207971	20208902	932	6	1.9468227610937e-20	-0.046687571565963	-0.0057087326716719	NA
chr11	33722497	33723853	1357	6	1.77853528397087e-104	0.322351995018015	0.0866192262468712	CD59-003, CD59-007, CD59-009, CD59-008, CD59-011, CD59-013, CD59-004, CD59-012
chr11	45093019	45094268	1250	6	1.53698412043396e-69	0.244392566077882	0.113146244979605	PRDM11-001
chr11	57656812	57657375	564	6	2.94455570036058e-17	-0.0937144738030692	-0.0198019949213115	CLP1-003, CLP1-002, CLP1-004, CLP1-001, CLP1-005
chr11	60039425	60040576	1152	6	4.96875650558456e-32	0.15086894899274	0.108494610957457	OOSP2-001, OOSP2-003, OOSP2-002
chr11	62853371	62854319	949	6	2.69351090911019e-18	-0.0868782899521583	-0.0410443338274865	SNORD27-201, SNORD25-201, SLC3A2-002, SLC3A2-001, SLC3A2-003, SNORD26-201, SNORD30-201, SNORD28-201, SNORD22-201, SNORD22.1-201, SNHG1-022, SLC3A2-026, SNHG1-016, SNHG1-013, SNHG1-025, SNHG1-004, SNHG1-002, SNHG1-011, SNHG1-019, SNHG1-003, SNHG1-023, SNHG1-006, SNHG1-005, SNHG1-001, SNHG1-017, SNHG1-010, SNHG1-008, SNHG1-021, SNHG1-020, SNHG1-007, SNHG1-018, SNHG1-009, SNHG1-012, SNHG1-014, SNHG1…
chr11	63887615	63888618	1004	6	1.73491629905085e-40	0.11723265984544	0.0799998177309223	MARK2-003, MARK2-005
chr11	63999704	64001193	1490	6	2.17543066822201e-43	0.067507970392089	0.0259656403169711	OTUB1-011, MACROD1-007, MACROD1-008, MACROD1-003
chr11	64637874	64638579	706	6	8.32353682269488e-29	-0.0589871529856658	-0.0139326403963361	NRXN2-007
chr11	65454756	65455315	560	6	5.1437403243814e-61	0.0663257875041321	0.0304203319309308	CMB9-22P13.1-002, CMB9-22P13.1-001
chr11	65607192	65607732	541	6	4.21417122073446e-31	0.0265837236528554	0.00936192312450094	MAP3K11-005, MAP3K11-007, MAP3K11-011, MAP3K11-006, MAP3K11-009, MAP3K11-010, MAP3K11-008
chr11	67582682	67583505	824	6	2.03836104281771e-16	-0.120519398750858	-0.0310495349242244	GSTP1-004, GSTP1-001, GSTP1-008, GSTP1-006, GSTP1-003, GSTP1-009, GSTP1-007
chr11	69088757	69090098	1342	6	1.24484360764003e-78	0.321254196590413	0.0848037596196345	NA
chr11	75668121	75668456	336	6	1.57602567153044e-13	-0.0640436043157943	-0.0105677481745518	MAP6-001, MAP6-002, MAP6-004
chr11	93330350	93330768	419	6	4.70888817323418e-14	-0.0992219938353566	-0.000340197372811916	CCDC67-201, CCDC67-010, CCDC67-008, CCDC67-009, CCDC67-002, CCDC67-004, CCDC67-003, CCDC67-005, CCDC67-011, CCDC67-001
chr11	94020182	94021224	1043	6	8.51050339779448e-33	0.132852922980156	0.051638303526496	HEPHL1-001
chr11	119356310	119356921	612	6	6.90610766484001e-17	0.0446037499645948	0.0241173773094887	NA
chr11	128687370	128688559	1190	6	2.03876568250498e-23	0.0686567149529023	0.0107532420792301	FLI1-202, RP11-744N12.3-001, RP11-744N12.3-002, FLI1-004
chr11	128809989	128810595	607	6	1.06413653179394e-17	0.0319742510907366	0.009091896065435	NA
chr12	48971682	48972755	1074	6	5.54882117123403e-55	-0.0606592799068113	-0.0245979037531937	WNT10B-001, RNU6-940P-201, WNT10B-002, WNT10B-003, WNT10B-006, WNT10B-004, WNT10B-005
chr12	48980874	48981886	1013	6	4.91244995987668e-31	-0.0640982751115376	-0.0116294128399396	WNT1-001, WNT1-201
chr12	53054301	53054645	345	6	1.73756976477196e-163	-0.134470843872691	-0.0577194793751786	RP11-983P16.4-002, RP11-983P16.4-003, TNS2-013, RP11-983P16.4-001, MIR6757-201
chr12	54046989	54047725	737	6	4.20581230215139e-28	0.146101997544298	0.0217180201980329	NA
chr1	2082309	2083189	881	6	3.8335108932859e-63	-0.142301822351939	-0.0424636486647752	PRKCZ-019
chr12	97491197	97491951	755	6	2.35900142711777e-18	0.102686448577112	0.0437797557494262	MIR1251-201, RMST-005, RMST-002, RMST_3.1-201, RMST_4.1-201, RMST_2.1-201
chr12	123388977	123390160	1184	6	5.60570765768192e-45	-0.138314174177849	-0.044059185109678	SETD8-005, SETD8-003, SETD8-004, SETD8-007, SETD8-006
chr12	130162459	130163345	887	6	1.30369052768279e-28	0.100067197599844	0.0334970045780201	FZD10-201, FZD10-AS1-001, FZD10-AS1-002, FZD10-AS1-003, FZD10-001, FZD10-AS1-004
chr1	24848013	24849246	1234	6	3.5544771982285e-97	0.125533253260471	0.0270097192863587	NA
chr12	130455155	130456761	1607	6	8.80641919436684e-37	-0.174998322104213	-0.0924555831053215	NA
chr12	130839381	130839774	394	6	7.23782624403564e-17	0.166442064280508	0.0375990588717575	STX2-001, STX2-002
chr12	130917804	130918523	720	6	1.2322519359728e-47	-0.0847426971072901	-0.0172566567973916	NA
chr12	131011526	131012467	942	6	1.82485102651716e-36	-0.101135115273415	-0.0247957689317338	NA
chr12	131083896	131084603	708	6	2.68596305261526e-25	-0.133424267156056	-0.0295115972698694	NA
chr12	131617373	131618436	1064	6	7.18127668442984e-22	-0.0615647363058999	-0.0127668364697922	RP11-495K9.10-001
chr1	25239840	25240749	910	6	1.1484945318349e-29	-0.0565415868925731	-0.0229498260495278	RSRP1-017
chr12	132288082	132289127	1046	6	1.97280647387764e-48	-0.144978811402727	0.00161766746774215	GALNT9-007
chr12	132405150	132405897	748	6	5.74094509717873e-14	-0.0612756535044417	-0.0273183073997549	NA
chr13	20118264	20119202	939	6	1.94457161620437e-75	0.176423566954551	0.0515670263625649	NA
chr13	21818145	21818988	844	6	4.5628293943523e-16	-0.0550364965204136	-0.00698895200736615	NA
chr13	27793604	27795437	1834	6	4.0571361094255e-23	-0.142420071571471	-0.0254047914799574	GSX1-001
chr13	28820311	28820823	513	6	1.04025038262516e-20	0.0933708797105042	0.0336188110225033	MTUS2-002
chr1	26862014	26862949	936	6	3.64172105109055e-18	0.124567377091609	0.0463426021776078	SFN-001
chr13	36154732	36155110	379	6	1.17457407097291e-17	0.118083632976371	0.0332357270803553	NA
chr13	52011147	52011617	471	6	3.57289159406865e-22	0.124815682663337	0.0275218274888685	ATP7B-002, ATP7B-201, ATP7B-202, ATP7B-203, ATP7B-204, ATP7B-205, ALG11-001, ALG11-002, ALG11-004
chr1	27659476	27660296	821	6	2.02956013197571e-58	0.137126393573654	0.0575727544554284	RP11-288L9.1-001
chr13	78593909	78594438	530	6	2.59459513943462e-25	0.0611398110492345	0.0242561646566518	RP11-52L5.6-001
chr13	78596492	78597334	843	6	2.75014429747654e-19	-0.0907177532262384	0.0194571678480377	RP11-52L5.6-001
chr13	99086214	99087901	1688	6	2.09036085900352e-91	-0.140806574217974	-0.0221204764070476	DOCK9-201, DOCK9-002, DOCK9-203, DOCK9-003, DOCK9-AS2-001
chr13	112249023	112249998	976	6	1.38961926142202e-19	0.117203893606433	-0.00738971060468043	NA
chr13	112637193	112638637	1445	6	1.74957397990112e-56	-0.162959168202091	-0.042809072861537	NA
chr13	112957126	112957559	434	6	4.82845085209276e-16	0.0728257402916544	0.0018369522249652	NA
chr13	112988143	112988470	328	6	6.5210664110054e-15	0.136566986158515	0.00504951910370211	NA
chr13	112992418	112993235	818	6	8.47103995821336e-37	-0.122742371604019	-0.033353207801752	NA
chr13	113001224	113002110	887	6	2.77530664764251e-30	-0.0514685024748567	-0.0205588490427484	MCF2L-003, MCF2L-201, MCF2L-018, MCF2L-030, MCF2L-031
chr13	113399922	113400640	719	6	4.05023240244584e-16	-0.168825228175309	-0.00813199116209382	NA
chr13	114035320	114036111	792	6	4.79938120843828e-18	0.0968437905597931	0.0084520439024435	RASA3-002
chr14	23576493	23577812	1320	6	5.50358520060104e-38	-0.145233397486379	-0.0348855256950924	JPH4-001, JPH4-002, JPH4-005, JPH4-201
chr14	24070965	24072168	1204	6	7.66462333904895e-89	-0.113282223038404	-0.044387766710069	CPNE6-003, CPNE6-002, CPNE6-201, CPNE6-017, CPNE6-014, CPNE6-018, CPNE6-005, CPNE6-011, CPNE6-004, CPNE6-019, CPNE6-013, CPNE6-016, CPNE6-008, CPNE6-015, CPNE6-010, CPNE6-009, CPNE6-012
chr14	28785324	28785913	590	6	1.50167880622792e-36	0.0582032465355548	0.0262513197998262	RP11-966I7.2-001, LINC01551-006
chr14	36508314	36509428	1115	6	1.35055511308134e-30	-0.172264718295225	-0.0596568049190391	NA
chr14	36519012	36519649	638	6	1.79820051242999e-35	-0.0626378725358367	-0.0169271204933387	NKX2-1-002, NKX2-1-001, NKX2-1-004, NKX2-1-AS1-001, RP11-896J10.3-001, NKX2-1-003, NKX2-1-005
chr14	36524312	36525251	940	6	6.57553048844789e-28	-0.136046842949012	-0.0155604648038046	NA
chr14	37602133	37603293	1161	6	5.81979596606346e-15	0.0619129167051938	0.0272454835625581	NA
chr14	53963038	53964113	1076	6	1.57505557178769e-46	0.0649771892090603	0.00611865680733513	NA
chr1	31944266	31945077	812	6	4.83126194975655e-53	0.0919539291074375	0.0341592084352829	PTP4A2-007, PTP4A2-014
chr14	56808695	56809809	1115	6	2.40075247507007e-22	-0.119017131875491	-0.0390361073628314	OTX2-001, OTX2-004, OTX2-002, OTX2-003
chr14	63045154	63046042	889	6	9.35731395525725e-201	-0.225853385602486	-0.15876365648059	KCNH5-004, KCNH5-005
chr14	73490734	73491046	313	6	1.30055732000122e-15	0.130131493266401	0.0115413991536899	C14orf169-003, HEATR4-008
chr14	81221377	81221995	619	6	8.93797428715338e-15	0.108631029878596	0.0365026807440453	GTF2A1-004, GTF2A1-003, GTF2A1-001, GTF2A1-002, CTD-2506P8.6-001
chr14	93926586	93927470	885	6	3.70023711753138e-28	0.0806364123969403	0.0464875294805964	FAM181A-005, FAM181A-AS1-002, FAM181A-AS1-001, FAM181A-AS1-003, FAM181A-002, FAM181A-AS1-004, FAM181A-003
chr14	100868570	100869049	480	6	6.91943573403296e-17	-0.0880983097438417	0.00545025942157065	MIR493-201
chr14	100880707	100881021	315	6	4.08877445822954e-17	-0.0923093837692023	-0.027964105413585	MIR433-201, MIR127-201, MIR431-201
chr14	103225024	103225497	474	6	1.06916911567627e-15	-0.0866776507874445	-0.0546006482624287	NA
chr14	104154839	104155691	853	6	6.17483343787408e-22	-0.0709466680663483	-0.0321751039013575	NA
chr14	104219751	104221032	1282	6	7.83708867814199e-43	-0.0928824455862648	-0.0492781210702016	RP11-260M19.2-001, RP11-260M19.2-003, RP11-260M19.2-002
chr14	104223703	104224545	843	6	8.15166483803433e-106	-0.218282017164279	-0.0930769888442573	RP11-260M19.2-001, RP11-260M19.2-003, RP11-260M19.2-002
chr1	38005575	38005957	383	6	8.64989274615345e-13	-0.0710041034404383	-0.0281911733689897	FHL3-001, FHL3-005, FHL3-004, FHL3-002
chr14	104385495	104386438	944	6	3.06510149114562e-127	-0.151657561731002	-0.0590336913791309	NA
chr14	104707306	104708305	1000	6	2.60815415389323e-16	0.113466551345409	0.0437324413909448	INF2-010, INF2-006, INF2-007, INF2-201
chr14	105363972	105364522	551	6	2.91371160887288e-32	-0.092462718018478	-0.0346115293099796	NA
chr15	29571366	29571965	600	6	1.07370943471162e-21	-0.076788330720579	-0.00362720437614899	FAM189A1-001, FAM189A1-002
chr15	40282496	40283529	1034	6	1.17580775384776e-31	0.0997079760519591	0.0440410781071266	ANKRD63-001, RP11-133K1.12-001
chr1	39788857	39789187	331	6	7.01150059676913e-13	-0.0424987224409057	-0.0270935912059935	BMP8B-001, BMP8B-201, RP1-118J21.25-001
chr15	43516608	43517933	1326	6	1.3002643728366e-32	-0.104974727696021	-0.0475710737868267	MAP1A-001, AC019011.1-201
chr15	62823617	62824315	699	6	9.80209784742376e-132	0.314253383151942	0.0552383572092666	MIR190A-201
chr15	67125313	67126090	778	6	2.6600177861495e-193	0.314694353174168	0.11639067124974	SMAD3-002, SMAD3-013
chr15	75712671	75713105	435	6	1.43105301029171e-16	0.0652310853414861	0.0116046641681641	CSPG4-001
chr15	78810665	78811411	747	6	2.83136163968895e-56	-0.19224538239273	-0.0490686600200825	MORF4L1-007, ADAMTS7-001, ADAMTS7-002, ADAMTS7-003
chr15	89221664	89222194	531	6	2.78322631942392e-17	0.0862201510515508	0.0412061730414644	RLBP1-001, RLBP1-004, RLBP1-002
chr15	89999992	90000783	792	6	5.79890683432134e-31	0.0236306728640415	0.0206595994954499	ZNF710-001, ZNF710-004
chr15	94231059	94232338	1280	6	1.20693062384989e-34	0.0810447994369869	0.0163899976052254	MCTP2-004, MCTP2-001, MCTP2-005, MCTP2-010
chr15	101188406	101189321	916	6	1.36777524016813e-59	0.147406514070698	0.0549003832545567	CHSY1-002, CHSY1-005, CHSY1-004, CHSY1-003
chr16	832746	833846	1101	6	1.60307662605267e-22	0.0997864497235376	0.00865865238455722	NA
chr16	841260	841805	546	6	2.35616538490914e-18	-0.162865241811648	-0.0346955230274802	NA
chr16	1065517	1066799	1283	6	5.56992461135605e-28	0.127676377985318	-0.0042443352174501	RP11-161M6.5-001, SSTR5-AS1-005
chr16	1128445	1129798	1354	6	7.60273541789768e-61	-0.0897479139766661	-0.0396039008286906	NA
chr16	1334130	1334721	592	6	1.46513705617239e-47	-0.0956727801613838	-0.0188059638360001	BAIAP3-001, BAIAP3-002, BAIAP3-007, BAIAP3-004, BAIAP3-005, BAIAP3-008, BAIAP3-006, BAIAP3-003, BAIAP3-201
chr16	1911526	1912214	689	6	2.6316336243712e-35	-0.147925735557518	-0.0158168265093743	NA
chr16	2032688	2034191	1504	6	2.90881456037981e-148	0.265751707414457	0.088272418215717	SLC9A3R2-007, SLC9A3R2-004, SLC9A3R2-008, SLC9A3R2-009, SLC9A3R2-003
chr16	6573737	6574292	556	6	1.45186184850598e-21	0.0959751877063801	-0.00533861919793584	RP11-468I15.1-001
chr1	47022584	47023741	1158	6	2.68129429460741e-25	0.124631747430273	0.0474467275729502	CYP4X1-001
chr16	9763294	9764068	775	6	6.16176410229669e-30	0.080548409547712	0.0482605918720717	NA
chr1	47592718	47593682	965	6	1.85503139334662e-22	0.113661294755624	0.0695752044290348	NA
chr16	30534641	30535244	604	6	1.95176645059017e-39	0.121189489982829	0.0161835117190001	ZNF747-001, ZNF747-002, AC002310.12-001, ZNF747-003, AC002310.11-001, AC002310.10-001, AC002310.12-002
chr16	31116989	31117539	551	6	7.3014548493395e-24	-0.121417159385736	-0.0344623989523978	KAT8-201, KAT8-002, KAT8-006, KAT8-001, RP11-196G11.4-001
chr16	31148237	31149072	836	6	8.97994532933659e-26	-0.126132472747632	-0.0710557364638282	PRSS36-001, PRSS36-004, PRSS36-006, PRSS36-002, PRSS36-005, PRSS36-003, PRSS36-007
chr16	49282934	49283856	923	6	1.02190625895146e-27	-0.0717274708948244	-0.00390612164160909	CBLN1-001, CBLN1-201, CBLN1-002
chr16	57091742	57092300	559	6	1.14785373588486e-22	-0.0484257503970141	-0.0261121308516312	CPNE2-001, CPNE2-002, RP11-407G23.1-001
chr16	64950723	64951611	889	6	2.68501051186507e-32	0.0781863033688243	0.0394785677714384	NA
chr16	66366026	66366666	641	6	2.60967245959184e-36	0.126901220200783	0.0511436449758048	CDH5-001, CDH5-008, CDH5-201
chr16	67644199	67645261	1063	6	1.39919870298576e-53	0.051822308131409	0.0190946492049174	RLTPR-001, RLTPR-002, RLTPR-003, RLTPR-005, RLTPR-004, RLTPR-006
chr16	67968462	67969507	1046	6	6.27142610745181e-30	0.0669985448708529	0.0333690245599709	SLC12A4-001, SLC12A4-201, SLC12A4-004, SLC12A4-018, SLC12A4-008, SLC12A4-003, SLC12A4-007, SLC12A4-002, SLC12A4-010, SLC12A4-009, SLC12A4-017
chr16	68642548	68643461	914	6	6.43325263552502e-160	0.0743334237775323	0.0373806517894484	CDH3-001, CDH3-002, CDH3-003, RP11-615I2.2-001, CDH3-006
chr16	69924286	69925061	776	6	2.61232824764832e-24	0.072541157947542	0.0250098980814103	WWP2-016, WWP2-015
chr16	72425696	72426215	520	6	5.42467475429985e-18	-0.126455087296555	-0.0412593216015101	AC004158.3-001
chr16	78045672	78046296	625	6	3.28796631810798e-51	-0.0897805259261204	-0.000263093613491886	NA
chr16	85847769	85848491	723	6	5.87648725095029e-35	-0.113629891665491	-0.018396894116182	NA
chr16	86198217	86198851	635	6	2.05200281735251e-131	-0.266536797005708	-0.0845456269936226	RP11-805I24.3-001, LINC01082-001
chr16	86565505	86566370	866	6	1.25858373027881e-24	0.0540548758317867	0.00826819665529227	FOXC2-001, FOXC2-AS1-001
chr16	86578706	86580125	1420	6	2.65591277934705e-18	0.101631756907368	0.0404005535471114	FOXL1-001, FOXL1-002
chr16	87602933	87604393	1461	6	9.38552793613558e-37	-0.0644200422429461	-0.0230985305718315	JPH3-001, JPH3-003, JPH3-002, RP11-482M8.3-001
chr16	88392261	88393306	1046	6	5.31937128077759e-37	0.0900540999729169	0.059754946164785	NA
chr16	88523510	88524059	550	6	5.01625561427998e-20	0.0791121960036528	0.00853947040648142	NA
chr1	2443410	2444680	1271	6	1.35357210157245e-23	-0.0789590514801758	-0.0152930453267991	NA
chr16	89256676	89257625	950	6	8.95650384247432e-37	0.0861041534802155	0.0304613427076944	NA
chr16	89565247	89566341	1095	6	5.61567736276758e-22	0.118776262746553	0.0456870621020491	RPL13-008
chr17	4433787	4433936	150	6	3.35783762660885e-19	-0.054313603767835	-0.0369037356719084	SPNS3-001, SPNS3-002, SPNS3-004
chr17	6070746	6071289	544	6	1.11632205164675e-18	0.103813191432394	0.0387079871111895	WSCD1-201, WSCD1-202, WSCD1-005, WSCD1-004, WSCD1-001, WSCD1-006
chr17	6434861	6435251	391	6	5.25560956885155e-13	-0.0559889587290557	-0.0344178601400792	AIPL1-002, AIPL1-007, AIPL1-001, AIPL1-004, AIPL1-011, AIPL1-009, AIPL1-006, AIPL1-010, AIPL1-008, AIPL1-003, AIPL1-005, AIPL1-201
chr17	6893426	6894147	722	6	1.606595257106e-15	0.0581797484898271	0.0273680971057555	ALOX12P2-004, ALOX12P2-001, ALOX12P2-008, ALOX12P2-009, ALOX12P2-010
chr17	8072461	8073214	754	6	1.69631741992592e-18	-0.059085588888089	-0.0289174313342336	NA
chr17	17700217	17700870	654	6	4.24458668269958e-169	0.0911401740475605	0.0405524219219739	NA
chr17	34363108	34363713	606	6	2.97538938050191e-23	-0.0405670820905415	-0.0198807583503244	CCL1-001
chr17	42679331	42680301	971	6	1.14591076671491e-97	0.161827492972457	0.0405542961494788	CNTNAP1-001, PLEKHH3-003, CCR10-001, PLEKHH3-008, PLEKHH3-001, PLEKHH3-005, PLEKHH3-002, CNTNAP1-002, CCR10-002, CTD-3193K9.4-001
chr1	58814947	58815868	922	6	1.49707545919169e-27	0.126876515579864	0.0377130664637405	RP11-63G10.3-001
chr17	44315068	44315949	882	6	9.80600649452934e-164	0.0963740243291816	0.0406313310288699	RUNDC3A-AS1-001, RUNDC3A-007, RUNDC3A-006
chr17	47850026	47851418	1393	6	4.54305193646355e-57	0.0714772550593727	0.0156885319976625	SP6-002
chr17	48678060	48678732	673	6	8.84555650186663e-34	-0.0699154167898576	-0.0346884441400762	CTD-2377D24.6-005, CTD-2377D24.6-004
chr17	48746930	48748009	1080	6	7.98325578654263e-49	-0.138827047766939	-0.0363536529908961	NA
chr17	64323282	64325038	1757	6	4.67353753114703e-55	0.378879665438387	0.11988151657886	NA
chr17	74273806	74274305	500	6	1.75494004973658e-92	-0.144790452568647	-0.0475827379626397	DNAI2-001, DNAI2-002, DNAI2-003
chr17	74366163	74367495	1333	6	4.5311339984677e-21	-0.0594024211795643	-0.02939242658588	GPR142-002, GPR142-001, GPR142-003
chr17	75720865	75721656	792	6	2.51740609322886e-62	-0.148612766187385	-0.0551326920693863	ITGB4-001, ITGB4-002, ITGB4-007, ITGB4-004
chr17	75896901	75897128	228	6	5.66267737398372e-13	0.0758154852636483	0.0354473610512857	TRIM65-001, MRPL38-014, MRPL38-015, TRIM65-005, TRIM65-004, TRIM65-003, RP11-552F3.10-001
chr17	77793197	77794009	813	6	2.51976422786702e-17	0.0825735216957409	0.0435613645027711	NA
chr17	79178038	79178930	893	6	3.4134381232237e-27	-0.0965374513437069	-0.0106270846258003	NA
chr1	2474845	2476213	1369	6	3.56473026517588e-17	-0.0466023334220196	-0.0297977383406922	PLCH2-001, PLCH2-201, PLCH2-009
chr18	57439865	57441305	1441	6	2.31410473560484e-22	-0.128342142955009	-0.0306189937795873	NA
chr18	59273461	59274474	1014	6	2.11090113835798e-25	0.120377765951914	-0.00932647548911468	RAX-002, RAX-001, RAX-003, RAX-004
chr18	75125430	75125826	397	6	7.29958810599053e-13	-0.0506664071308713	-0.0152119993568649	NA
chr18	78362611	78363832	1222	6	3.78779577438835e-54	-0.0955722338976595	-0.0532772776372342	NA
chr18	79378240	79379296	1057	6	1.90592994581485e-45	0.0961638233400413	0.0307032757634712	NA
chr18	79797781	79800089	2309	6	7.96341185769638e-297	-0.185105919619395	-0.0603498756727566	NA
chr19	1066960	1067424	465	6	1.30722085257839e-17	-0.0378008419314424	-0.0161647415663317	HMHA1-002, ABCA7-017, ABCA7-016, HMHA1-001, HMHA1-007, HMHA1-010, HMHA1-006, HMHA1-003, HMHA1-011
chr19	4607045	4607528	484	6	2.3621213032236e-20	0.0718858265178158	0.00460650748983638	NA
chr19	5036598	5037208	611	6	1.97557140503407e-148	-0.163737918596303	-0.0885198171051017	NA
chr19	5567747	5568207	461	6	2.52430363711727e-14	-0.0949750150035856	0.0039606969228861	TINCR-001, TINCR-002
chr19	6590095	6591663	1569	6	4.02569434931284e-38	-0.0830021109247727	-0.0211794046209368	CD70-001, CD70-003, RPL7P50-001
chr19	7676568	7677069	502	6	1.29228152548865e-26	-0.0918608129505333	-0.0214346809171731	MCEMP1-001, MCEMP1-002, CTD-3214H19.16-001, MCEMP1-003
chr19	7681461	7682334	874	6	2.42386240738552e-31	0.0350366020940889	0.00904161535377532	TRAPPC5-002, TRAPPC5-003, TRAPPC5-004, TRAPPC5-001, CTD-3214H19.16-001
chr19	15469499	15469910	412	6	3.99103296326153e-27	-0.150062954522193	-0.0361312353581549	NA
chr19	17605730	17606981	1252	6	2.22641070062801e-24	0.0970125102307783	0.00913273425749694	NA
chr19	33226009	33227242	1234	6	8.17201716088472e-32	0.103055838733095	0.0292335889182847	SLC7A10-001, SLC7A10-003, SLC7A10-005, SLC7A10-002
chr19	33772509	33773206	698	6	1.30696425423382e-21	-0.0822111630411905	-0.0246991179659287	NA
chr19	34481372	34482810	1439	6	6.78003983320804e-75	-0.141437836476973	-0.0631434296215877	WTIP-002, WTIP-001
chr19	35756622	35757176	555	6	5.41032755411873e-17	0.103284362126605	0.0451854080165107	HSPB6-201, PROSER3-013, PROSER3-001, PROSER3-006, PROSER3-002, PROSER3-012, PROSER3-003, PROSER3-010, PROSER3-007, PROSER3-005, PROSER3-011, AC002398.12-001, HSPB6-003, LIN37-010, HSPB6-001, PROSER3-016, PROSER3-017, PROSER3-004
chr19	40389682	40390266	585	6	5.45794579814931e-14	0.0468615435333435	0.00867728822627139	HIPK4-001
chr19	43475164	43475587	424	6	1.1047395740523e-184	0.123135090100593	0.0652369510630205	NA
chr19	46413263	46413998	736	6	6.02106158826282e-41	0.0509372963227352	0.0301600864327236	CCDC8-001
chr19	48497640	48499825	2186	6	2.87422010717353e-91	-0.200935954733275	-0.0729911265487375	NA
chr19	49339398	49340665	1268	6	2.37267456178364e-32	0.0410743210512927	0.0222540420653841	CTC-301O7.4-001, CD37-015, CD37-005, CTC-301O7.4-003
chr19	49511921	49512523	603	6	1.45176929069835e-14	0.0962592436279437	0.0392045800552372	FCGRT-001, FCGRT-004, FCGRT-006, FCGRT-014, FCGRT-019, FCGRT-017, FCGRT-018, FCGRT-002, FCGRT-013, FCGRT-016, FCGRT-007, FCGRT-009, FCGRT-005, FCGRT-011, FCGRT-012, FCGRT-020, FCGRT-010
chr19	49527204	49528303	1100	6	1.05269947469061e-49	0.0920683898184209	0.0334038775400428	RCN3-001, RCN3-002, RCN3-003, RCN3-005
chr19	50661950	50662588	639	6	1.38999943739821e-31	-0.053410760481589	-0.00860474493038812	SHANK1-007
chr19	58513506	58514771	1266	6	3.88493931656535e-33	0.0271742802455834	0.0131268480265077	SLC27A5-001, SLC27A5-007, SLC27A5-002
chr2	287148	288785	1638	6	1.34004846833859e-107	0.0764108921459634	0.01946661317821	FAM150B-003, FAM150B-005, FAM150B-002, FAM150B-001, FAM150B-004, AC079779.4-001, AC079779.4-002, FAM150B-006, FAM150B-007, FAM150B-201
chr2	951313	951948	636	6	5.61611017970779e-33	-0.0994880618238011	-0.0494950805774578	SNTG2-001, SNTG2-003, SNTG2-011, SNTG2-002, AC116614.1-001
chr2	1605290	1606060	771	6	3.82183127796837e-39	0.125136639544166	0.0679131839892605	NA
chr2	1686820	1687412	593	6	2.59209703394565e-23	0.091858536064474	0.0356373538309292	NA
chr2	3379307	3379731	425	6	3.2561917897395e-15	-0.0830478456754617	-0.00825668546452078	TRAPPC12-002, TRAPPC12-001, TSSC1-001, TSSC1-003, TSSC1-006, TSSC1-009, TSSC1-007, TSSC1-004, TSSC1-010, TSSC1-008, TSSC1-005, TRAPPC12-003
chr2	3464641	3465758	1118	6	2.05263211723117e-78	0.194742898725264	0.0786828325436663	TRAPPC12-021
chr2	29919197	29920124	928	6	3.06111515605801e-13	0.0990008092668462	0.00779876272031301	ALK-001
chr2	74553045	74553490	446	6	3.67845646332235e-25	-0.0629875937629444	-0.0405950460260383	DOK1-001, LOXL3-001, DOK1-002, LOXL3-002, LOXL3-005, LOXL3-004, LOXL3-003, LOXL3-007, DOK1-012, DOK1-005, DOK1-009, DOK1-010, DOK1-004, DOK1-008, LOXL3-010, DOK1-007, DOK1-003, DOK1-013
chr2	80303130	80303823	694	6	3.73503408418534e-20	-0.0468180426411093	-0.0083972502338844	LRRTM1-002, LRRTM1-007, LRRTM1-003, LRRTM1-004, LRRTM1-001, LRRTM1-006, LRRTM1-005, CTNNA2-014, CTNNA2-204
chr2	85693913	85694840	928	6	1.06742265810835e-23	0.136876991898664	0.0449264325523639	GNLY-001, GNLY-008, GNLY-004, GNLY-006, GNLY-005, GNLY-003, GNLY-007, GNLY-009, GNLY-010, GNLY-014, GNLY-013, GNLY-011, GNLY-012
chr2	111118172	111118784	613	6	4.22651386454599e-31	0.088341628242337	0.0310313058786344	BCL2L11-011, BCL2L11-201, BCL2L11-202, BCL2L11-001, AC096670.3-001, BCL2L11-012, BCL2L11-203, BCL2L11-204, BCL2L11-205, BCL2L11-206, BCL2L11-207, BCL2L11-208, BCL2L11-209
chr2	120349750	120350557	808	6	2.32442812354839e-18	-0.087937355660089	-0.0503167632680309	NA
chr2	120978105	120978562	458	6	2.94027824063588e-50	-0.177943405780788	-0.0823377303925758	NA
chr2	174335558	174336814	1257	6	9.42168612118021e-33	-0.0585169217842213	0.00159714929635244	SP9-001, RP11-572N21.1-001
chr2	176135893	176137181	1289	6	5.90760652519925e-29	-0.0981030766246349	-0.0349849528203664	HOXD-AS2-002, HOXD3-002, HOXD-AS2-001, HOXD3-003
chr1	109909750	109910522	773	6	6.89814364237344e-45	0.163194729849642	0.0396835209700922	CSF1-001, CSF1-008, CSF1-003, CSF1-002, CSF1-004, CSF1-005, CSF1-007, CSF1-006
chr1	110111476	110112670	1195	6	7.0197717154475e-26	-0.072398077042921	-0.0240885431046027	UBL4B-001
chr2	202170758	202172114	1357	6	2.22147215557849e-48	0.148114790884651	0.0281032794297551	NA
chr2	219331808	219332552	745	6	2.04922020059583e-20	0.0609213484970353	0.00506397920124611	RESP18-001, RESP18-002, RESP18-003
chr2	225041947	225043158	1212	6	7.19661834714782e-37	-0.0867639518146727	-0.0313861790333375	DOCK10-001, DOCK10-010, DOCK10-011, DOCK10-012
chr2	232350836	232352155	1320	6	6.20610787751175e-39	-0.0701050994501745	-0.0172758078139821	ECEL1P3-001
chr2	232455776	232456378	603	6	1.47222946148042e-19	-0.0416650394295421	-0.0215755790232047	ALPI-001, ALPI-002
chr2	237413631	237414329	699	6	2.2608171154468e-21	0.0474984545601258	0.0186897789599943	COL6A3-001, COL6A3-201, COL6A3-202, COL6A3-003, COL6A3-002, COL6A3-008, COL6A3-012
chr2	240136484	240136607	124	6	1.85316850360438e-12	-0.05772006420162	0.0104955523724728	MYEOV2-001, MYEOV2-002, MYEOV2-003, MYEOV2-004, MYEOV2-005
chr2	241808842	241809610	769	6	1.10454899800512e-42	0.195213186561541	0.0800510791964053	NEU4-003, NEU4-002, NEU4-001, NEU4-004, NEU4-007, AC114730.3-002, NEU4-010, AC114730.3-001, NEU4-014, NEU4-008, NEU4-013, NEU4-006, NEU4-012, NEU4-011, AC114730.3-003, NEU4-009, NEU4-016, NEU4-015, NEU4-005
chr20	2295789	2296394	606	6	2.64390308046811e-25	-0.0420076384284644	-0.012112060708537	TGM3-001
chr20	21508558	21510027	1470	6	1.35901814966787e-35	-0.120688119721473	-0.0455656955467371	NKX2-2-AS1-001
chr20	21522514	21523808	1295	6	1.4485998997883e-24	0.056044260815279	-0.0189984061601857	NA
chr20	23491056	23491847	792	6	5.89989210032023e-16	-0.0704556192881813	-0.03206428720876	CST8-001, CST8-002, RP3-333B15.6-001
chr20	31608166	31608911	746	6	6.21148709224879e-97	0.200907163271772	0.0760505433633397	ID1-002, ID1-001, MIR3193-201
chr20	44336319	44337113	795	6	1.96828360842585e-65	-0.106934081363097	-0.056368333223797	R3HDML-001
chr1	2850014	2850677	664	6	3.37939306233703e-17	0.0736822640633801	-0.0172867622224571	NA
chr20	63686287	63687235	949	6	1.24156421941186e-40	0.0741338826465301	0.0464079770475569	RTEL1-002, RTEL1-008, RTEL1-TNFRSF6B-003, RTEL1-TNFRSF6B-004, RTEL1-003
chr21	32978099	32978626	528	6	9.68561144286536e-16	-0.0897541061207717	-0.0369521330761155	NA
chr21	36747619	36748523	905	6	1.58648795528637e-115	0.211856160882459	0.063261989212385	NA
chr21	37563675	37564807	1133	6	4.25383875988062e-109	0.106973032933095	0.0623728510247195	NA
chr21	38271431	38272432	1002	6	2.74691691263842e-30	0.108778836900345	0.0675110383787088	KCNJ15-004, KCNJ15-003, KCNJ15-201, KCNJ15-010
chr21	44289712	44290413	702	6	5.33786277662103e-53	-0.0875991561004832	-0.0260311221584721	AIRE-006, AIRE-007
chr21	44928391	44929180	790	6	1.64132644444524e-38	0.0843585447143856	0.0278289603140112	ITGB2-001, ITGB2-002, ITGB2-015, ITGB2-014, LL21NC02-1C16.1-001
chr22	36507240	36507564	325	6	1.75885840742506e-13	0.0679458688480424	0.027144751212507	FOXRED2-002, FOXRED2-003, FOXRED2-001, FOXRED2-005
chr1	2903428	2904510	1083	6	1.09867022941465e-65	-0.0682675297839119	-0.0193028875265632	NA
chr22	41560436	41561439	1004	6	2.60593770717402e-19	0.146755799330225	0.0659494932622637	CSDC2-001
chr22	42367949	42369132	1184	6	3.5400430604428e-27	0.0681399453436651	0.0230695528038277	LINC01315-002, LINC01315-001, LINC01315-003
chr3	308820	309320	501	6	1.93962157751256e-17	0.13604920577274	0.0448092540482069	RPS8P6-001
chr3	4985912	4986989	1078	6	1.46765784652548e-148	0.14646466634445	0.055260040000439	NA
chr3	10248802	10249640	839	6	6.64461539914282e-18	-0.0565670944407407	0.00413760514797865	TATDN2-001, RP11-438J1.1-001, TATDN2-002, RP11-438J1.1-002
chr3	48429891	48430492	602	6	5.16555528636162e-17	0.0790729008436138	0.0573106545101059	PLXNB1-001, PLXNB1-003, PLXNB1-019
chr1	156813841	156814360	520	6	7.34185792198202e-29	0.0818002251658628	0.045901664907841	SH2D2A-002, SH2D2A-001, NTRK1-004, SH2D2A-201, SH2D2A-005, SH2D2A-004, NTRK1-008, SH2D2A-003, NTRK1-002
chr3	99876049	99876410	362	6	3.02810715162152e-15	-0.0410616578773313	-0.0146755030134026	FILIP1L-201, FILIP1L-007, FILIP1L-009, FILIP1L-003
chr3	112294020	112294799	780	6	7.91877546717015e-16	-0.0652874881458175	-0.00257613803973694	SLC9C1-001, SLC9C1-005, SLC9C1-004, SLC9C1-002
chr3	113532214	113532869	656	6	1.83612937255704e-34	-0.0741472447536936	-0.020293036445118	SIDT1-001, SIDT1-201, SIDT1-003, SIDT1-002
chr3	127915044	127915744	701	6	6.54027155924977e-16	0.0370421916956132	0.0106512686385273	KBTBD12-006, KBTBD12-001, KBTBD12-005
chr1	2923198	2923743	546	6	1.35839358785035e-25	-0.0760192672537277	-0.0229912013525261	NA
chr3	133673950	133674812	863	6	4.25351337893564e-26	-0.0787888911669837	-0.0126405252479301	NA
chr3	169812480	169812833	354	6	2.29907982870856e-15	0.0731884007534137	0.00191789736154755	LRRC34-003, LRRC34-004, LRRC34-005, LRRC34-002, LRRC34-001, LRRC34-006
chr1	2970089	2970516	428	6	6.84391599124184e-14	-0.0631754439913094	-0.0132544182387226	NA
chr3	193554772	193555686	915	6	5.45956726584761e-28	0.149749978686659	0.0510140280308797	ATP13A4-009, ATP13A4-003, ATP13A4-007, ATP13A4-AS1-002, ATP13A4-AS1-001, ATP13A4-004, ATP13A4-002
chr1	164575511	164576906	1396	6	1.18571688062425e-70	0.080059084299947	0.033172584986738	PBX1-015
chr4	4386778	4387993	1216	6	3.26606447962285e-69	-0.10641721850106	-0.033837190572689	D4S234E-201, D4S234E-003, D4S234E-004, D4S234E-008, D4S234E-009, D4S234E-005, D4S234E-202
chr1	166884041	166884575	535	6	8.15948985719649e-24	-0.136313762672403	-0.0409365616038272	NA
chr1	167439472	167439961	490	6	3.46235989912622e-16	0.101737532488722	0.0396874996861923	CD247-006, CD247-005
chr4	6378507	6379256	750	6	5.27269803126866e-16	-0.0510876321039859	-0.0290791644472176	PPP2R2C-002, PPP2R2C-008
chr4	7664043	7664532	490	6	5.74332358143123e-36	-0.121678413483998	0.00221257458941898	NA
chr4	37244432	37245205	774	6	3.27820650469394e-32	-0.117632876890403	-0.0366863006130642	NWD2-001, MIR4801-201
chr4	41865161	41865545	385	6	2.70902829188872e-16	-0.0644607974785205	-0.0447345016281537	NA
chr4	81030797	81030945	149	6	3.24462858139472e-13	-0.0703016031167081	-0.0133470224716463	BMP3-001
chr4	134200997	134201952	956	6	4.32402626773737e-25	0.144459495573783	0.0446880331762241	PABPC4L-001
chr4	140255866	140257315	1450	6	1.70812334482423e-126	0.258491171001132	0.0730255278037136	SCOC-003
chr1	179586500	179587228	729	6	7.99140626091273e-18	0.0985872599343715	0.0186866928847521	RP11-545A16.3-001
chr4	173530413	173531310	898	6	3.2359588539851e-15	-0.0820088954019315	-0.00249878309162432	HAND2-001, HAND2-AS1-016, HAND2-AS1-008, HAND2-AS1-014, HAND2-006, HAND2-AS1-015, HAND2-AS1-033, HAND2-AS1-017, HAND2-AS1-029, HAND2-AS1-022, HAND2-AS1-036, HAND2-003, HAND2-AS1-006, HAND2-AS1-023, HAND2-AS1-009, HAND2-AS1-013, HAND2-AS1-004, HAND2-AS1-007, HAND2-AS1-005, HAND2-AS1-031, HAND2-AS1-011, HAND2-AS1-035, HAND2-AS1-010, HAND2-AS1-026, HAND2-AS1-002, HAND2-AS1-028, HAND2-AS1-032, HAND2-…
chr4	174283947	174284338	392	6	1.02528248005119e-14	0.0281458994862575	0.00567117472608875	FBXO8-001, CEP44-003, CEP44-002, CEP44-008, FBXO8-002, CEP44-001, CEP44-007, FBXO8-004, CEP44-005, CEP44-006, FBXO8-003, FBXO8-202
chr5	399672	400617	946	6	1.8840385390672e-30	0.0791859316183017	0.0359874180764061	NA
chr5	2006260	2007577	1318	6	7.94248255217591e-19	0.081728838776612	-0.00108682307834725	NA
chr5	3285821	3286182	362	6	4.05339930805201e-29	-0.122617825743705	-0.0388848288587556	NA
chr5	4230389	4230759	371	6	2.07151130353118e-124	0.0894975846338233	0.0493624587726769	NA
chr5	15927075	15928577	1503	6	1.83676060513825e-134	0.118513859882175	0.0647735379800738	FBXL7-201
chr5	15935530	15937060	1531	6	2.38137027212442e-158	0.0973516605526933	0.0567366272540512	MIR887-201
chr1	1330798	1331401	604	6	4.47560116485411e-19	-0.130048672426744	-0.062663959362536	TAS1R3-001
chr5	43411827	43413201	1375	6	9.86041420434696e-33	0.232697997955878	0.0869707862467336	CCL28-002, CCL28-001, CCL28-004
chr1	186680680	186681347	668	6	1.34721579993297e-21	-0.106462555191469	-0.0234552657097683	PTGS2-001, PTGS2-002, PTGS2-004, PTGS2-005, PACERR-001
chr5	61732438	61733072	635	6	3.15022424243263e-55	0.101304522489715	0.0511302872495005	CTD-2170G1.2-001, CTD-2170G1.2-002
chr5	77076731	77077978	1248	6	7.41941400210859e-110	0.108901073591862	0.0314475124082954	SNORA47-201, CTC-564N23.2-001
chr5	78509732	78510715	984	6	6.57973052216004e-67	0.106502733883082	0.035514898460749	NA
chr1	201023257	201023660	404	6	2.83900446317872e-13	-0.0915433920268635	-0.00621288294269782	KIF21B-002, KIF21B-005, KIF21B-006, RP11-168O16.1-002, RP11-168O16.1-001, KIF21B-003
chr5	132072768	132073944	1177	6	9.15145316340945e-65	0.156865603228137	0.0700628075183956	CSF2-001
chr5	132819541	132820273	733	6	6.45655582123621e-34	0.0581650588737329	0.0223633871120609	AC004775.5-001
chr5	140145565	140146641	1077	6	9.5667558480871e-39	0.0514550589209579	0.0288788749960434	NA
chr5	140841218	140841779	562	6	3.36936375200532e-31	-0.0623889493927421	-0.0166564094869142	PCDHA8-002, PCDHA8-001
chr5	141040234	141040933	700	6	5.04385526713441e-31	-0.0867699158363478	-0.00180821827866481	NA
chr1	3140802	3141957	1156	6	7.90568409317165e-29	0.0903317341800259	0.0342093041398554	NA
chr5	146379023	146379810	788	6	8.05936976766949e-16	0.0596148305687765	0.0255994382309643	CTC-359M8.3-001, CTC-359M8.1-001
chr5	150624673	150625356	684	6	1.56790609734018e-18	0.0804910434091519	0.030837462016405	SYNPO-005
chr5	171316455	171317403	949	6	4.63792097832341e-21	-0.083659635610438	-0.0372890480327702	NA
chr5	175656978	175657740	763	6	6.86508424871616e-38	-0.0798624169751237	-0.0236585242913623	HRH2-001
chr5	176868796	176869829	1034	6	5.8161706304343e-69	-0.213745579502628	-0.0486116960117909	NA
chr5	176880742	176881135	394	6	1.40520284718396e-14	-0.0645504043649199	-0.000885345877299969	HK3-005, HK3-006
chr5	177095510	177096369	860	6	2.12911882636927e-29	0.128478395543886	0.0793059425974314	FGFR4-015, FGFR4-014, FGFR4-016
chr5	180620184	180621155	972	6	2.87968632161154e-26	0.109035487586688	0.00236807705547087	FLT4-008, FLT4-009
chr6	10403851	10405266	1416	6	2.64299977021653e-158	-0.13200384764724	-0.059307096085814	TFAP2A-017
chr1	203764843	203765431	589	6	2.49607338571535e-29	-0.16458599655553	-0.04117120035253	LAX1-003, LAX1-002
chr6	25962339	25963214	876	6	2.53677253486115e-35	0.141807215575508	0.0803697743724446	TRIM38-001
chr6	27553262	27553698	437	6	1.87883819270634e-15	-0.117954544400889	-0.028418180637245	NA
chr6	28825188	28825904	717	6	1.09748772752613e-39	0.190091672744244	0.0363549424943363	NA
chr6	29458108	29458543	436	6	8.19386472526196e-13	-0.167022987289268	-0.0357193442313582	OR2H1-004, OR2H1-001, OR2H1-002, OR11A1-002, OR2H1-007, OR2H1-005, OR2H1-003, OR2H1-006
chr6	32176092	32176890	799	6	9.33143789355844e-20	-0.0974832239094653	-0.0229835572369664	AGPAT1-001, RNF5-001, AGPAT1-003, AGPAT1-004, AGPAT1-008, AGPAT1-005, AGPAT1-006, AGPAT1-007, RNF5-002, AGPAT1-002, MIR6833-205
chr6	32402860	32403729	870	6	1.40451980828138e-28	-0.0667656467093512	-0.0264529393112445	NA
chr6	32813084	32813607	524	6	6.5954541617558e-14	-0.082666698935809	-0.0268103926247154	NA
chr6	32967248	32967744	497	6	1.39829215650343e-22	0.0849451265834207	0.0310499666246346	BRD2-001, BRD2-IT1-001, HLA-DMA-009, BRD2-009, HLA-DMA-010, BRD2-008, BRD2-019, BRD2-018
chr6	33170331	33170892	562	6	1.48225740475858e-16	0.113462114685383	0.0285208848339522	NA
chr6	33259707	33260993	1287	6	9.42347972803312e-98	0.172084543848792	0.0521177005172994	VPS52-010
chr1	207958659	207959771	1113	6	9.96743268924561e-133	0.122963204979359	0.0451170414460848	NA
chr6	41653213	41653584	372	6	1.2839529493442e-23	-0.185010421399053	-0.0451430100557287	NA
chr6	41787656	41788011	356	6	6.79156835139914e-37	-0.0570657815402407	-0.0104737722883631	TOMM6-002, TOMM6-001, FRS3-005, C6orf49-002, C6orf49-005
chr6	46921887	46922775	889	6	7.56786241010621e-64	0.12111893152493	0.0529117280401433	ADGRF5-201
chr6	63571838	63572091	254	6	8.9626405365934e-13	0.0893912952494675	0.0121282350250998	PTP4A1-004, PTP4A1-003, PTP4A1-005, RP5-1148A21.3-001
chr6	104940793	104941724	932	6	1.53490359365118e-31	0.0915551637650208	0.0232189993767006	LINC00577-001
chr6	108114911	108115645	735	6	6.12547578535952e-18	0.0801370476679257	0.0253070524615727	NA
chr6	142301378	142301783	406	6	1.34595614040325e-21	-0.124867333581341	-5.34916453690086e-05	ADGRG6-001, ADGRG6-008, ADGRG6-003, ADGRG6-009, ADGRG6-010, ADGRG6-005, ADGRG6-006, ADGRG6-016
chr1	220785885	220786857	973	6	6.90452241432515e-23	0.0780149176107957	0.036869684052947	MARC1-001
chr6	167678092	167678747	656	6	1.78325617356437e-32	0.108409713971694	0.0403464966775685	RP11-351J23.2-001
chr6	168411393	168412445	1053	6	5.45004977208686e-26	-0.0881844093319651	0.000573277707130108	NA
chr6	169023308	169024264	957	6	5.71192963074366e-36	0.0922839983126183	0.0585037384906942	NA
chr6	169724837	169725452	616	6	1.83588929225408e-21	0.165317748550085	0.0444134999150512	PHF10-001, PHF10-002, RP1-266L20.2-001, RP1-266L20.4-001, PHF10-003, PHF10-201, PHF10-202
chr6	170083347	170083955	609	6	3.29642749084594e-29	-0.13034728185861	-0.0624673078193902	NA
chr6	170248014	170249014	1001	6	7.34102767707448e-47	-0.138873789861002	-0.0382535950825833	NA
chr7	194000	195987	1988	6	6.9244210912067e-76	0.153011071939554	0.0734419715311827	FAM20C-001, AC093627.12-001, FAM20C-002, FAM20C-003
chr7	1317973	1318831	859	6	1.57148109591514e-25	-0.090918200242345	-0.0225185742395464	NA
chr7	1330467	1331445	979	6	4.30269745079929e-30	-0.187031335432842	-0.0243014848020342	NA
chr7	1555966	1556624	659	6	4.14391109645886e-13	0.0901648810781449	0.0513926584017188	TMEM184A-001, TMEM184A-009, TMEM184A-002, TMEM184A-005, TMEM184A-004, TMEM184A-007
chr7	2610114	2610498	385	6	5.06456885300161e-27	0.0965358887646812	0.032110794630183	NA
chr7	4127779	4128407	629	6	1.82307008271357e-30	0.106656659765319	0.0425524958942785	SDK1-002
chr7	4882196	4883077	882	6	6.31365156150085e-38	0.0922212401864131	0.0410689813283463	RADIL-001, RADIL-002, RADIL-006
chr7	6159806	6161255	1450	6	5.16321406731472e-37	0.0983729395474315	0.0145461672905094	NA
chr7	8442984	8444080	1097	6	7.80029647788023e-19	0.0929141490180047	0.0392924060169088	NA
chr7	22549221	22550450	1230	6	2.04186034305444e-46	0.069279400179861	0.0378892089458395	NA
chr7	23246844	23247941	1098	6	2.85913546322452e-43	0.166513588508995	0.0423669161379974	GPNMB-001, GPNMB-002, GPNMB-007, GPNMB-003, GPNMB-004, GPNMB-006, GPNMB-005
chr7	24978821	24979425	605	6	2.62828429845002e-13	0.0851257860334332	0.022351831958953	OSBPL3-001, OSBPL3-015
chr7	42227784	42228473	690	6	9.09154914213947e-22	0.0462471928880924	0.0174770385000981	GLI3-005
chr1	228037367	228038185	819	6	8.43247423403082e-94	-0.101429119871777	-0.0431291328240226	NA
chr7	47979258	47980116	859	6	2.2400383578526e-17	-0.100282565111628	-0.0331638150689056	HUS1-001, HUS1-005, HUS1-011, HUS1-007, HUS1-002, HUS1-008, HUS1-004, HUS1-003, HUS1-006
chr7	64888495	64889328	834	6	5.50063400365392e-21	0.143833984038426	0.0331988783832083	RP11-797H7.5-001
chr7	93043170	93043862	693	6	7.28376985216264e-182	0.134250161585037	0.0549832438712337	NA
chr7	101201841	101202520	680	6	6.47916391879255e-40	-0.124180940113768	-0.0403679002173057	MOGAT3-001, MOGAT3-002, RP4-747G18.5-001, MOGAT3-003, DGAT2L7P-001
chr7	106864925	106865516	592	6	1.2816903131532e-16	0.106380345210062	0.0421524328022877	PIK3CG-003, PIK3CG-001, PIK3CG-004, PIK3CG-002
chr8	904013	905042	1030	6	1.63273810395338e-42	-0.0720269958740037	-0.0384895473119627	NA
chr8	934647	935656	1010	6	3.03546406180452e-23	-0.0901256378762904	-0.00623198927809402	NA
chr8	1061358	1062465	1108	6	2.08244266586672e-45	-0.0700701176094068	-0.0158740233809927	NA
chr8	1182050	1183105	1056	6	3.96791595363697e-117	-0.112287498564193	-0.0422219129352294	NA
chr8	1334666	1335986	1321	6	6.238432154569e-53	-0.0670135354921005	-0.0258900268722187	NA
chr8	1389405	1390540	1136	6	1.76933969956452e-93	-0.128894328758354	-0.0538483810385438	NA
chr8	1416261	1416883	623	6	3.94735538734463e-14	-0.0691738211838307	-0.035928916239711	NA
chr8	1493220	1494126	907	6	4.45130545822542e-91	-0.104564551762136	-0.0426684410506126	NA
chr8	1701592	1702935	1344	6	2.01901259702046e-26	-0.0828675802509015	-0.03272674531215	NA
chr8	2071641	2072627	987	6	2.56365725023523e-24	-0.0657474765265023	-0.0375761116219486	NA
chr8	2098503	2099180	678	6	5.38366804889216e-22	-0.116969594326502	-0.0172917805461037	MYOM2-011, MYOM2-010, MYOM2-009
chr8	22131211	22131779	569	6	5.79184996405213e-21	0.0860840511970347	0.0333592705457605	HR-008, HR-001, HR-004, HR-003
chr8	23714466	23715082	617	6	1.88746598899614e-23	0.09301576658875	0.0493706272181157	NA
chr8	39584449	39584828	380	6	1.08086583560244e-20	0.0539931392211088	0.00167898821115321	ADAM18-001, ADAM18-005, ADAM18-006, ADAM18-003, ADAM18-004
chr8	42768543	42768803	261	6	5.66624902807838e-16	-0.126967252594581	-0.0269482869152843	CHRNA6-001, CHRNA6-002, CHRNA6-003, CHRNA6-004
chr8	43292068	43292459	392	6	1.21712581095068e-14	0.0930521347626985	0.00291860256354921	POTEA-001, POTEA-003
chr8	66178346	66178693	348	6	2.02537730808602e-13	-0.0523137623385833	0.012589638880395	CRH-001
chr8	69833107	69833501	395	6	7.40425494986174e-16	-0.0417693976651516	-0.00917412421936567	SLCO5A1-001, RP11-159H10.3-004, SLCO5A1-007, SLCO5A1-004, SLCO5A1-005, SLCO5A1-002, RP11-159H10.3-003, SLCO5A1-006, SLCO5A1-008, SLCO5A1-003, RP11-159H10.3-002
chr8	73419630	73420594	965	6	1.24771812544798e-33	0.148596162798867	0.0675390800105773	STAU2-AS1-001, STAU2-AS1-002
chr8	140238483	140239468	986	6	1.10980088152841e-17	0.0908165035723906	0.0572783630029761	TRAPPC9-009
chr10	1205799	1206842	1044	6	9.22954988201142e-26	-0.0970988425678347	-0.028926093449276	NA
chr8	143738513	143739842	1330	6	1.39908823106462e-135	-0.134893894787186	-0.0565096334580538	FAM83H-AS1-002
chr8	144011786	144012714	929	6	1.01786237626992e-42	0.0932744619396089	0.050676812353813	SPATC1-001, SPATC1-002, PARP10-024
chr8	144409340	144409980	641	6	6.97768296508734e-32	-0.0771259576066419	-0.0235306582794361	CPSF1-015, GS1-393G12.14-001, CPSF1-201, CPSF1-001
chr9	21994224	21996208	1985	6	3.06729122877638e-177	0.238393761111382	0.156287254326964	CDKN2A-201, CDKN2B-AS1-004, CDKN2B-AS1-002, CDKN2B-AS1-017, CDKN2A-007, CDKN2A-005, CDKN2A-006, CDKN2A-013, CDKN2B-AS1-012, RP11-149I2.4-001, CDKN2A-004, CDKN2B-AS1-009, CDKN2B-AS1-006, CDKN2B-AS1-014, CDKN2B-AS1-015, CDKN2B-AS1-016, CDKN2B-AS1-008, CDKN2B-AS1-011, CDKN2B-AS1-005, CDKN2B-AS1-013, CDKN2B-AS1-010, CDKN2B-AS1-007
chr10	2889834	2890428	595	6	8.28563562942668e-14	0.0561700091859983	0.00833161382531444	NA
chr9	130660350	130661643	1294	6	9.94066484759238e-33	-0.166098059712893	-0.0492340101464485	PRDM12-001
chr9	137551788	137553156	1369	6	4.13956135895916e-38	-0.0830506531389274	-0.0232615977631004	PNPLA7-007, MRPL41-001, PNPLA7-201, PNPLA7-008
chrX	10833508	10833918	411	6	1.17700586696218e-23	0.108543808000099	0.0488567536862786	MID1-001, MID1-005
chrX	57285756	57286764	1009	6	4.10001707893326e-24	-0.0996622936896736	-0.0060711016800646	FAAH2-001
chrX	68685680	68686916	1237	6	9.10465701242799e-155	0.0995118594350645	0.0663564590694844	NA
chrX	101219258	101220135	878	6	1.52364901876505e-43	0.196361193909612	0.0496324380094793	DRP2-003, DRP2-002, DRP2-001, DRP2-202
chrX	103276780	103277128	349	6	5.06953039441309e-25	-0.141781369297584	-0.0206801775704754	TCEAL5-001
chrX	108734144	108735323	1180	6	6.42229621643423e-23	0.14700126990246	0.0587257510492635	IRS4-001, RP6-24A23.3-001, RP6-24A23.6-001, RP6-24A23.3-002
chrX	119990546	119991759	1214	6	2.59753247033402e-14	-0.0885804232338763	-0.0291824531671156	NA
chrX	134549301	134551295	1995	6	3.99101650482294e-79	0.0949797193671879	0.0421532568667877	MIR424-201, MIR503-201, MIR503HG-004, LINC00629-001, MIR503HG-002, MIR503HG-001, LINC00629-002
chrX	137547535	137548546	1012	6	2.16528763828808e-31	0.0525746877906385	0.0328477524859604	NA
chrX	152450918	152452503	1586	6	1.37955712359706e-23	-0.0816786646523434	-0.0198116367577376	GABRA3-001
chr1	6208730	6209575	846	6	6.88257396728547e-27	0.130761157640975	0.0392380098181599	RNF207-001, RP1-120G22.11-001, RNF207-004, RPL22-006, RPL22-007, RNF207-008, RNF207-009, RNF207-005, RNF207-003, RNF207-002
chr10	42475170	42475539	370	6	5.80967688479943e-14	0.0668412338397741	0.0385502721844017	LINC00839-002, LINC00839-001
chr10	43304685	43305030	346	6	6.80416887369307e-22	0.091234059166499	0.0295538538771323	NA
chr10	48604641	48605110	470	6	1.10404533401533e-16	0.0384916465366443	0.0225430102498762	ARHGAP22-001, ARHGAP22-002, ARHGAP22-009, ARHGAP22-010
chr1	1942060	1943459	1400	6	2.38641469772541e-40	-0.0891473311048563	-0.0310570004848856	NA
chr10	70053200	70054156	957	6	4.45752989888612e-42	-0.153344723954132	-0.0391103219069205	H2AFY2-001, H2AFY2-002
chr10	71377156	71377804	649	6	3.85413550473201e-15	-0.0863444097341987	-0.0346450242406948	NA
chr10	90857002	90857805	804	5	4.5505404716334e-24	-0.289813395351346	-0.0281867600367056	HTR7-002, HTR7-001, HTR7-003
chr1	8211858	8212217	360	5	6.96457485385705e-90	-0.0887612487874366	-0.0705721184979344	NA
chr10	95441154	95442008	855	5	2.30508351620252e-45	0.281754294525948	0.0951985862986937	SORBS1-005, SORBS1-008, SORBS1-004, SORBS1-009, SORBS1-007, SORBS1-006
chr10	98268479	98269172	694	5	4.42777454391924e-64	0.126124780253813	0.0273031805602215	LOXL4-001
chr10	100715567	100716255	689	5	5.07804916459908e-24	0.106292861990334	-0.0170421728437461	NA
chr10	103668627	103669060	434	5	5.2598412577429e-32	0.0480907786460339	0.0261551075110301	NA
chr10	104085480	104087150	1671	5	3.21367796018673e-121	0.196726082419926	0.0956929408223602	COL17A1-001, COL17A1-003, COL17A1-007
chr10	104328944	104329445	502	5	6.0162609243104e-24	0.0503207370395778	0.00689607910564389	ITPRIP-002
chr10	112283365	112283790	426	5	2.43886202567481e-23	-0.0321372389228934	-0.0199421125339139	TECTB-001
chr10	117132090	117132912	823	5	3.10421682646061e-15	-0.158849625473095	-0.0626855325846836	NA
chr10	121596527	121596822	296	5	2.41507012237451e-14	-0.0744910654082043	-0.0107526790575277	FGFR2-003, FGFR2-009, FGFR2-201, FGFR2-012, FGFR2-202, FGFR2-001, FGFR2-016, FGFR2-004, FGFR2-006, FGFR2-011, FGFR2-007, FGFR2-005, FGFR2-203, FGFR2-010, FGFR2-015, FGFR2-013, FGFR2-024, FGFR2-026, FGFR2-204, FGFR2-025
chr10	121975143	121975613	471	5	1.98339392138212e-28	-0.0542404186842235	-0.0106455531904	NSMCE4A-007, NSMCE4A-005, NSMCE4A-010, NSMCE4A-009, NSMCE4A-012, NSMCE4A-013, NSMCE4A-008, NSMCE4A-006
chr10	122643157	122643547	391	5	3.51092828780682e-24	-0.115427005437008	-0.0382458163004995	NA
chr10	126521033	126521983	951	5	3.2734108896647e-39	0.188445503844481	0.0937308545972321	C10orf90-201, C10orf90-001, C10orf90-002, C10orf90-003, C10orf90-006
chr10	127998673	127999576	904	5	2.36078976315269e-42	0.0715048703237504	0.0263831113106889	PTPRE-006
chr11	268923	269468	546	5	1.05346189917828e-39	0.113942545298806	0.0738214768706423	NA
chr1	11692052	11692715	664	5	1.27460659396674e-15	-0.0567847861733081	-0.0162133976274199	MAD2L2-001, DRAXIN-001, MAD2L2-005, MAD2L2-003, MAD2L2-004
chr11	1103351	1104172	822	5	9.14509249301709e-45	-0.0546944309687856	-0.0166248960779777	MUC2-202
chr11	1195217	1196302	1086	5	6.93713688531019e-40	-0.128535909606289	-0.0292443830783432	NA
chr11	1639613	1640389	777	5	5.12970622631804e-15	-0.0608733957571521	-0.0207089100677427	NA
chr11	1992187	1992897	711	5	1.43513626074932e-85	-0.214808509938224	-0.095145522274356	LINC01219-001, MRPL23-AS1-001
chr11	2015343	2015943	601	5	5.9309424962148e-30	-0.044174700525683	-0.0235210847681674	NA
[truncated: 1,913 more rows]
